# Supplementary material for: The protein deacetylase SIRT2 exerts metabolic control over adaptive β cell proliferation
Source: J Clin Invest. 2025 Jul 31;135(19):e187020. doi: 10.1172/JCI187020 (PMC12483614; doi:10.1172/JCI187020)
Supplement: Supplemental table 1 [file jci-135-187020-s239.xlsx]

## Sheet: A - All peptides
Protein Group	Protein ID	Protein Accession	Gene Symbol	Peptide	Used	Candidate	Quality	Significance	Avg. ppm	Avg. Area	Sample 1	Sample 2	Sample Profile (Ratio)	DMSO	AGK2	Group Profile (Ratio)	Max Ratio	#Vector	Start	End	PTM
766	799	Q96C86|DCPS_HUMAN	DCPS	R.VYLHYLPSYYHLHVHFTALGFEAPGSGVER.A	Y	Y	1.79	12.79	1.1	8.35E8	1.23E9	4.43E8	2.77:1.00	1.23E9	4.43E8	2.77:1.00	2.77	5	265	294
766	799	Q96C86|DCPS_HUMAN	DCPS	K.HLQK(+42.01)YLR.Q	Y	Y	1.41	0.11	0.4	2.85E6	2.82E6	2.88E6	0.98:1.00	2.82E6	2.88E6	0.98:1.00	1.02	1	139	145	Acetylation (K)
766	799	Q96C86|DCPS_HUMAN	DCPS	K.TTVVYPATEK.H	Y	Y	0.59	2.67	2.3	1.01E5	5.02E4	1.52E5	0.33:1.00	5.02E4	1.52E5	0.33:1.00	3.03	1	129	138
58	167	P84243|H33_HUMAN	H3-3B; H3-3A	K.STELLIR.K	N		2.32	22.9	0.3	1.11E8	5.08E7	1.71E8	0.30:1.00	5.08E7	1.71E8	0.30:1.00	3.36	1	58	64
58	167	P84243|H33_HUMAN	H3-3B; H3-3A	R.YRPGTVALR.E	N		2.87	4.39	0.1	6.08E7	4.94E7	7.21E7	0.69:1.00	4.94E7	7.21E7	0.69:1.00	1.46	1	42	50
58	167	P84243|H33_HUMAN	H3-3B; H3-3A	R.EIAQDFKTDLR.F	N		1.46	14.16	2.1	5.85E7	2.71E7	8.98E7	0.30:1.00	2.71E7	8.98E7	0.30:1.00	3.31	1	74	84
58	167	P84243|H33_HUMAN	H3-3B; H3-3A	L.FEDTNLC(+57.02)AIHAK.R	N		1.9	5.25	1.2	4.97E7	3.53E7	6.42E7	0.55:1.00	3.53E7	6.42E7	0.55:1.00	1.82	2	105	116	Carbamidomethylation
58	167	P84243|H33_HUMAN	H3-3B; H3-3A	R.FQSAAIGALQEASEAYLVGLFEDTNLC(+57.02)AIHAKR.V	N	Y	1.18	5.72	2.6	4.14E7	2.34E7	5.95E7	0.39:1.00	2.34E7	5.95E7	0.39:1.00	2.54	2	85	117	Carbamidomethylation
58	167	P84243|H33_HUMAN	H3-3B; H3-3A	R.K(+42.01)QLATK(+42.01)AAR.K	N		1.7	2.74	1.8	4.2E8	4.84E8	3.55E8	1.36:1.00	4.84E8	3.55E8	1.36:1.00	1.36	2	19	27	Acetylation (K)
58	167	P84243|H33_HUMAN	H3-3B; H3-3A	R.FQSAAIGALQEASEAYLVGLFEDTNLC(+57.02)AIHAK.R	Y	Y	2.89	13.42	0.6	1.3E9	7.89E8	1.81E9	0.44:1.00	7.89E8	1.81E9	0.44:1.00	2.3	3	85	116	Carbamidomethylation
58	167	P84243|H33_HUMAN	H3-3B; H3-3A	R.YRPGTVALREIR.R	N		2.29	6.24	0.1	2.04E7	1.55E7	2.54E7	0.61:1.00	1.55E7	2.54E7	0.61:1.00	1.64	1	42	53
58	167	P84243|H33_HUMAN	H3-3B; H3-3A	K.RVTIMPK(+42.01)DIQLAR.R	N		0.96	0.78	3	1.53E7	1.7E7	1.36E7	1.25:1.00	1.7E7	1.36E7	1.25:1.00	1.25	2	117	129	Acetylation (K)
58	167	P84243|H33_HUMAN	H3-3B; H3-3A	K.RVTIMPK.D	N		0.81	4.53	3.5	2.85E6	1.33E6	4.38E6	0.30:1.00	1.33E6	4.38E6	0.30:1.00	3.29	1	117	123
58	167	P84243|H33_HUMAN	H3-3B; H3-3A	Y.RPGTVALR.E	N		0.64	0.6	5.5	1.93E6	1.64E6	2.23E6	0.73:1.00	1.64E6	2.23E6	0.73:1.00	1.36	1	43	50
58	167	P84243|H33_HUMAN	H3-3B; H3-3A	G.LFEDTNLC(+57.02)AIHAK.R	N		0.44	1.52	6.6	1.53E6	1.06E6	1.99E6	0.53:1.00	1.06E6	1.99E6	0.53:1.00	1.87	1	104	116	Carbamidomethylation
58	167	P84243|H33_HUMAN	H3-3B; H3-3A	R.RYQKSTELLIR.K	N		0.86	6	1.5	7.23E5	3.01E5	1.14E6	0.26:1.00	3.01E5	1.14E6	0.26:1.00	3.8	1	54	64
58	167	P84243|H33_HUMAN	H3-3B; H3-3A	K.STELLIRK.L	N		0.65	60	0	1.67E5	0	3.33E5	00:00:01	0	3.33E5	00:00:01	256	1	58	65
58	167	P84243|H33_HUMAN	H3-3B; H3-3A	R.VTIMPK(+42.01)DIQLAR.R	N		1.16	0.1	0.1	3.85E6	3.9E6	3.81E6	1.02:1.00	3.9E6	3.81E6	1.02:1.00	1.02	2	118	129	Acetylation (K)
973	1097	Q96RP9|EFGM_HUMAN	GFM1	R.FGQLTYVR.S	Y	Y	0.82	7.22	3.3	8.42E6	2.68E6	1.42E7	0.19:1.00	2.68E6	1.42E7	0.19:1.00	5.29	1	365	372
973	1097	Q96RP9|EFGM_HUMAN	GFM1	R.NIGISAHIDSGKTTLTER.V	Y	Y	0.97	6.59	1.6	1.44E6	7.57E5	2.12E6	0.36:1.00	7.57E5	2.12E6	0.36:1.00	2.8	1	48	65
973	1097	Q96RP9|EFGM_HUMAN	GFM1	K.VAFRETITAPVPFDFTHK(+42.01)K.Q	Y	Y	0.97	1.77	0	6.08E5	7.36E5	4.79E5	1.54:1.00	7.36E5	4.79E5	1.54:1.00	1.54	1	523	541	Acetylation (K)
38	127	P10412|H14_HUMAN	H1-4	R.SGVSLAALKK.A	N		2.91	22.46	0.6	7.11E7	3.42E7	1.08E8	0.32:1.00	3.42E7	1.08E8	0.32:1.00	3.16	1	55	64
38	127	P10412|H14_HUMAN	H1-4	R.KASGPPVSELITK.A	N		1.93	12.95	0.9	4.89E7	2.58E7	7.2E7	0.36:1.00	2.58E7	7.2E7	0.36:1.00	2.79	2	34	46
38	127	P10412|H14_HUMAN	H1-4	K.RKASGPPVSELITK.A	N		1.89	6.48	1.5	1.63E7	1.14E7	2.12E7	0.54:1.00	1.14E7	2.12E7	0.54:1.00	1.85	1	33	46
38	127	P10412|H14_HUMAN	H1-4	R.SGVSLAALK.K	N		1.99	12.43	0.1	1.42E7	7.98E6	2.05E7	0.39:1.00	7.98E6	2.05E7	0.39:1.00	2.57	1	55	63
38	127	P10412|H14_HUMAN	H1-4	K.ASGPPVSELITK.A	N		1.47	14.19	1.8	1.38E7	6.34E6	2.12E7	0.30:1.00	6.34E6	2.12E7	0.30:1.00	3.35	1	35	46
38	127	P10412|H14_HUMAN	H1-4	K.SLVSKGTLVQTK.G	N		1.18	5.66	1.9	1.19E7	6.89E6	1.68E7	0.41:1.00	6.89E6	1.68E7	0.41:1.00	2.44	2	86	97
38	127	P10412|H14_HUMAN	H1-4	R.SGVSLAALK(+42.01)K.A	N		0.81	4.19	4	4.81E6	2.46E6	7.15E6	0.34:1.00	2.46E6	7.15E6	0.34:1.00	2.91	1	55	64	Acetylation (K)
38	127	P10412|H14_HUMAN	H1-4	S.GVSLAALKK.A	N		1.84	7.55	0.1	4.69E6	3.18E6	6.2E6	0.51:1.00	3.18E6	6.2E6	0.51:1.00	1.95	1	56	64
38	127	P10412|H14_HUMAN	H1-4	A.PAAPAAPAPAEKTPVK.K	Y	Y	1.28	10.81	1.2	2.76E6	1.18E6	4.34E6	0.27:1.00	1.18E6	4.34E6	0.27:1.00	3.69	1	6	21
38	127	P10412|H14_HUMAN	H1-4	K.ALAAAGYDVEKNNSR.I	N		0.85	3.87	1.9	2.63E6	1.58E6	3.69E6	0.43:1.00	1.58E6	3.69E6	0.43:1.00	2.34	1	65	79
38	127	P10412|H14_HUMAN	H1-4	K.ERSGVSLAALKK.A	N		1.11	14.16	0.2	2.36E6	7E5	4.03E6	0.17:1.00	7E5	4.03E6	0.17:1.00	5.76	1	53	64
38	127	P10412|H14_HUMAN	H1-4	G.VSLAALKK.A	N		0.99	7.09	2	1.91E6	9.42E5	2.89E6	0.33:1.00	9.42E5	2.89E6	0.33:1.00	3.07	1	57	64
38	127	P10412|H14_HUMAN	H1-4	R.KASGPPVSELITK(+42.01)AVAASK.E	N		1.12	3.99	0.3	1.32E6	1.75E6	8.94E5	1.96:1.00	1.75E6	8.94E5	1.96:1.00	1.96	1	34	52	Acetylation (K)
38	127	P10412|H14_HUMAN	H1-4	R.IKLGLK(+42.01)SLVSK.G	N		0.95	2.41	1.3	1.28E6	1.64E6	9.19E5	1.78:1.00	1.64E6	9.19E5	1.78:1.00	1.78	1	80	90	Acetylation (K)
38	127	P10412|H14_HUMAN	H1-4	L.VSKGTLVQTK.G	N		1.18	6.85	0.2	9.33E5	4.96E5	1.37E6	0.36:1.00	4.96E5	1.37E6	0.36:1.00	2.76	1	88	97
38	127	P10412|H14_HUMAN	H1-4	A.PAAPAAPAPAEKTPVKKK.A	N	Y	0.42	4.57	6.4	4.12E5	1.37E5	6.87E5	0.20:1.00	1.37E5	6.87E5	0.20:1.00	5.02	1	6	23
38	127	P10412|H14_HUMAN	H1-4	K.GTGASGSFKLNK.K	N		0.66	4.77	2.7	3.47E5	1.07E5	5.88E5	0.18:1.00	1.07E5	5.88E5	0.18:1.00	5.51	1	98	109
38	127	P10412|H14_HUMAN	H1-4	L.AAAGYDVEKNNSR.I	N		0.67	5.72	2.8	1.84E5	5.93E4	3.09E5	0.19:1.00	5.93E4	3.09E5	0.19:1.00	5.22	1	67	79
38	127	P10412|H14_HUMAN	H1-4	K.ALAAAGYDVEKNN.S	N		0.38	60	0	1.58E5	0	3.16E5	00:00:01	0	3.16E5	00:00:01	256	1	65	77
38	127	P10412|H14_HUMAN	H1-4	M.SETAPAAPAAPAPAEK.T	Y	Y	0.51	60	0	1.14E5	0	2.28E5	00:00:01	0	2.28E5	00:00:01	256	1	2	17
38	127	P10412|H14_HUMAN	H1-4	K.KALAAAGYDVEKNNSR.I	N		0.74	0.49	2	8.37E4	7.56E4	9.18E4	0.82:1.00	7.56E4	9.18E4	0.82:1.00	1.21	1	64	79
38	127	P10412|H14_HUMAN	H1-4	K.KALAAAGYDVEK.N	N		0.62	60	0	8.08E4	0	1.62E5	00:00:01	0	1.62E5	00:00:01	256	1	64	75
93	54	P38646|GRP75_HUMAN	HSPA9	R.TTPSVVAFTADGER.L	Y	Y	0.8	2.14	4.6	9.48E6	6.41E6	1.25E7	0.51:1.00	6.41E6	1.25E7	0.51:1.00	1.96	2	86	99
93	54	P38646|GRP75_HUMAN	HSPA9	K.VQQTVQDLFGRAPSK.A	N	Y	0.5	0.99	5.6	3.74E6	2.8E6	4.68E6	0.60:1.00	2.8E6	4.68E6	0.60:1.00	1.67	1	395	409
93	54	P38646|GRP75_HUMAN	HSPA9	K.DAGQISGLNVLR.V	N	Y	0.6	3.12	4.7	3.52E6	1.56E6	5.48E6	0.28:1.00	1.56E6	5.48E6	0.28:1.00	3.52	1	207	218
93	54	P38646|GRP75_HUMAN	HSPA9	R.YDDPEVQK(+42.01)DIK.N	N	Y	0.46	0.45	7	2.14E6	2.38E6	1.9E6	1.25:1.00	2.38E6	1.9E6	1.25:1.00	1.25	1	128	138	Acetylation (K)
93	54	P38646|GRP75_HUMAN	HSPA9	R.QAASSLQQASLK.L	N	Y	0.68	3.57	4.6	1.69E6	7.89E5	2.6E6	0.30:1.00	7.89E5	2.6E6	0.30:1.00	3.29	1	635	646
93	54	P38646|GRP75_HUMAN	HSPA9	R.EGSGSSGTGEQK.E	N	Y	1.22	13.5	0	1.66E6	6.8E5	2.64E6	0.26:1.00	6.8E5	2.64E6	0.26:1.00	3.89	1	660	671
93	54	P38646|GRP75_HUMAN	HSPA9	R.RYDDPEVQK(+42.01)DIK.N	N	Y	0.5	0.64	6.1	1.63E6	1.35E6	1.92E6	0.71:1.00	1.35E6	1.92E6	0.71:1.00	1.41	1	127	138	Acetylation (K)
93	54	P38646|GRP75_HUMAN	HSPA9	R.AQFEGIVTDLIRR.T	N	Y	1.04	10.11	1	1.56E6	6.38E5	2.48E6	0.26:1.00	6.38E5	2.48E6	0.26:1.00	3.89	1	349	361
93	54	P38646|GRP75_HUMAN	HSPA9	R.RYDDPEVQKDIK(+42.01)NVPFK.I	N	Y	1.12	1.15	0.5	6.08E6	6.76E6	5.4E6	1.25:1.00	6.76E6	5.4E6	1.25:1.00	1.25	2	127	143	Acetylation (K)
93	54	P38646|GRP75_HUMAN	HSPA9	K.MKETAENYLGHTAK.N	N	Y	1.1	12.63	0	1.09E6	3.75E5	1.8E6	0.21:1.00	3.75E5	1.8E6	0.21:1.00	4.81	1	174	187
93	54	P38646|GRP75_HUMAN	HSPA9	K.LYSPSQIGAFVLMK.M	Y	Y	1.26	8.88	0.8	5.75E7	3.32E7	8.18E7	0.41:1.00	3.32E7	8.18E7	0.41:1.00	2.46	3	160	173
93	54	P38646|GRP75_HUMAN	HSPA9	R.ETGVDLTK(+42.01)DNMALQR.V	N	Y	0.78	1.15	1.2	9.64E5	7.72E5	1.16E6	0.67:1.00	7.72E5	1.16E6	0.67:1.00	1.5	2	293	307	Acetylation (K)
93	54	P38646|GRP75_HUMAN	HSPA9	K.LLGQFTLIGIPPAPR.G	Y	Y	0.97	16.9	0.3	2.22E7	4.85E6	3.96E7	0.12:1.00	4.85E6	3.96E7	0.12:1.00	8.16	2	499	513
93	54	P38646|GRP75_HUMAN	HSPA9	K.NAEK(+42.01)YAEEDR.R	N	Y	0.61	0.1	2.1	2.18E5	2.24E5	2.12E5	1.06:1.00	2.24E5	2.12E5	1.06:1.00	1.06	2	564	573	Acetylation (K)
4	37	P35579|MYH9_HUMAN	MYH9	R.VISGVLQLGNIVFKK.E	Y	Y	1.39	5.5	1.5	2.95E8	1.96E8	3.94E8	0.50:1.00	1.96E8	3.94E8	0.50:1.00	2.01	2	342	356
4	37	P35579|MYH9_HUMAN	MYH9	K.KVIQYLAYVASSHK.S	N	Y	1.16	2.72	3.1	1.34E8	1.01E8	1.67E8	0.61:1.00	1.01E8	1.67E8	0.61:1.00	1.65	2	186	199
4	37	P35579|MYH9_HUMAN	MYH9	K.VIQYLAYVASSHK.S	Y	Y	1.5	2.11	0.9	1.6E8	1.38E8	1.82E8	0.76:1.00	1.38E8	1.82E8	0.76:1.00	1.32	3	187	199
4	37	P35579|MYH9_HUMAN	MYH9	F.C(+57.02)VVINPYK.N	N		1.67	3.05	2.8	5.42E7	6.38E7	4.45E7	1.43:1.00	6.38E7	4.45E7	1.43:1.00	1.43	1	118	125	Carbamidomethylation
4	37	P35579|MYH9_HUMAN	MYH9	R.TFHIFYYLLSGAGEHLKTDLLLEPYNKYR.F	N	Y	1.15	2.28	1.6	1.22E9	9.8E8	1.45E9	0.67:1.00	9.8E8	1.45E9	0.67:1.00	1.48	13	273	301
4	37	P35579|MYH9_HUMAN	MYH9	K.LRNWQWWR.L	N		1.22	0.14	2.2	2.25E7	2.28E7	2.22E7	1.03:1.00	2.28E7	2.22E7	1.03:1.00	1.03	2	822	829
4	37	P35579|MYH9_HUMAN	MYH9	R.TFHIFYYLLSGAGEHLKTDLLLEPYNK.Y	N	Y	0.91	4.92	2.1	2.27E8	3.35E8	1.18E8	2.84:1.00	3.35E8	1.18E8	2.84:1.00	2.84	8	273	299
4	37	P35579|MYH9_HUMAN	MYH9	K.VSHLLGINVTDFTR.G	N	Y	1.95	3.53	0.3	1.25E7	9.93E6	1.5E7	0.66:1.00	9.93E6	1.5E7	0.66:1.00	1.51	1	374	387
4	37	P35579|MYH9_HUMAN	MYH9	I.SGVLQLGNIVFKK.E	N	Y	1.16	12.43	0.1	1.24E7	4.41E6	2.05E7	0.22:1.00	4.41E6	2.05E7	0.22:1.00	4.65	1	344	356
4	37	P35579|MYH9_HUMAN	MYH9	R.TVGQLYKEQLAK.L	N	Y	1.02	3.95	2.3	8.31E6	5.64E6	1.1E7	0.51:1.00	5.64E6	1.1E7	0.51:1.00	1.95	2	645	656
4	37	P35579|MYH9_HUMAN	MYH9	K.IAQLEEQLDNETKER.Q	N	Y	0.83	5.83	0.2	4.52E6	1.72E6	7.32E6	0.23:1.00	1.72E6	7.32E6	0.23:1.00	4.26	1	1816	1830
4	37	P35579|MYH9_HUMAN	MYH9	Y.LLSGAGEHLK.T	N		1.06	0.3	0.9	8.2E6	7.87E6	8.52E6	0.92:1.00	7.87E6	8.52E6	0.92:1.00	1.08	3	280	289
4	37	P35579|MYH9_HUMAN	MYH9	R.NWQWWR.L	N		1.56	0.79	0.9	3.9E6	3.64E6	4.15E6	0.88:1.00	3.64E6	4.15E6	0.88:1.00	1.14	1	824	829
4	37	P35579|MYH9_HUMAN	MYH9	R.IAEFTTNLTEEEEKSK.S	N	Y	0.7	4.22	1	3.98E6	1.4E6	6.55E6	0.21:1.00	1.4E6	6.55E6	0.21:1.00	4.66	2	1001	1016
4	37	P35579|MYH9_HUMAN	MYH9	R.VISGVLQLGNIVFKKER.N	N	Y	0.99	10.56	0.4	3.89E6	1.33E6	6.44E6	0.21:1.00	1.33E6	6.44E6	0.21:1.00	4.83	2	342	358
4	37	P35579|MYH9_HUMAN	MYH9	R.LQQELDDLLVDLDHQR.Q	N	Y	1.23	6.59	0.5	2.36E6	1.36E6	3.36E6	0.41:1.00	1.36E6	3.36E6	0.41:1.00	2.47	1	1418	1433
4	37	P35579|MYH9_HUMAN	MYH9	L.FC(+57.02)VVINPYK.N	N		0.54	3.61	4.9	2.3E6	3.75E6	8.51E5	4.40:1.00	3.75E6	8.51E5	4.40:1.00	4.4	1	117	125	Carbamidomethylation
4	37	P35579|MYH9_HUMAN	MYH9	R.TFHIFYYLLSGAGEHLK.T	Y	Y	1.25	5.58	0.9	5.5E9	3.83E9	7.17E9	0.53:1.00	3.83E9	7.17E9	0.53:1.00	1.87	19	273	289
4	37	P35579|MYH9_HUMAN	MYH9	L.LSGAGEHLK.T	N		1.05	0.48	1.4	9.75E6	9.09E6	1.04E7	0.87:1.00	9.09E6	1.04E7	0.87:1.00	1.15	3	281	289
4	37	P35579|MYH9_HUMAN	MYH9	R.VVFQEFR.Q	N	Y	1.29	6.46	0.4	1.45E6	8.78E5	2.01E6	0.44:1.00	8.78E5	2.01E6	0.44:1.00	2.29	1	712	718
4	37	P35579|MYH9_HUMAN	MYH9	K.FDQLLAEEK.T	N		0.68	0.29	3.8	1.42E6	1.51E6	1.33E6	1.13:1.00	1.51E6	1.33E6	1.13:1.00	1.13	1	1446	1454
4	37	P35579|MYH9_HUMAN	MYH9	K.LQVELDNVTGLLSQSDSK.S	N	Y	0.75	60	0	1.13E6	0	2.25E6	00:00:01	0	2.25E6	00:00:01	256	1	1278	1295
4	37	P35579|MYH9_HUMAN	MYH9	M.AQQAADK(+42.01)YLYVDKNFINNPLAQADWAAK.K	N	Y	0.63	60	0	1.01E6	0	2.03E6	00:00:01	0	2.03E6	00:00:01	256	1	2	29	Acetylation (K)
4	37	P35579|MYH9_HUMAN	MYH9	K.VKLQEMEGTVK.S	N	Y	0.98	7.14	0.1	9.83E5	4.25E5	1.54E6	0.28:1.00	4.25E5	1.54E6	0.28:1.00	3.63	1	1792	1802
4	37	P35579|MYH9_HUMAN	MYH9	K.ALELDSNLYR.I	N	Y	0.46	2.29	5.9	9.67E5	5.22E5	1.41E6	0.37:1.00	5.22E5	1.41E6	0.37:1.00	2.7	1	746	755
4	37	P35579|MYH9_HUMAN	MYH9	R.IIGLDQVAGMSETALPGAFK.T	N	Y	0.48	60	0	8.75E5	0	1.75E6	00:00:01	0	1.75E6	00:00:01	256	1	618	637
4	37	P35579|MYH9_HUMAN	MYH9	K.YKASITALEAK.I	N	Y	1.01	14.57	1	6.83E5	1.56E5	1.21E6	0.13:1.00	1.56E5	1.21E6	0.13:1.00	7.74	1	1805	1815
4	37	P35579|MYH9_HUMAN	MYH9	N.FINNPLAQADWAAK.K	N	Y	0.89	1.75	1.1	6.12E5	7.89E5	4.35E5	1.82:1.00	7.89E5	4.35E5	1.82:1.00	1.82	1	16	29
4	37	P35579|MYH9_HUMAN	MYH9	K.ADFC(+57.02)IIHYAGK.V	N		0.51	60	0	5.52E5	1.1E6	0	1.00:0	1.1E6	0	1.00:0	256	1	566	576	Carbamidomethylation
4	37	P35579|MYH9_HUMAN	MYH9	R.VRTELADKVTK.L	N	Y	1.17	8.27	0.1	5.34E5	2.53E5	8.14E5	0.31:1.00	2.53E5	8.14E5	0.31:1.00	3.21	1	1267	1277
4	37	P35579|MYH9_HUMAN	MYH9	R.ASREEILAQAKENEK.K	N	Y	0.73	60	0	3.8E5	0	7.6E5	00:00:01	0	7.6E5	00:00:01	256	1	1659	1673
4	37	P35579|MYH9_HUMAN	MYH9	R.ASREEILAQAK.E	N	Y	0.76	4.06	2	3.16E5	1.44E5	4.88E5	0.29:1.00	1.44E5	4.88E5	0.29:1.00	3.4	1	1659	1669
4	37	P35579|MYH9_HUMAN	MYH9	K.IAQLEEQLDNETK.E	N	Y	0.42	5.32	6.9	2.41E5	6.97E4	4.12E5	0.17:1.00	6.97E4	4.12E5	0.17:1.00	5.91	1	1816	1828
4	37	P35579|MYH9_HUMAN	MYH9	K.TLEEEAKTHEAQIQEMR.Q	N	Y	0.67	60	0	9.04E5	0	1.81E6	00:00:01	0	1.81E6	00:00:01	256	2	1175	1191
1052	1048	P10599|THIO_HUMAN	TXN	K.MIKPFFHSLSEK.Y	Y	Y	1.31	14.14	0.5	7.73E6	2.79E6	1.27E7	0.22:1.00	2.79E6	1.27E7	0.22:1.00	4.54	1	37	48
1052	1048	P10599|THIO_HUMAN	TXN	K.MIK(+42.01)PFFHSLSEK.Y	N	Y	1.21	3.41	1.1	5.91E6	4.33E6	7.48E6	0.58:1.00	4.33E6	7.48E6	0.58:1.00	1.73	1	37	48	Acetylation (K)
1052	1048	P10599|THIO_HUMAN	TXN	K.TAFQEALDAAGDKLVVVDFSATWC(+57.02)GPC(+57.02)K.M	Y	Y	0.89	2.35	1.4	3.42E6	2.13E6	4.72E6	0.45:1.00	2.13E6	4.72E6	0.45:1.00	2.22	1	9	36	Carbamidomethylation
94	104	P08729|K2C7_HUMAN	KRT7	K.FASFIDKVR.F	N		1.83	3.63	0.1	2.02E7	1.62E7	2.42E7	0.67:1.00	1.62E7	2.42E7	0.67:1.00	1.49	1	102	110
94	104	P08729|K2C7_HUMAN	KRT7	R.LSSARPGGLGSSSLYGLGASRPR.V	Y	Y	1.51	10.9	0.5	1.93E7	9.39E6	2.92E7	0.32:1.00	9.39E6	2.92E7	0.32:1.00	3.11	2	26	48
94	104	P08729|K2C7_HUMAN	KRT7	K.LALDIEIATYRK.L	N		1.35	1.91	1.4	9.57E6	8.13E6	1.1E7	0.74:1.00	8.13E6	1.1E7	0.74:1.00	1.35	2	383	394
94	104	P08729|K2C7_HUMAN	KRT7	K.FASFIDK.V	N		1.01	0.07	2.1	1.11E7	1.1E7	1.12E7	0.98:1.00	1.1E7	1.12E7	0.98:1.00	1.02	2	102	108
94	104	P08729|K2C7_HUMAN	KRT7	F.ASFIDKVR.F	N		1.34	0.8	0	4.74E6	4.4E6	5.07E6	0.87:1.00	4.4E6	5.07E6	0.87:1.00	1.15	1	103	110
94	104	P08729|K2C7_HUMAN	KRT7	K.WTLLQEQK.S	Y	Y	0.79	3.91	2.6	2.32E6	1.17E6	3.46E6	0.34:1.00	1.17E6	3.46E6	0.34:1.00	2.95	1	123	130
94	104	P08729|K2C7_HUMAN	KRT7	K.FASFIDK(+42.01)VR.F	N		1.02	4.22	1.6	1.75E6	1.14E6	2.37E6	0.48:1.00	1.14E6	2.37E6	0.48:1.00	2.08	1	102	110	Acetylation (K)
94	104	P08729|K2C7_HUMAN	KRT7	R.SAYGGPVGAGIR.E	Y	Y	0.92	3.48	2.2	1.26E6	7.3E5	1.78E6	0.41:1.00	7.3E5	1.78E6	0.41:1.00	2.44	1	53	64
94	104	P08729|K2C7_HUMAN	KRT7	K.FETLQAQAGK.H	N	Y	1.03	0.89	1.8	7.35E5	6.64E5	8.06E5	0.82:1.00	6.64E5	8.06E5	0.82:1.00	1.21	1	287	296
94	104	P08729|K2C7_HUMAN	KRT7	K.TLNNKFASFIDKVR.F	N		0.55	60	0	1.48E5	2.96E5	0	1.00:0	2.96E5	0	1.00:0	256	1	97	110
439	409	P00390|GSHR_HUMAN	GSR	R.SVIVGAGYIAVEMAGILSALGSK.T	Y	Y	1.42	7.94	0.5	8.05E6	4.72E6	1.14E7	0.42:1.00	4.72E6	1.14E7	0.42:1.00	2.41	2	234	256
439	409	P00390|GSHR_HUMAN	GSR	K.ALLTPVAIAAGR.K	Y	Y	1.45	11.39	0.5	1.61E6	8.17E5	2.41E6	0.34:1.00	8.17E5	2.41E6	0.34:1.00	2.95	1	380	391
439	409	P00390|GSHR_HUMAN	GSR	K.LGGTC(+57.02)VNVGC(+57.02)VPK.K	Y	Y	0.56	60	0	6.19E5	0	1.24E6	00:00:01	0	1.24E6	00:00:01	256	1	98	110	Carbamidomethylation
439	409	P00390|GSHR_HUMAN	GSR	K.TYSTSFTPMYHAVTK.R	N	Y	0.77	60	0	3.66E5	0	7.32E5	00:00:01	0	7.32E5	00:00:01	256	1	442	456
439	409	P00390|GSHR_HUMAN	GSR	R.LNAIYQNNLTK(+42.01)SHIEIIR.G	N	Y	0.36	60	0	5.31E4	1.06E5	0	1.00:0	1.06E5	0	1.00:0	256	1	154	171	Acetylation (K)
29	49	P05787|K2C8_HUMAN	KRT8	K.WSLLQQQK.T	Y	Y	1.65	5.53	1.4	3.62E7	2.51E7	4.73E7	0.53:1.00	2.51E7	4.73E7	0.53:1.00	1.88	1	123	130
29	49	P05787|K2C8_HUMAN	KRT8	K.FASFIDKVR.F	N		1.83	3.63	0.1	2.02E7	1.62E7	2.42E7	0.67:1.00	1.62E7	2.42E7	0.67:1.00	1.49	1	102	110
29	49	P05787|K2C8_HUMAN	KRT8	K.LSELEAALQR.A	N	Y	1.58	10.38	0.5	1.57E7	8.52E6	2.29E7	0.37:1.00	8.52E6	2.29E7	0.37:1.00	2.68	1	353	362
29	49	P05787|K2C8_HUMAN	KRT8	R.LQAEIEGLKGQR.A	Y	Y	1.32	8.09	1.9	1.76E7	9.61E6	2.56E7	0.38:1.00	9.61E6	2.56E7	0.38:1.00	2.67	2	317	328
29	49	P05787|K2C8_HUMAN	KRT8	R.DGKLVSESSDVLPK	Y	Y	0.98	7.66	3.2	1.73E7	7.24E6	2.74E7	0.26:1.00	7.24E6	2.74E7	0.26:1.00	3.78	3	470	483
29	49	P05787|K2C8_HUMAN	KRT8	K.LALDIEIATYRK.L	N		1.35	1.91	1.4	9.57E6	8.13E6	1.1E7	0.74:1.00	8.13E6	1.1E7	0.74:1.00	1.35	2	382	393
29	49	P05787|K2C8_HUMAN	KRT8	K.LVSESSDVLPK	N	Y	1.24	5.72	1.8	7.4E6	4.49E6	1.03E7	0.43:1.00	4.49E6	1.03E7	0.43:1.00	2.3	1	473	483
29	49	P05787|K2C8_HUMAN	KRT8	K.FASFIDK.V	N		1.01	0.07	2.1	1.11E7	1.1E7	1.12E7	0.98:1.00	1.1E7	1.12E7	0.98:1.00	1.02	2	102	108
29	49	P05787|K2C8_HUMAN	KRT8	K.AQYEDIANR.S	N	Y	1.36	10.47	1	5.33E6	2.62E6	8.04E6	0.33:1.00	2.62E6	8.04E6	0.33:1.00	3.07	1	265	273
29	49	P05787|K2C8_HUMAN	KRT8	F.ASFIDKVR.F	N		1.34	0.8	0	4.74E6	4.4E6	5.07E6	0.87:1.00	4.4E6	5.07E6	0.87:1.00	1.15	1	103	110
29	49	P05787|K2C8_HUMAN	KRT8	R.SRAEAESMYQIKYEELQSLAGK.H	N	Y	1.41	11.94	0.2	2.83E6	1.46E6	4.19E6	0.35:1.00	1.46E6	4.19E6	0.35:1.00	2.87	1	274	295
29	49	P05787|K2C8_HUMAN	KRT8	K.WSLLQQQK(+42.01)TAR.S	N	Y	1.06	4.03	0.3	2.54E6	1.59E6	3.48E6	0.46:1.00	1.59E6	3.48E6	0.46:1.00	2.19	1	123	133	Acetylation (K)
29	49	P05787|K2C8_HUMAN	KRT8	R.SRAEAESMYQIK.Y	N	Y	0.36	3.82	9.4	2.23E6	9.55E5	3.51E6	0.27:1.00	9.55E5	3.51E6	0.27:1.00	3.67	1	274	285
29	49	P05787|K2C8_HUMAN	KRT8	K.FASFIDK(+42.01)VR.F	N		1.02	4.22	1.6	1.75E6	1.14E6	2.37E6	0.48:1.00	1.14E6	2.37E6	0.48:1.00	2.08	1	102	110	Acetylation (K)
29	49	P05787|K2C8_HUMAN	KRT8	K.MLETK(+42.01)WSLLQQQK.T	N	Y	0.92	1.52	3.5	5.54E6	4.34E6	6.74E6	0.64:1.00	4.34E6	6.74E6	0.64:1.00	1.55	2	118	130	Acetylation (K)
29	49	P05787|K2C8_HUMAN	KRT8	R.AEAESMYQIKYEELQSLAGK.H	N	Y	0.93	60	0	1.15E6	0	2.31E6	00:00:01	0	2.31E6	00:00:01	256	1	276	295
29	49	P05787|K2C8_HUMAN	KRT8	G.SSFGSGAGSSSFSR.T	N	Y	1.03	5.92	1.2	4.81E5	2.74E5	6.88E5	0.40:1.00	2.74E5	6.88E5	0.40:1.00	2.51	1	441	454
29	49	P05787|K2C8_HUMAN	KRT8	R.AEAESMYQIK.Y	N	Y	0.71	60	0	3.95E5	0	7.9E5	00:00:01	0	7.9E5	00:00:01	256	1	276	285
29	49	P05787|K2C8_HUMAN	KRT8	L.QAEIEGLKGQR.A	N	Y	1.04	2.69	0.8	3.02E5	2.17E5	3.88E5	0.56:1.00	2.17E5	3.88E5	0.56:1.00	1.79	1	318	328
29	49	P05787|K2C8_HUMAN	KRT8	R.LQAEIEGLK.G	N	Y	0.57	60	0	1.7E5	0	3.39E5	00:00:01	0	3.39E5	00:00:01	256	1	317	325
29	49	P05787|K2C8_HUMAN	KRT8	K.TLNNKFASFIDKVR.F	N		0.55	60	0	1.48E5	2.96E5	0	1.00:0	2.96E5	0	1.00:0	256	1	97	110
29	49	P05787|K2C8_HUMAN	KRT8	R.AFS(+79.97)SRSYTSGPGSR.I	N	Y	0.58	60	0	1.24E5	0	2.49E5	00:00:01	0	2.49E5	00:00:01	256	1	19	32	Phosphorylation (STY)
866	1941	Q15648|MED1_HUMAN	MED1	K.ALAPADLMEHHSGS(+79.97)QGPLLTTGDLGK(+42.01)EK.T	Y	Y	0.53	3.63	4.5	1.91E6	6.69E5	3.15E6	0.21:1.00	6.69E5	3.15E6	0.21:1.00	4.7	1	940	967	Phosphorylation (STY); Acetylation (K)
866	1941	Q15648|MED1_HUMAN	MED1	K.ITFQHPGRVPLILNLIR.H	Y	Y	0.63	60	0	3.79E5	0	7.58E5	00:00:01	0	7.58E5	00:00:01	256	1	396	412
379	275	P26440|IVD_HUMAN	IVD	R.LVLAGGPLGLMQAVLDHTIPYLHVR.E	Y	Y	1.97	8.49	0.8	2E8	1.26E8	2.75E8	0.46:1.00	1.26E8	2.75E8	0.46:1.00	2.17	3	285	309
379	275	P26440|IVD_HUMAN	IVD	R.EAFGQK(+42.01)IGHFQLMQGK.M	Y	Y	0.94	1.15	1.9	2.47E6	2.81E6	2.13E6	1.32:1.00	2.81E6	2.13E6	1.32:1.00	1.32	1	310	325	Acetylation (K)
379	275	P26440|IVD_HUMAN	IVD	V.LAGGPLGLMQAVLDHTIPYLHVR.E	N	Y	0.38	2.65	7.3	1.48E6	7.41E5	2.22E6	0.33:1.00	7.41E5	2.22E6	0.33:1.00	3	1	287	309
379	275	P26440|IVD_HUMAN	IVD	R.GITAFIVEK.G	Y	Y	0.54	0.85	5.1	1.14E6	1.37E6	8.99E5	1.53:1.00	1.37E6	8.99E5	1.53:1.00	1.53	1	221	229
379	275	P26440|IVD_HUMAN	IVD	K.TDLAAVPASR.G	N	Y	0.7	60	0	9.81E5	0	1.96E6	00:00:01	0	1.96E6	00:00:01	256	1	211	220
379	275	P26440|IVD_HUMAN	IVD	K.FLQEHLAPK.A	N	Y	0.47	0.03	7	7.25E5	7.32E5	7.18E5	1.02:1.00	7.32E5	7.18E5	1.02:1.00	1.02	1	56	64
379	275	P26440|IVD_HUMAN	IVD	K.LYEIGAGTSEVR.R	N	Y	0.48	60	0	9.3E4	0	1.86E5	00:00:01	0	1.86E5	00:00:01	256	1	399	410
42	21	P06733|ENOA_HUMAN	ENO1	K.TIAPALVSK.K	Y	Y	2.67	9.4	0.1	3.07E7	2.1E7	4.04E7	0.52:1.00	2.1E7	4.04E7	0.52:1.00	1.93	1	72	80
42	21	P06733|ENOA_HUMAN	ENO1	K.FTASAGIQVVGDDLTVTNPKR.I	N	Y	1.67	7.28	0.8	1.32E7	8.72E6	1.76E7	0.50:1.00	8.72E6	1.76E7	0.50:1.00	2.02	1	307	327
42	21	P06733|ENOA_HUMAN	ENO1	R.NFRNPLAK	N	Y	1.12	0.38	1.9	1.24E7	1.19E7	1.29E7	0.92:1.00	1.19E7	1.29E7	0.92:1.00	1.09	1	427	434
42	21	P06733|ENOA_HUMAN	ENO1	K.SFIKDYPVVSIEDPFDQDDWGAWQK.F	Y	Y	0.86	1.68	2.9	2.37E7	1.81E7	2.92E7	0.62:1.00	1.81E7	2.92E7	0.62:1.00	1.62	2	282	306
42	21	P06733|ENOA_HUMAN	ENO1	R.SGKYDLDFKSPDDPSR.Y	N	Y	1.53	13.54	1	1.63E7	6.13E6	2.64E7	0.23:1.00	6.13E6	2.64E7	0.23:1.00	4.3	2	254	269
42	21	P06733|ENOA_HUMAN	ENO1	K.SC(+57.02)NC(+57.02)LLLK.V	N	Y	0.98	4.59	2.3	8.58E6	4.88E6	1.23E7	0.40:1.00	4.88E6	1.23E7	0.40:1.00	2.52	1	336	343	Carbamidomethylation
42	21	P06733|ENOA_HUMAN	ENO1	R.AAVPSGASTGIYEALELRDNDKTR.Y	N	Y	1.5	12.11	0.8	8.36E6	4.08E6	1.27E7	0.32:1.00	4.08E6	1.27E7	0.32:1.00	3.1	1	33	56
42	21	P06733|ENOA_HUMAN	ENO1	R.GNPTVEVDLFTSK.G	N	Y	0.36	0.89	9.5	7.09E6	5.73E6	8.46E6	0.68:1.00	5.73E6	8.46E6	0.68:1.00	1.48	1	16	28
42	21	P06733|ENOA_HUMAN	ENO1	R.AAVPSGASTGIYEALELR.D	N		1.08	26.38	0.1	5.36E6	5.42E5	1.02E7	0.05:1.00	5.42E5	1.02E7	0.05:1.00	18.78	1	33	50
42	21	P06733|ENOA_HUMAN	ENO1	R.IGAEVYHNLK.N	N	Y	1.37	4.92	1	4.85E6	3.46E6	6.24E6	0.56:1.00	3.46E6	6.24E6	0.56:1.00	1.8	1	184	193
42	21	P06733|ENOA_HUMAN	ENO1	K.SC(+57.02)NC(+57.02)LLLK(+42.01)VNQIGSVTESLQAC(+57.02)K.L	N	Y	0.82	0.14	1.6	9.9E6	9.63E6	1.02E7	0.95:1.00	9.63E6	1.02E7	0.95:1.00	1.05	2	336	358	Carbamidomethylation; Acetylation (K)
42	21	P06733|ENOA_HUMAN	ENO1	K.YNQLLR.I	N	Y	1.24	0.71	2	2.86E6	2.65E6	3.07E6	0.86:1.00	2.65E6	3.07E6	0.86:1.00	1.16	1	407	412
42	21	P06733|ENOA_HUMAN	ENO1	K.VNQIGSVTESLQAC(+57.02)K.L	Y	Y	0.98	7.64	2.5	3.05E7	1.18E7	4.91E7	0.24:1.00	1.18E7	4.91E7	0.24:1.00	4.14	2	344	358	Carbamidomethylation
42	21	P06733|ENOA_HUMAN	ENO1	R.IGAEVYHNLKNVIK.E	N	Y	0.37	3.35	8.7	1.9E6	8.33E5	2.96E6	0.28:1.00	8.33E5	2.96E6	0.28:1.00	3.56	1	184	197
42	21	P06733|ENOA_HUMAN	ENO1	R.SGKYDLDFKSPDDPSRYISPDQLADLYK.S	N	Y	0.8	60	0	1.89E6	0	3.79E6	00:00:01	0	3.79E6	00:00:01	256	1	254	281
42	21	P06733|ENOA_HUMAN	ENO1	I.GAEVYHNLK.N	N	Y	0.86	3.36	0.8	1.82E6	2.5E6	1.14E6	2.20:1.00	2.5E6	1.14E6	2.20:1.00	2.2	1	185	193
42	21	P06733|ENOA_HUMAN	ENO1	K.FGANAILGVSLAVC(+57.02)K.A	N		0.75	3.66	0.8	5.19E7	2.59E7	7.8E7	0.33:1.00	2.59E7	7.8E7	0.33:1.00	3.01	27	106	120	Carbamidomethylation
42	21	P06733|ENOA_HUMAN	ENO1	K.KLNVTEQEKIDKLMIEMDGTENK.S	N	Y	0.94	60	0	1.23E6	0	2.46E6	00:00:01	0	2.46E6	00:00:01	256	1	81	103
42	21	P06733|ENOA_HUMAN	ENO1	K.AGAVEK(+42.01)GVPLYR.H	N	Y	1.25	1.75	1.2	1.21E6	1.36E6	1.05E6	1.29:1.00	1.36E6	1.05E6	1.29:1.00	1.29	1	121	132	Acetylation (K)
42	21	P06733|ENOA_HUMAN	ENO1	R.IGAEVYHNLKNVIKEK.Y	N	Y	1.12	3.22	1.6	1.03E6	7.48E5	1.32E6	0.57:1.00	7.48E5	1.32E6	0.57:1.00	1.77	1	184	199
42	21	P06733|ENOA_HUMAN	ENO1	K.LAMQEFMILPVGAANFR.E	N	Y	0.89	60	0	1.02E6	0	2.05E6	00:00:01	0	2.05E6	00:00:01	256	1	163	179
42	21	P06733|ENOA_HUMAN	ENO1	K.SKFGANAILGVSLAVC(+57.02)K.A	N		0.79	3.16	0.2	7.21E5	4.14E5	1.03E6	0.40:1.00	4.14E5	1.03E6	0.40:1.00	2.48	1	104	120	Carbamidomethylation
42	21	P06733|ENOA_HUMAN	ENO1	K.KLNVTEQEKIDK.L	N	Y	0.65	3.74	0	3.86E5	6.32E5	1.39E5	4.54:1.00	6.32E5	1.39E5	4.54:1.00	4.54	1	81	92
567	1401	Q16774|KGUA_HUMAN	GUK1	R.LLQEHSGIFGFSVSHTTR.N	Y	Y	1.33	8.79	0.5	4.34E7	2.28E7	6.39E7	0.36:1.00	2.28E7	6.39E7	0.36:1.00	2.8	3	24	41
567	1401	Q16774|KGUA_HUMAN	GUK1	K.RLLQEHSGIFGFSVSHTTR.N	N	Y	1.21	0.3	2	1.89E7	1.83E7	1.95E7	0.94:1.00	1.83E7	1.95E7	0.94:1.00	1.06	1	23	41
567	1401	Q16774|KGUA_HUMAN	GUK1	MS(+79.97)GPRPVVLSGPSGAGKSTLLK(+42.01)R.L	Y	Y	0.74	2.35	2.2	2.4E6	1.5E6	3.3E6	0.46:1.00	1.5E6	3.3E6	0.46:1.00	2.19	1	1	23	Phosphorylation (STY); Acetylation (K)
62	88	P62937|PPIA_HUMAN	PPIA	R.VSFELFADKVPK.T	Y	Y	1.24	4.52	3	7.86E7	5.21E7	1.05E8	0.50:1.00	5.21E7	1.05E8	0.50:1.00	2.02	2	20	31
62	88	P62937|PPIA_HUMAN	PPIA	K.KITIADC(+57.02)GQLE	Y	Y	0.87	4.15	4.4	2.96E7	1.45E7	4.47E7	0.33:1.00	1.45E7	4.47E7	0.33:1.00	3.07	1	155	165	Carbamidomethylation
62	88	P62937|PPIA_HUMAN	PPIA	K.SIYGEKFEDENFILK.H	Y	Y	0.99	4.82	2.1	2.77E7	1.66E7	3.88E7	0.43:1.00	1.66E7	3.88E7	0.43:1.00	2.34	2	77	91
62	88	P62937|PPIA_HUMAN	PPIA	K.TEWLDGKHVVFGK.V	N	Y	0.61	1.59	5.6	1.98E7	2.61E7	1.36E7	1.92:1.00	2.61E7	1.36E7	1.92:1.00	1.92	2	119	131
62	88	P62937|PPIA_HUMAN	PPIA	R.ALSTGEK(+42.01)GFGYK.G	N	Y	1.59	3.93	1	8.73E6	6.73E6	1.07E7	0.63:1.00	6.73E6	1.07E7	0.63:1.00	1.59	1	38	49	Acetylation (K)
62	88	P62937|PPIA_HUMAN	PPIA	R.ALSTGEKGFGYK.G	N	Y	0.78	5.04	3.4	8.75E6	3.92E6	1.36E7	0.29:1.00	3.92E6	1.36E7	0.29:1.00	3.47	2	38	49
62	88	P62937|PPIA_HUMAN	PPIA	M.VNPTVFFDIAVDGEPLGR.V	N	Y	0.39	4.86	7.4	6.31E6	1.09E7	1.75E6	6.23:1.00	1.09E7	1.75E6	6.23:1.00	6.23	1	2	19
62	88	P62937|PPIA_HUMAN	PPIA	K.SIYGEK(+42.01)FEDENFILK.H	N	Y	0.67	1.76	4.8	5.53E6	3.75E6	7.3E6	0.51:1.00	3.75E6	7.3E6	0.51:1.00	1.94	1	77	91	Acetylation (K)
62	88	P62937|PPIA_HUMAN	PPIA	K.VKEGMNIVEAMER.F	N	Y	0.89	5.4	0.4	4.81E6	2.2E6	7.42E6	0.30:1.00	2.2E6	7.42E6	0.30:1.00	3.37	2	132	144
62	88	P62937|PPIA_HUMAN	PPIA	F.DIAVDGEPLGR.V	N	Y	0.49	1.65	6	2.82E6	1.74E6	3.9E6	0.45:1.00	1.74E6	3.9E6	0.45:1.00	2.24	1	9	19
62	88	P62937|PPIA_HUMAN	PPIA	K.TEWLDGK.H	N	Y	1.52	4.84	0.1	2.82E6	1.85E6	3.79E6	0.49:1.00	1.85E6	3.79E6	0.49:1.00	2.05	1	119	125
62	88	P62937|PPIA_HUMAN	PPIA	K.GFGYKGSC(+57.02)FHR.I	N	Y	1.06	0.8	1	1.13E7	1.02E7	1.24E7	0.82:1.00	1.02E7	1.24E7	0.82:1.00	1.21	2	45	55	Carbamidomethylation
62	88	P62937|PPIA_HUMAN	PPIA	S.FELFADKVPK.T	N	Y	1.05	4.08	0.8	1.34E6	8.25E5	1.86E6	0.44:1.00	8.25E5	1.86E6	0.44:1.00	2.26	1	22	31
62	88	P62937|PPIA_HUMAN	PPIA	R.VSFELFADK(+42.01)VPK.T	N	Y	1.6	1.7	1.6	4.85E7	4.21E7	5.48E7	0.77:1.00	4.21E7	5.48E7	0.77:1.00	1.3	2	20	31	Acetylation (K)
62	88	P62937|PPIA_HUMAN	PPIA	K.TEWLDGK(+42.01)HVVFGK.V	N	Y	0.51	0.36	4.6	3.07E6	2.76E6	3.38E6	0.82:1.00	2.76E6	3.38E6	0.82:1.00	1.22	2	119	131	Acetylation (K)
62	88	P62937|PPIA_HUMAN	PPIA	F.FDIAVDGEPLGR.V	N	Y	0.33	3.94	8.2	1.11E6	5.12E5	1.71E6	0.30:1.00	5.12E5	1.71E6	0.30:1.00	3.34	1	8	19
62	88	P62937|PPIA_HUMAN	PPIA	K.EGMNIVEAMER.F	N	Y	0.51	60	0	2.63E5	0	5.25E5	00:00:01	0	5.25E5	00:00:01	256	1	134	144
136	128	P13804|ETFA_HUMAN	ETFA	K.IVAPELYIAVGISGAIQHLAGMKDSK.T	Y	Y	1.06	4.46	3.2	3.55E7	2.16E7	4.94E7	0.44:1.00	2.16E7	4.94E7	0.44:1.00	2.29	1	269	294
136	128	P13804|ETFA_HUMAN	ETFA	R.TIYAGNALC(+57.02)TVK.C	Y	Y	0.97	3.23	3.7	9.62E6	6.53E6	1.27E7	0.51:1.00	6.53E6	1.27E7	0.51:1.00	1.94	1	147	158	Carbamidomethylation
136	128	P13804|ETFA_HUMAN	ETFA	K.VLVAQHDVYKGLLPEELTPLILATQK.Q	Y	Y	0.77	60	0	1.81E6	0	3.62E6	00:00:01	0	3.62E6	00:00:01	256	1	76	101
136	128	P13804|ETFA_HUMAN	ETFA	K.LLYDLADQLHAAVGASR.A	N	Y	0.79	1.22	1	1.46E6	1.18E6	1.75E6	0.67:1.00	1.18E6	1.75E6	0.67:1.00	1.48	1	233	249
136	128	P13804|ETFA_HUMAN	ETFA	K.VAQDLC(+57.02)K(+42.01)VAGIAK.V	N	Y	0.94	1.89	1.6	1.38E6	1.08E6	1.67E6	0.65:1.00	1.08E6	1.67E6	0.65:1.00	1.55	1	63	75	Carbamidomethylation; Acetylation (K)
136	128	P13804|ETFA_HUMAN	ETFA	R.LGGEVSC(+57.02)LVAGTK.C	N	Y	0.79	8.33	1.5	1.14E6	3.29E5	1.94E6	0.17:1.00	3.29E5	1.94E6	0.17:1.00	5.91	1	47	59	Carbamidomethylation
136	128	P13804|ETFA_HUMAN	ETFA	K.QFNYTHIC(+57.02)AGASAFGK.N	N	Y	0.97	7.16	0.8	9.35E5	4.02E5	1.47E6	0.27:1.00	4.02E5	1.47E6	0.27:1.00	3.65	1	102	117	Carbamidomethylation
136	128	P13804|ETFA_HUMAN	ETFA	R.GTSFDAAATSGGSASSEK.A	N	Y	1.08	9.07	1.2	5.54E5	2.41E5	8.67E5	0.28:1.00	2.41E5	8.67E5	0.28:1.00	3.59	1	170	187
136	128	P13804|ETFA_HUMAN	ETFA	K.VLVAQHDVYK.G	N	Y	0.56	60	0	7.55E4	0	1.51E5	00:00:01	0	1.51E5	00:00:01	256	1	76	85
710	702	Q9Y262|EIF3L_HUMAN	EIF3L	K.IWNVHSVLNVLHSLVDKSNINR.Q	Y	Y	2.65	7.55	0.3	2.13E8	1.55E8	2.72E8	0.57:1.00	1.55E8	2.72E8	0.57:1.00	1.76	3	221	242
710	702	Q9Y262|EIF3L_HUMAN	EIF3L	K.TVSDLIDQK(+42.01)VYELQASR.V	Y	Y	1.52	9.24	1.1	1.12E7	5.06E6	1.73E7	0.29:1.00	5.06E6	1.73E7	0.29:1.00	3.42	1	62	78	Acetylation (K)
710	702	Q9Y262|EIF3L_HUMAN	EIF3L	K.IWNVHSVLNVLHSLVDK.S	N	Y	1.11	6.34	3.1	1.11E7	5.91E6	1.62E7	0.36:1.00	5.91E6	1.62E7	0.36:1.00	2.74	2	221	237
710	702	Q9Y262|EIF3L_HUMAN	EIF3L	K.MLGYFSLVGLLR.L	Y	Y	1.09	1.52	0.5	7.11E5	8.36E5	5.86E5	1.43:1.00	8.36E5	5.86E5	1.43:1.00	1.43	1	268	279
510	414	P48047|ATPO_HUMAN	ATP5PO	K.VAASVLNPYVK.R	Y	Y	0.93	3.69	2.3	2.81E6	1.82E6	3.8E6	0.48:1.00	1.82E6	3.8E6	0.48:1.00	2.08	1	74	84
510	414	P48047|ATPO_HUMAN	ATP5PO	R.YATALYSAASK.Q	Y	Y	1.01	7.57	1.4	2.64E6	1.14E6	4.13E6	0.28:1.00	1.14E6	4.13E6	0.28:1.00	3.62	1	41	51
510	414	P48047|ATPO_HUMAN	ATP5PO	K.SFLSQGQVLK(+42.01)LEAK.T	Y	Y	0.7	0.29	3.7	2.51E5	2.33E5	2.69E5	0.86:1.00	2.33E5	2.69E5	0.86:1.00	1.16	1	163	176	Acetylation (K)
162	348	P31946|1433B_HUMAN	YWHAB	R.LGLALNFSVFYYEILNSPEKAC(+57.02)SLAK.T	N		1.94	0.11	1.7	9.31E7	9.39E7	9.23E7	1.02:1.00	9.39E7	9.23E7	1.02:1.00	1.02	1	170	195	Carbamidomethylation
162	348	P31946|1433B_HUMAN	YWHAB	Y.YEILNSPEK.A	N		1.75	1.08	1.6	2.9E7	2.7E7	3.1E7	0.87:1.00	2.7E7	3.1E7	0.87:1.00	1.15	1	181	189
162	348	P31946|1433B_HUMAN	YWHAB	R.NLLSVAYK.N	N		1.81	6.09	0.2	6.04E7	4.37E7	7.7E7	0.57:1.00	4.37E7	7.7E7	0.57:1.00	1.76	2	44	51
162	348	P31946|1433B_HUMAN	YWHAB	Y.YEILNSPEKAC(+57.02)SLAK.T	N		0.93	3.55	3.5	5.48E6	3.52E6	7.45E6	0.47:1.00	3.52E6	7.45E6	0.47:1.00	2.12	1	181	195	Carbamidomethylation
162	348	P31946|1433B_HUMAN	YWHAB	F.YYEILNSPEK.A	N		0.91	2.15	0.9	1.65E7	1.24E7	2.07E7	0.60:1.00	1.24E7	2.07E7	0.60:1.00	1.66	2	180	189
162	348	P31946|1433B_HUMAN	YWHAB	R.YLSEVASGDNKQTTVSNSQQAYQEAFEISKK.E	Y	Y	0.6	1.56	4.5	1.97E6	1.31E6	2.63E6	0.50:1.00	1.31E6	2.63E6	0.50:1.00	2.01	1	130	160
162	348	P31946|1433B_HUMAN	YWHAB	M.TMDK(+42.01)SELVQK.A	Y	Y	0.88	9.06	1.2	1.08E6	2.46E5	1.91E6	0.13:1.00	2.46E5	1.91E6	0.13:1.00	7.76	1	2	11	Acetylation (K)
162	348	P31946|1433B_HUMAN	YWHAB	F.YYEILNSPEKAC(+57.02)SLAK.T	N		0.47	0.43	5.2	2.82E5	3.15E5	2.5E5	1.26:1.00	3.15E5	2.5E5	1.26:1.00	1.26	1	180	195	Carbamidomethylation
162	348	P31946|1433B_HUMAN	YWHAB	R.YLSEVASGDNK.Q	N	Y	0.85	4.71	1	1.07E5	5.69E4	1.57E5	0.36:1.00	5.69E4	1.57E5	0.36:1.00	2.76	1	130	140
162	348	P31946|1433B_HUMAN	YWHAB	K.LAEQAERYDDMAAAMK.A	N		0.55	60	0	8.78E4	0	1.76E5	00:00:01	0	1.76E5	00:00:01	256	1	14	29
636	721	Q9NNW7|TRXR2_HUMAN	TXNRD2	R.HGQEHVEVYHAHYKPLEFTVAGR.D	Y	Y	1.18	11.22	0.1	6.52E6	1.05E7	2.51E6	4.19:1.00	1.05E7	2.51E6	4.19:1.00	4.19	2	419	441
636	721	Q9NNW7|TRXR2_HUMAN	TXNRD2	K.VK(+42.01)YFNIK.A	Y	Y	1.43	2.75	0.1	5.41E6	6.47E6	4.35E6	1.49:1.00	6.47E6	4.35E6	1.49:1.00	1.49	1	152	158	Acetylation (K)
636	721	Q9NNW7|TRXR2_HUMAN	TXNRD2	R.HGQEHVEVYHAHYK(+42.01)PLEFTVAGR.D	N	Y	0.62	2.42	3.9	9.73E5	1.4E6	5.43E5	2.58:1.00	1.4E6	5.43E5	2.58:1.00	2.58	1	419	441	Acetylation (K)
88	82	P24752|THIL_HUMAN	ACAT1	K.LGSIAIQGAIEK.A	Y	Y	1.28	14.68	2	2.69E7	9.16E6	4.47E7	0.20:1.00	9.16E6	4.47E7	0.20:1.00	4.88	1	67	78
88	82	P24752|THIL_HUMAN	ACAT1	R.GSTPYGGVKLEDLIVK(+42.01)DGLTDVYNK.I	Y	Y	1.3	1.14	1.3	9.26E6	8.33E6	1.02E7	0.82:1.00	8.33E6	1.02E7	0.82:1.00	1.22	1	166	190	Acetylation (K)
88	82	P24752|THIL_HUMAN	ACAT1	R.SKAAWEAGK(+42.01)FGNEVIPVTVTVK.G	N	Y	1.13	0.57	3.2	9.04E6	9.57E6	8.5E6	1.13:1.00	9.57E6	8.5E6	1.13:1.00	1.13	1	222	243	Acetylation (K)
88	82	P24752|THIL_HUMAN	ACAT1	K.EVVIVSATR.T	N	Y	1.61	0.51	0	4.52E6	4.32E6	4.72E6	0.92:1.00	4.32E6	4.72E6	0.92:1.00	1.09	1	41	49
88	82	P24752|THIL_HUMAN	ACAT1	R.VDFSK(+42.01)VPK.L	N	Y	1.54	0.13	0.3	3.32E6	3.28E6	3.37E6	0.97:1.00	3.28E6	3.37E6	0.97:1.00	1.03	1	259	266	Acetylation (K)
88	82	P24752|THIL_HUMAN	ACAT1	R.LNVTPLAR.I	N	Y	1.29	2.63	1.9	2.75E6	2.17E6	3.33E6	0.65:1.00	2.17E6	3.33E6	0.65:1.00	1.53	1	304	311
88	82	P24752|THIL_HUMAN	ACAT1	R.TPIGSFLGSLSLLPATK.L	Y	Y	1.83	6.44	0.4	8.51E7	5.99E7	1.1E8	0.54:1.00	5.99E7	1.1E8	0.54:1.00	1.84	2	50	66
88	82	P24752|THIL_HUMAN	ACAT1	K.FGNEVIPVTVTVK.G	N	Y	1.02	0.45	1.6	1.87E6	1.97E6	1.78E6	1.11:1.00	1.97E6	1.78E6	1.11:1.00	1.11	1	231	243
88	82	P24752|THIL_HUMAN	ACAT1	Y.VSKPTLKEVVIVSATR.T	N	Y	1.15	2.85	0.6	2.39E6	2.96E6	1.83E6	1.62:1.00	2.96E6	1.83E6	1.62:1.00	1.62	2	34	49
88	82	P24752|THIL_HUMAN	ACAT1	K.RLNVTPLAR.I	N	Y	0.68	1.79	4.7	1.42E6	9.57E5	1.87E6	0.51:1.00	9.57E5	1.87E6	0.51:1.00	1.96	1	303	311
88	82	P24752|THIL_HUMAN	ACAT1	R.GSTPYGGVK(+42.01)LEDLIVK.D	N	Y	1.21	4.8	0.3	1.37E6	1.82E6	9.2E5	1.98:1.00	1.82E6	9.2E5	1.98:1.00	1.98	1	166	181	Acetylation (K)
88	82	P24752|THIL_HUMAN	ACAT1	R.IVGHLTHALK.Q	N	Y	0.85	3.59	3.1	1.13E6	6.88E5	1.57E6	0.44:1.00	6.88E5	1.57E6	0.44:1.00	2.28	1	394	403
88	82	P24752|THIL_HUMAN	ACAT1	R.IVAFADAAVEPIDFPIAPVYAASMVLK.D	N	Y	0.6	60	0	9.84E5	1.97E6	0	1.00:0	1.97E6	0	1.00:0	256	1	312	338
88	82	P24752|THIL_HUMAN	ACAT1	P.IGSFLGSLSLLPATK.L	N	Y	0.48	60	0	9.82E5	0	1.96E6	00:00:01	0	1.96E6	00:00:01	256	1	52	66
88	82	P24752|THIL_HUMAN	ACAT1	I.VGHLTHALK.Q	N	Y	1.02	4	1.7	5.67E5	3.84E5	7.49E5	0.51:1.00	3.84E5	7.49E5	0.51:1.00	1.95	1	395	403
88	82	P24752|THIL_HUMAN	ACAT1	R.NEQDAYAINSYTR.S	N	Y	0.51	60	0	4.42E5	0	8.84E5	00:00:01	0	8.84E5	00:00:01	256	1	209	221
30	19	P40926|MDHM_HUMAN	MDH2	N.AKVAVLGASGGIGQPLSLLLK.N	Y	Y	2.42	9.53	0.3	1.22E8	8.12E7	1.63E8	0.50:1.00	8.12E7	1.63E8	0.50:1.00	2	2	25	45
30	19	P40926|MDHM_HUMAN	MDH2	R.LTLYDIAHTPGVAADLSHIETK.A	Y	Y	1.52	4.44	1.9	7.95E7	5.19E7	1.07E8	0.49:1.00	5.19E7	1.07E8	0.49:1.00	2.06	2	53	74
30	19	P40926|MDHM_HUMAN	MDH2	K.TIIPLISQC(+57.02)TPK.V	N	Y	2.78	7.79	0.7	4.11E7	2.96E7	5.27E7	0.56:1.00	2.96E7	5.27E7	0.56:1.00	1.78	1	204	215	Carbamidomethylation
30	19	P40926|MDHM_HUMAN	MDH2	K.AGAGSATLSMAYAGAR.F	N	Y	1.96	60	0	2.95E7	0	5.9E7	00:00:01	0	5.9E7	00:00:01	256	1	242	257
30	19	P40926|MDHM_HUMAN	MDH2	K.IFGVTTLDIVR.A	N	Y	1.14	3.43	0.7	2.58E7	1.86E7	3.3E7	0.57:1.00	1.86E7	3.3E7	0.57:1.00	1.77	2	166	176
30	19	P40926|MDHM_HUMAN	MDH2	K.HGVYNPNKIFGVTTLDIVR.A	Y	Y	2.31	0.42	1.2	5.46E7	5.33E7	5.6E7	0.95:1.00	5.33E7	5.6E7	0.95:1.00	1.05	2	158	176
30	19	P40926|MDHM_HUMAN	MDH2	K.TIIPLISQC(+57.02)TPK(+42.01)VDFPQDQLTALTGR.I	N	Y	0.72	0.37	4.5	2.04E7	1.88E7	2.2E7	0.86:1.00	1.88E7	2.2E7	0.86:1.00	1.17	1	204	229	Carbamidomethylation; Acetylation (K)
30	19	P40926|MDHM_HUMAN	MDH2	R.VNVPVIGGHAGK(+42.01)TIIPLISQC(+57.02)TPK.V	N	Y	1.02	1.53	4.2	1.89E7	2.2E7	1.58E7	1.39:1.00	2.2E7	1.58E7	1.39:1.00	1.39	1	192	215	Acetylation (K); Carbamidomethylation
30	19	P40926|MDHM_HUMAN	MDH2	K.SQETEC(+57.02)TYFSTPLLLGK.K	N	Y	0.83	7.16	1.6	1.28E7	4.2E6	2.13E7	0.20:1.00	4.2E6	2.13E7	0.20:1.00	5.07	2	280	296	Carbamidomethylation
30	19	P40926|MDHM_HUMAN	MDH2	K.GYLGPEQLPDC(+57.02)LKGC(+57.02)DVVVIPAGVPR.K	N	Y	0.95	5.74	1.6	8.26E6	4.26E6	1.23E7	0.35:1.00	4.26E6	1.23E7	0.35:1.00	2.88	1	79	104	Carbamidomethylation
30	19	P40926|MDHM_HUMAN	MDH2	R.ANTFVAELK(+42.01)GLDPARVNVPVIGGHAGK.T	N	Y	1.72	0.24	0.2	8.01E6	8.15E6	7.87E6	1.03:1.00	8.15E6	7.87E6	1.03:1.00	1.03	1	177	203	Acetylation (K)
30	19	P40926|MDHM_HUMAN	MDH2	K.ASIKKGEDFVK(+42.01)TLK	N	Y	0.97	2.14	3.1	6.51E6	4.91E6	8.1E6	0.61:1.00	4.91E6	8.1E6	0.61:1.00	1.65	1	325	338	Acetylation (K)
30	19	P40926|MDHM_HUMAN	MDH2	K.KGEDFVK(+42.01)TLK	N	Y	1.48	2.89	1.7	5.55E6	4.63E6	6.48E6	0.72:1.00	4.63E6	6.48E6	0.72:1.00	1.4	1	329	338	Acetylation (K)
30	19	P40926|MDHM_HUMAN	MDH2	K.VAVLGASGGIGQPLSLLLK.N	N	Y	1.66	7.57	2.6	1.2E8	7.61E7	1.65E8	0.46:1.00	7.61E7	1.65E8	0.46:1.00	2.16	2	27	45
30	19	P40926|MDHM_HUMAN	MDH2	K.VDFPQDQLTALTGR.I	N	Y	1.38	0.6	0	4.84E6	5.1E6	4.58E6	1.11:1.00	5.1E6	4.58E6	1.11:1.00	1.11	1	216	229
30	19	P40926|MDHM_HUMAN	MDH2	K.MISDAIPELK.A	N	Y	1.25	18.48	1	4.6E6	1.61E6	7.6E6	0.21:1.00	1.61E6	7.6E6	0.21:1.00	4.72	1	315	324
30	19	P40926|MDHM_HUMAN	MDH2	R.ANTFVAELK(+42.01)GLDPAR.V	N	Y	1.56	3.38	0.9	1.86E7	2.27E7	1.45E7	1.56:1.00	2.27E7	1.45E7	1.56:1.00	1.56	2	177	191	Acetylation (K)
30	19	P40926|MDHM_HUMAN	MDH2	K.ASIK(+42.01)KGEDFVK.T	N	Y	0.71	2.9	2.2	4.49E6	6.47E6	2.51E6	2.58:1.00	6.47E6	2.51E6	2.58:1.00	2.58	2	325	335	Acetylation (K)
30	19	P40926|MDHM_HUMAN	MDH2	K.AKAGAGSATLSMAYAGAR.F	N	Y	0.71	3.19	4.5	4.05E6	2E6	6.1E6	0.33:1.00	2E6	6.1E6	0.33:1.00	3.05	1	240	257
30	19	P40926|MDHM_HUMAN	MDH2	K.SQETEC(+57.02)TYFSTPLLLGKK.G	N	Y	1.18	60	0	3.82E6	0	7.63E6	00:00:01	0	7.63E6	00:00:01	256	1	280	297	Carbamidomethylation
30	19	P40926|MDHM_HUMAN	MDH2	K.GYLGPEQLPDC(+57.02)LK.G	N	Y	1.31	8.39	0.5	2.18E6	1.13E6	3.23E6	0.35:1.00	1.13E6	3.23E6	0.35:1.00	2.85	1	79	91	Carbamidomethylation
30	19	P40926|MDHM_HUMAN	MDH2	K.KGIEK(+42.01)NLGIGK.V	N	Y	1.48	0.23	0.2	2.02E6	1.98E6	2.05E6	0.97:1.00	1.98E6	2.05E6	0.97:1.00	1.04	1	297	307	Acetylation (K)
30	19	P40926|MDHM_HUMAN	MDH2	R.VNVPVIGGHAGK.T	N	Y	0.92	4.07	2.3	1.91E6	1.05E6	2.78E6	0.38:1.00	1.05E6	2.78E6	0.38:1.00	2.65	1	192	203
30	19	P40926|MDHM_HUMAN	MDH2	R.IQEAGTEVVK.A	N	Y	1.01	7.83	1.6	1.87E6	7.79E5	2.97E6	0.26:1.00	7.79E5	2.97E6	0.26:1.00	3.81	1	230	239
30	19	P40926|MDHM_HUMAN	MDH2	K.GC(+57.02)DVVVIPAGVPR.K	N	Y	1.05	6.69	0.6	1.28E6	5.78E5	1.99E6	0.29:1.00	5.78E5	1.99E6	0.29:1.00	3.44	1	92	104	Carbamidomethylation
30	19	P40926|MDHM_HUMAN	MDH2	K.ASIKKGEDFVK.T	N	Y	1.15	7.13	0.1	1.09E6	6.07E5	1.57E6	0.39:1.00	6.07E5	1.57E6	0.39:1.00	2.58	1	325	335
30	19	P40926|MDHM_HUMAN	MDH2	K.VSSFEEK(+42.01)MISDAIPELK.A	N	Y	0.71	1.29	1.4	3.07E6	2.33E6	3.81E6	0.61:1.00	2.33E6	3.81E6	0.61:1.00	1.64	2	308	324	Acetylation (K)
30	19	P40926|MDHM_HUMAN	MDH2	R.IQEAGTEVVK(+42.01)AK.A	N	Y	0.9	0.82	2.1	6.58E5	7.25E5	5.9E5	1.23:1.00	7.25E5	5.9E5	1.23:1.00	1.23	1	230	241	Acetylation (K)
30	19	P40926|MDHM_HUMAN	MDH2	N.PNKIFGVTTLDIVR.A	N	Y	1.18	0.02	1.4	5.71E5	5.73E5	5.7E5	1.01:1.00	5.73E5	5.7E5	1.01:1.00	1.01	1	163	176
30	19	P40926|MDHM_HUMAN	MDH2	K.NLGIGKVSSFEEK.M	N	Y	0.69	60	0	5.04E5	0	1.01E6	00:00:01	0	1.01E6	00:00:01	256	1	302	314
20	26	P14618|KPYM_HUMAN	PKM	K.KGDVVIVLTGWRPGSGFTNTMR.V	N	Y	1.26	1.17	2.1	5.97E8	5.45E8	6.48E8	0.84:1.00	5.45E8	6.48E8	0.84:1.00	1.19	6	505	526
20	26	P14618|KPYM_HUMAN	PKM	R.GFFKKGDVVIVLTGWRPGSGFTNTMR.V	Y	Y	1.68	4.99	1.3	1.12E9	8.39E8	1.4E9	0.60:1.00	8.39E8	1.4E9	0.60:1.00	1.67	5	501	526
20	26	P14618|KPYM_HUMAN	PKM	K.GDVVIVLTGWRPGSGFTNTMR.V	N	Y	1.44	1.06	1.8	1.02E8	1.11E8	9.28E7	1.19:1.00	1.11E8	9.28E7	1.19:1.00	1.19	2	506	526
20	26	P14618|KPYM_HUMAN	PKM	R.TATESFASDPILYRPVAVALDTKGPEIR.T	Y	Y	1.45	9.24	1.5	6.81E7	3.84E7	9.78E7	0.39:1.00	3.84E7	9.78E7	0.39:1.00	2.55	1	93	120
20	26	P14618|KPYM_HUMAN	PKM	R.NTGIIC(+57.02)TIGPASR.S	N	Y	0.9	3.52	4.6	3.24E7	2.12E7	4.36E7	0.49:1.00	2.12E7	4.36E7	0.49:1.00	2.06	1	44	56	Carbamidomethylation
20	26	P14618|KPYM_HUMAN	PKM	R.EAEAAIYHLQLFEELRR.L	N	Y	1.35	0.5	2.2	2.77E7	2.89E7	2.64E7	1.09:1.00	2.89E7	2.64E7	1.09:1.00	1.09	1	384	400
20	26	P14618|KPYM_HUMAN	PKM	R.APIIAVTR.N	N	Y	0.88	2.96	1.7	2.74E7	1.61E7	3.88E7	0.41:1.00	1.61E7	3.88E7	0.41:1.00	2.41	1	448	455
20	26	P14618|KPYM_HUMAN	PKM	R.GFFKKGDVVIVLTGWRPGSGFTNTMRVVPVP	N	Y	1.54	12.51	1.5	2.56E7	1E7	4.13E7	0.24:1.00	1E7	4.13E7	0.24:1.00	4.11	1	501	531
20	26	P14618|KPYM_HUMAN	PKM	R.LNFSHGTHEYHAETIK.N	N	Y	1.27	7.22	1.2	2.93E7	1.62E7	4.24E7	0.38:1.00	1.62E7	4.24E7	0.38:1.00	2.61	2	74	89
20	26	P14618|KPYM_HUMAN	PKM	R.LDIDSPPITAR.N	N	Y	1.66	13.25	0.2	1.48E7	7.49E6	2.21E7	0.34:1.00	7.49E6	2.21E7	0.34:1.00	2.96	1	33	43
20	26	P14618|KPYM_HUMAN	PKM	R.LNFSHGTHEYHAETIKNVR.T	N	Y	1.5	4.55	0.8	1.71E7	1.23E7	2.18E7	0.57:1.00	1.23E7	2.18E7	0.57:1.00	1.77	2	74	92
20	26	P14618|KPYM_HUMAN	PKM	T.GWRPGSGFTNTMR.V	N	Y	0.85	0.14	2.3	9.03E6	8.84E6	9.22E6	0.96:1.00	8.84E6	9.22E6	0.96:1.00	1.04	1	514	526
20	26	P14618|KPYM_HUMAN	PKM	R.GDLGIEIPAEK.V	N	Y	1.07	3.04	3.1	8.76E6	6.16E6	1.14E7	0.54:1.00	6.16E6	1.14E7	0.54:1.00	1.84	1	295	305
20	26	P14618|KPYM_HUMAN	PKM	K.FGVEQDVDMVFASFIRK.A	N	Y	0.97	0.47	3.3	8.34E6	8.82E6	7.86E6	1.12:1.00	8.82E6	7.86E6	1.12:1.00	1.12	1	231	247
20	26	P14618|KPYM_HUMAN	PKM	V.LTGWRPGSGFTNTMR.V	N	Y	0.98	0.35	2.5	7.05E6	6.72E6	7.39E6	0.91:1.00	6.72E6	7.39E6	0.91:1.00	1.1	1	512	526
20	26	P14618|KPYM_HUMAN	PKM	K.GVNLPGAAVDLPAVSEKDIQDLK.F	N	Y	0.36	2.21	5.3	6.36E6	8.97E6	3.75E6	2.39:1.00	8.97E6	3.75E6	2.39:1.00	2.39	1	208	230
20	26	P14618|KPYM_HUMAN	PKM	K.ARGFFKKGDVVIVLTGWRPGSGFTNTMR.V	N	Y	1.43	0.43	0.1	8.69E6	8.37E6	9.02E6	0.93:1.00	8.37E6	9.02E6	0.93:1.00	1.08	2	499	526
20	26	P14618|KPYM_HUMAN	PKM	K.IYVDDGLISLQVK.Q	N	Y	0.67	2.14	1	7.98E6	4.99E6	1.1E7	0.46:1.00	4.99E6	1.1E7	0.46:1.00	2.19	2	174	186
20	26	P14618|KPYM_HUMAN	PKM	R.TGLIKGSGTAEVELKK.G	N	Y	1.58	7.99	1.4	1.51E7	9.04E6	2.12E7	0.43:1.00	9.04E6	2.12E7	0.43:1.00	2.35	2	121	136
20	26	P14618|KPYM_HUMAN	PKM	R.LAPITSDPTEATAVGAVEASFK.C	Y	Y	1.06	10.28	0.8	3.86E7	1.47E7	6.25E7	0.24:1.00	1.47E7	6.25E7	0.24:1.00	4.25	4	401	422
20	26	P14618|KPYM_HUMAN	PKM	R.SVETLKEMIK.S	N	Y	1.33	9.29	0.4	5.56E6	2.71E6	8.4E6	0.32:1.00	2.71E6	8.4E6	0.32:1.00	3.11	1	57	66
20	26	P14618|KPYM_HUMAN	PKM	R.VNFAMNVGK.A	N	Y	1.13	6.3	1.1	5.04E6	2.84E6	7.24E6	0.39:1.00	2.84E6	7.24E6	0.39:1.00	2.54	1	490	498
20	26	P14618|KPYM_HUMAN	PKM	M.SK(+42.01)PHSEAGTAFIQTQQLHAAMADTFLEHMC(+57.02)R.L	N	Y	0.71	1.02	2.5	5.04E6	4.02E6	6.06E6	0.66:1.00	4.02E6	6.06E6	0.66:1.00	1.51	1	2	32	Acetylation (K); Carbamidomethylation
20	26	P14618|KPYM_HUMAN	PKM	K.KGVNLPGAAVDLPAVSEKDIQDLK.F	N	Y	0.89	2.81	1.3	5.24E6	3.4E6	7.07E6	0.48:1.00	3.4E6	7.07E6	0.48:1.00	2.08	2	207	230
20	26	P14618|KPYM_HUMAN	PKM	R.AGKPVIC(+57.02)ATQMLESMIK.K	N	Y	0.98	4.61	2.8	4.68E6	2.54E6	6.82E6	0.37:1.00	2.54E6	6.82E6	0.37:1.00	2.69	1	320	336	Carbamidomethylation
20	26	P14618|KPYM_HUMAN	PKM	K.C(+57.02)C(+57.02)SGAIIVLTK.S	N	Y	1.69	1.74	0.4	2.66E6	2.37E6	2.94E6	0.80:1.00	2.37E6	2.94E6	0.80:1.00	1.24	1	423	433	Carbamidomethylation
20	26	P14618|KPYM_HUMAN	PKM	R.TGLIKGSGTAEVELK.K	N	Y	1.23	9.4	0.2	2.4E6	1.15E6	3.65E6	0.31:1.00	1.15E6	3.65E6	0.31:1.00	3.18	1	121	135
20	26	P14618|KPYM_HUMAN	PKM	K.KGDVVIVLTGWRPGSGFTN.T	N	Y	0.8	5	1.9	2.14E6	3.34E6	9.35E5	3.57:1.00	3.34E6	9.35E5	3.57:1.00	3.57	1	505	523
20	26	P14618|KPYM_HUMAN	PKM	K.ITLDNAYMEK.C	N	Y	0.88	6.77	1	1.77E6	5.53E5	2.98E6	0.19:1.00	5.53E5	2.98E6	0.19:1.00	5.4	1	142	151
20	26	P14618|KPYM_HUMAN	PKM	R.TGLIKGS(+79.97)GTAEVELK.K	N	Y	1.02	3.27	0.5	7.1E5	4.8E5	9.4E5	0.51:1.00	4.8E5	9.4E5	0.51:1.00	1.96	1	121	135	Phosphorylation (STY)
20	26	P14618|KPYM_HUMAN	PKM	K.IISKIENHEGVR.R	N	Y	1.03	2.47	1	5.55E6	4.3E6	6.8E6	0.63:1.00	4.3E6	6.8E6	0.63:1.00	1.58	2	267	278
20	26	P14618|KPYM_HUMAN	PKM	N.TGIIC(+57.02)TIGPASR.S	N	Y	0.46	2.77	4.2	2.98E5	1.39E5	4.56E5	0.31:1.00	1.39E5	4.56E5	0.31:1.00	3.28	1	45	56	Carbamidomethylation
229	161	Q99798|ACON_HUMAN	ACO2	K.VAMSHFEPNEYIHYDLLEK(+42.01)NINIVR.K	Y	Y	0.53	1.43	5.9	4.71E6	3.16E6	6.26E6	0.50:1.00	3.16E6	6.26E6	0.50:1.00	1.98	1	32	56	Acetylation (K)
229	161	Q99798|ACON_HUMAN	ACO2	K.IVYGHLDDPASQEIER.G	Y	Y	1.12	3.2	1.7	3.84E6	2.8E6	4.88E6	0.57:1.00	2.8E6	4.88E6	0.57:1.00	1.74	1	69	84
229	161	Q99798|ACON_HUMAN	ACO2	K.SQFTITPGSEQIR.A	Y	Y	1.34	13.62	0.2	3.08E6	1.24E6	4.91E6	0.25:1.00	1.24E6	4.91E6	0.25:1.00	3.95	1	412	424
229	161	Q99798|ACON_HUMAN	ACO2	K.GKC(+57.02)TTDHISAAGPWLK(+42.01)FR.G	N	Y	1.01	0.56	1.4	2.39E6	2.57E6	2.2E6	1.16:1.00	2.57E6	2.2E6	1.16:1.00	1.16	2	590	607	Carbamidomethylation; Acetylation (K)
229	161	Q99798|ACON_HUMAN	ACO2	K.VAMSHFEPNEYIHYDLLEK.N	N	Y	1.53	1.89	0.4	1.78E6	1.48E6	2.08E6	0.71:1.00	1.48E6	2.08E6	0.71:1.00	1.4	1	32	50
229	161	Q99798|ACON_HUMAN	ACO2	K.LTGSLSGWSSPK.D	N	Y	0.77	7.22	2.8	1.57E6	4.63E5	2.68E6	0.17:1.00	4.63E5	2.68E6	0.17:1.00	5.8	1	234	245
229	161	Q99798|ACON_HUMAN	ACO2	R.WVVIGDENYGEGSSR.E	N	Y	0.54	60	0	1.55E5	0	3.09E5	00:00:01	0	3.09E5	00:00:01	256	1	657	671
357	498	Q9H2U2|IPYR2_HUMAN	PPA2	K.FKPGYLEATLNWFR.L	Y	Y	1.52	5.46	1.2	6.91E7	4.34E7	9.49E7	0.46:1.00	4.34E7	9.49E7	0.46:1.00	2.19	2	226	239
357	498	Q9H2U2|IPYR2_HUMAN	PPA2	K.KFKPGYLEATLNWFR.L	N	Y	1.45	0.4	1.1	2.86E6	2.96E6	2.77E6	1.07:1.00	2.96E6	2.77E6	1.07:1.00	1.07	1	225	239
357	498	Q9H2U2|IPYR2_HUMAN	PPA2	K.ILSC(+57.02)GEVIHVK.I	Y	Y	1.34	4.81	0.1	2.83E6	1.87E6	3.79E6	0.49:1.00	1.87E6	3.79E6	0.49:1.00	2.02	1	177	187	Carbamidomethylation
357	498	Q9H2U2|IPYR2_HUMAN	PPA2	R.YVANIFPYK.G	Y	Y	1.06	0.69	1.5	5.85E6	5.33E6	6.36E6	0.84:1.00	5.33E6	6.36E6	0.84:1.00	1.19	2	128	136
357	498	Q9H2U2|IPYR2_HUMAN	PPA2	K.ILGILALIDEGETDWK.L	N	Y	0.6	60	0	1.08E6	2.17E6	0	1.00:0	2.17E6	0	1.00:0	256	1	188	203
357	498	Q9H2U2|IPYR2_HUMAN	PPA2	K.STHQC(+57.02)WK(+42.01)ALLMK.K	N	Y	0.97	1.15	2	1.04E6	8.88E5	1.19E6	0.74:1.00	8.88E5	1.19E6	0.74:1.00	1.34	1	270	281	Carbamidomethylation; Acetylation (K)
357	498	Q9H2U2|IPYR2_HUMAN	PPA2	K.LIAINANDPEASK(+42.01)FHDIDDVKK.F	N	Y	0.47	60	0	1.82E5	3.63E5	0	1.00:0	3.63E5	0	1.00:0	256	1	204	225	Acetylation (K)
300	322	P62979|RS27A_HUMAN	RPS27A	K.ESTLHLVLR.L	N	Y	1.29	12.06	1.5	7.44E6	3.2E6	1.17E7	0.27:1.00	3.2E6	1.17E7	0.27:1.00	3.66	1	64	72
300	322	P62979|RS27A_HUMAN	RPS27A	R.TLSDYNIQKESTLHLVLR.L	Y	Y	1.24	4.91	1.4	9.02E6	5.86E6	1.22E7	0.48:1.00	5.86E6	1.22E7	0.48:1.00	2.08	2	55	72
300	322	P62979|RS27A_HUMAN	RPS27A	K.TITLEVEPSDTIENVKAK.I	Y	Y	1.05	3.96	1.6	2.77E6	1.7E6	3.83E6	0.45:1.00	1.7E6	3.83E6	0.45:1.00	2.24	1	12	29
300	322	P62979|RS27A_HUMAN	RPS27A	MQIFVK(+42.01)TLTGK.T	Y	Y	0.9	2.59	3.3	2.32E6	1.55E6	3.09E6	0.50:1.00	1.55E6	3.09E6	0.50:1.00	1.99	1	1	11	Acetylation (K)
300	322	P62979|RS27A_HUMAN	RPS27A	R.EC(+57.02)PSDEC(+57.02)GAGVFMASHFDR.H	N	Y	0.6	60	0	5.87E5	0	1.17E6	00:00:01	0	1.17E6	00:00:01	256	1	120	138	Carbamidomethylation
300	322	P62979|RS27A_HUMAN	RPS27A	K.IQDKEGIPPDQQR.L	N	Y	0.61	9.69	0.1	2.11E6	1.6E5	4.06E6	0.04:1.00	1.6E5	4.06E6	0.04:1.00	25.42	9	30	42
73	61	P49327|FAS_HUMAN	FASN	K.EGVFAK(+42.01)EVR.T	Y	Y	2.05	1.97	0.8	1.38E7	1.51E7	1.24E7	1.22:1.00	1.51E7	1.24E7	1.22:1.00	1.22	1	668	676	Acetylation (K)
73	61	P49327|FAS_HUMAN	FASN	R.VRPGETLLIHSGSGGVGQAAIAIALSLGC(+57.02)R.V	N	Y	0.95	5.23	0.5	7.26E6	1.08E7	3.74E6	2.88:1.00	1.08E7	3.74E6	2.88:1.00	2.88	1	1665	1694	Carbamidomethylation
73	61	P49327|FAS_HUMAN	FASN	R.GGNVGINSFGFGGSNVHIILRPNTQPPPAPAPHATLPR.L	N	Y	0.56	0.37	5.7	7.08E6	7.73E6	6.43E6	1.20:1.00	7.73E6	6.43E6	1.20:1.00	1.2	1	385	422
73	61	P49327|FAS_HUMAN	FASN	R.VTVAGGVHISGLHTESAPR.R	N	Y	1.54	4	0.8	8.77E6	6.03E6	1.15E7	0.52:1.00	6.03E6	1.15E7	0.52:1.00	1.91	2	1086	1104
73	61	P49327|FAS_HUMAN	FASN	R.HAQPTC(+57.02)PGAQLC(+57.02)TVYYASLNFRDIMLATGK.L	N	Y	0.59	0.03	3	5.65E6	5.59E6	5.71E6	0.98:1.00	5.59E6	5.71E6	0.98:1.00	1.02	2	1553	1582	Carbamidomethylation
73	61	P49327|FAS_HUMAN	FASN	K.MKVVEVLAGHGHLYSR.I	N	Y	1.32	0.36	0.2	3.75E6	3.89E6	3.61E6	1.08:1.00	3.89E6	3.61E6	1.08:1.00	1.08	2	1240	1255
73	61	P49327|FAS_HUMAN	FASN	R.VLFPATGYLSIVWK.T	Y	Y	1.19	3.63	2.7	1.63E8	1.12E8	2.14E8	0.53:1.00	1.12E8	2.14E8	0.53:1.00	1.9	2	884	897
73	61	P49327|FAS_HUMAN	FASN	R.HAQPTC(+57.02)PGAQLC(+57.02)TVYYASLNFR.D	N	Y	0.88	2.63	1.5	2.54E6	1.55E6	3.53E6	0.44:1.00	1.55E6	3.53E6	0.44:1.00	2.27	1	1553	1574	Carbamidomethylation
73	61	P49327|FAS_HUMAN	FASN	R.TLLEGSGLESIISIIHSSLAEPR.V	N	Y	0.81	60	0	2.47E6	0	4.93E6	00:00:01	0	4.93E6	00:00:01	256	1	2483	2505
73	61	P49327|FAS_HUMAN	FASN	R.LSFFFDFR.G	N	Y	0.74	0.78	1	2.99E6	2.57E6	3.42E6	0.75:1.00	2.57E6	3.42E6	0.75:1.00	1.33	2	144	151
73	61	P49327|FAS_HUMAN	FASN	K.VVEVLAGHGHLYSR.I	N	Y	0.57	0.65	0.1	2.17E6	2.52E6	1.82E6	1.38:1.00	2.52E6	1.82E6	1.38:1.00	1.38	1	1242	1255
73	61	P49327|FAS_HUMAN	FASN	K.VLLSLEHGLWAPNLHFHSPNPEIPALLDGR.L	Y	Y	1.02	3.74	2.2	1.47E8	9.98E7	1.95E8	0.51:1.00	9.98E7	1.95E8	0.51:1.00	1.95	3	344	373
73	61	P49327|FAS_HUMAN	FASN	R.FDASFFGVHPK.Q	N	Y	1.25	3.37	1.5	1.7E6	1.34E6	2.07E6	0.65:1.00	1.34E6	2.07E6	0.65:1.00	1.54	1	60	70
73	61	P49327|FAS_HUMAN	FASN	R.WLSTSIPEAQWHSSLAR.T	N	Y	0.43	1.61	3.9	1.08E6	7.26E5	1.43E6	0.51:1.00	7.26E5	1.43E6	0.51:1.00	1.97	1	712	728
73	61	P49327|FAS_HUMAN	FASN	K.HGLYLPTR.V	N	Y	0.92	0.12	1.5	9.82E5	9.62E5	1E6	0.96:1.00	9.62E5	1E6	0.96:1.00	1.04	1	1044	1051
73	61	P49327|FAS_HUMAN	FASN	K.TGTVSLEVR.L	N	Y	0.81	2.18	2	7.84E5	5.23E5	1.04E6	0.50:1.00	5.23E5	1.04E6	0.50:1.00	1.99	1	928	936
73	61	P49327|FAS_HUMAN	FASN	K.VSVHVIEGDHR.T	N	Y	0.66	1.54	2.1	1.48E5	1.02E5	1.94E5	0.53:1.00	1.02E5	1.94E5	0.53:1.00	1.89	1	2472	2482
33	87	Q05639|EF1A2_HUMAN	EEF1A2	K.IGGIGTVPVGR.V	N		1.74	7.42	2.3	7.5E7	5.05E7	9.94E7	0.51:1.00	5.05E7	9.94E7	0.51:1.00	1.97	1	256	266
33	87	Q05639|EF1A2_HUMAN	EEF1A2	T.HINIVVIGHVDSGK.S	N		1.87	1.42	0.6	5.32E7	4.85E7	5.8E7	0.84:1.00	4.85E7	5.8E7	0.84:1.00	1.2	2	7	20
33	87	Q05639|EF1A2_HUMAN	EEF1A2	R.VETGILRPGMVVTFAPVNITTEVK.S	Y	Y	2.26	7.11	0.6	3.89E7	2.86E7	4.93E7	0.58:1.00	2.86E7	4.93E7	0.58:1.00	1.73	1	267	290
33	87	Q05639|EF1A2_HUMAN	EEF1A2	V.VIGHVDSGKSTTTGHLIYK.C	N		0.88	3.74	0.9	1.68E7	2.49E7	8.59E6	2.91:1.00	2.49E7	8.59E6	2.91:1.00	2.91	2	12	30
33	87	Q05639|EF1A2_HUMAN	EEF1A2	R.QTVAVGVIK.N	N		2.14	5.63	0.8	1.11E7	8.66E6	1.35E7	0.64:1.00	8.66E6	1.35E7	0.64:1.00	1.56	1	431	439
33	87	Q05639|EF1A2_HUMAN	EEF1A2	K.THINIVVIGHVDSGKSTTTGHLIYK.C	N		0.92	1.65	1.3	1.94E9	2.39E9	1.48E9	1.62:1.00	2.39E9	1.48E9	1.62:1.00	1.62	74	6	30
33	87	Q05639|EF1A2_HUMAN	EEF1A2	R.RGNVC(+57.02)GDSKSDPPQEAAQFTSQVIILNHPGQISAGYSPVIDC(+57.02)HTAHIAC(+57.02)K.F	Y	Y	0.93	4.98	1.5	5.1E6	2.91E6	7.3E6	0.40:1.00	2.91E6	7.3E6	0.40:1.00	2.51	1	322	371	Carbamidomethylation
33	87	Q05639|EF1A2_HUMAN	EEF1A2	K.YYITIIDAPGHRDFIK.N	Y	Y	0.68	6.78	2.8	4.38E6	1.06E6	7.7E6	0.14:1.00	1.06E6	7.7E6	0.14:1.00	7.26	1	85	100
33	87	Q05639|EF1A2_HUMAN	EEF1A2	K.STTTGHLIYK.C	N		0.91	9.49	0.4	2.7E6	4.62E6	7.8E5	5.93:1.00	4.62E6	7.8E5	5.93:1.00	5.93	2	21	30
33	87	Q05639|EF1A2_HUMAN	EEF1A2	R.TIEKFEK(+42.01)EAAEMGK.G	N		1.27	0.81	0.2	2.2E6	2.03E6	2.37E6	0.86:1.00	2.03E6	2.37E6	0.86:1.00	1.17	1	38	51	Acetylation (K)
33	87	Q05639|EF1A2_HUMAN	EEF1A2	T.HINIVVIGHVDSGKSTTTGHLIYK.C	N		1.62	10.04	0.5	3.39E7	5.07E7	1.7E7	2.98:1.00	5.07E7	1.7E7	2.98:1.00	2.98	3	7	30
33	87	Q05639|EF1A2_HUMAN	EEF1A2	N.IVVIGHVDSGKSTTTGHLIYK.C	N		0.96	1.93	2.6	2.03E6	1.56E6	2.5E6	0.62:1.00	1.56E6	2.5E6	0.62:1.00	1.6	1	10	30
33	87	Q05639|EF1A2_HUMAN	EEF1A2	R.TIEKFEKEAAEMGK.G	N		1.15	11.91	1.6	9.35E6	3.56E6	1.51E7	0.24:1.00	3.56E6	1.51E7	0.24:1.00	4.24	2	38	51
33	87	Q05639|EF1A2_HUMAN	EEF1A2	R.EHALLAYTLGVK.Q	N		0.98	1.18	0.8	1.5E7	1.72E7	1.27E7	1.35:1.00	1.72E7	1.27E7	1.35:1.00	1.35	3	135	146
33	87	Q05639|EF1A2_HUMAN	EEF1A2	I.VVIGHVDSGK.S	N		0.99	1.63	0.8	2.56E6	2.12E6	3E6	0.71:1.00	2.12E6	3E6	0.71:1.00	1.41	2	11	20
33	87	Q05639|EF1A2_HUMAN	EEF1A2	V.IGHVDSGK.S	N		1	3.72	0.1	1.43E6	9.01E5	1.97E6	0.46:1.00	9.01E5	1.97E6	0.46:1.00	2.19	1	13	20
33	87	Q05639|EF1A2_HUMAN	EEF1A2	T.TTGHLIYK.C	N		0.86	2.57	1.8	1.12E6	7.4E5	1.5E6	0.49:1.00	7.4E5	1.5E6	0.49:1.00	2.02	1	23	30
33	87	Q05639|EF1A2_HUMAN	EEF1A2	V.VIGHVDSGK.S	N		0.82	5.85	1.6	6.97E6	2.53E6	1.14E7	0.22:1.00	2.53E6	1.14E7	0.22:1.00	4.5	2	12	20
33	87	Q05639|EF1A2_HUMAN	EEF1A2	K.THINIVVIGHVDSGK(+42.01)STTTGHLIYK.C	N		0.81	0.37	2.1	9E5	9.61E5	8.39E5	1.15:1.00	9.61E5	8.39E5	1.15:1.00	1.15	1	6	30	Acetylation (K)
33	87	Q05639|EF1A2_HUMAN	EEF1A2	K.THINIVVIGHVDSGK.S	N		0.77	0.4	1	8.31E8	8.94E8	7.68E8	1.16:1.00	8.94E8	7.68E8	1.16:1.00	1.16	94	6	20
33	87	Q05639|EF1A2_HUMAN	EEF1A2	K.QLIVGVNK.M	N		1.23	4.3	0	6.9E5	4.72E5	9.08E5	0.52:1.00	4.72E5	9.08E5	0.52:1.00	1.93	1	147	154
33	87	Q05639|EF1A2_HUMAN	EEF1A2	S.TTTGHLIYK.C	N		0.62	1.59	3.4	2.8E5	1.89E5	3.7E5	0.51:1.00	1.89E5	3.7E5	0.51:1.00	1.96	1	22	30
33	87	Q05639|EF1A2_HUMAN	EEF1A2	K.THINIVVIGHVDSGKS.T	N		0.68	0.78	3.1	2.77E5	2.35E5	3.19E5	0.74:1.00	2.35E5	3.19E5	0.74:1.00	1.36	1	6	21
33	87	Q05639|EF1A2_HUMAN	EEF1A2	N.IVVIGHVDSGK.S	N		0.93	1.37	1.6	2.51E5	2.93E5	2.09E5	1.40:1.00	2.93E5	2.09E5	1.40:1.00	1.4	1	10	20
33	87	Q05639|EF1A2_HUMAN	EEF1A2	R.DMRQTVAVGVIK.N	N		0.76	60	0	2.2E5	0	4.4E5	00:00:01	0	4.4E5	00:00:01	256	1	428	439
262	302	Q13162|PRDX4_HUMAN	PRDX4	R.GLFIIDDKGILR.Q	N		1.65	1.68	1	1.5E7	1.31E7	1.69E7	0.77:1.00	1.31E7	1.69E7	0.77:1.00	1.29	2	201	212
262	302	Q13162|PRDX4_HUMAN	PRDX4	R.LVQAFQYTDKHGEVC(+57.02)PAGWKPGSETIIPDPAGK.L	Y	Y	0.42	4.56	6.8	5.79E6	1.97E6	9.6E6	0.21:1.00	1.97E6	9.6E6	0.21:1.00	4.87	1	231	263	Carbamidomethylation
262	302	Q13162|PRDX4_HUMAN	PRDX4	R.VSVADHSLHLSK.A	Y	Y	1.74	10.96	0	4.69E6	2.91E6	6.46E6	0.45:1.00	2.91E6	6.46E6	0.45:1.00	2.22	1	67	78
262	302	Q13162|PRDX4_HUMAN	PRDX4	R.RQGGLGPIRIPLLSDLTHQISKDYGVYLEDSGHTLR.G	N	Y	0.87	3.65	4.2	5.89E6	8.69E6	3.09E6	2.82:1.00	8.69E6	3.09E6	2.82:1.00	2.82	2	165	200
262	302	Q13162|PRDX4_HUMAN	PRDX4	R.RQGGLGPIRIPLLSDLTHQISK.D	Y	Y	1.09	1.52	0.8	8.11E6	6.67E6	9.56E6	0.70:1.00	6.67E6	9.56E6	0.70:1.00	1.43	2	165	186
262	302	Q13162|PRDX4_HUMAN	PRDX4	R.GLFIIDDK(+42.01)GILR.Q	N		0.45	60	0	1.74E6	0	3.47E6	00:00:01	0	3.47E6	00:00:01	256	1	201	212	Acetylation (K)
262	302	Q13162|PRDX4_HUMAN	PRDX4	R.GLFIIDDK.G	N		1.05	1.38	0.4	1.28E6	1.07E6	1.49E6	0.72:1.00	1.07E6	1.49E6	0.72:1.00	1.39	1	201	208
262	302	Q13162|PRDX4_HUMAN	PRDX4	R.TREEEC(+57.02)HFYAGGQVYPGEASR.V	N	Y	0.84	60	0	7.05E5	0	1.41E6	00:00:01	0	1.41E6	00:00:01	256	1	46	66	Carbamidomethylation
53	195	P09429|HMGB1_HUMAN	HMGB1	K.RPPSAFFLFC(+57.02)SEYRPK.I	Y	Y	1.37	3.38	1.5	2E9	1.58E9	2.42E9	0.65:1.00	1.58E9	2.42E9	0.65:1.00	1.53	7	97	112	Carbamidomethylation
53	195	P09429|HMGB1_HUMAN	HMGB1	P.PSAFFLFC(+57.02)SEYRPK.I	N	Y	1.11	3.8	2.9	6.39E7	4.29E7	8.5E7	0.50:1.00	4.29E7	8.5E7	0.50:1.00	1.98	2	99	112	Carbamidomethylation
53	195	P09429|HMGB1_HUMAN	HMGB1	R.GKMSSYAFFVQTC(+57.02)R.E	N		1.14	1.71	3.5	2.81E7	2.36E7	3.26E7	0.72:1.00	2.36E7	3.26E7	0.72:1.00	1.38	2	11	24	Carbamidomethylation
53	195	P09429|HMGB1_HUMAN	HMGB1	F.LFC(+57.02)SEYRPK.I	N		2.15	1.82	0.4	2.22E7	2.01E7	2.42E7	0.83:1.00	2.01E7	2.42E7	0.83:1.00	1.2	1	104	112	Carbamidomethylation
53	195	P09429|HMGB1_HUMAN	HMGB1	K.MSSYAFFVQTC(+57.02)REEHKK.K	N		1.55	7.05	0.8	1.29E8	7.73E7	1.81E8	0.43:1.00	7.73E7	1.81E8	0.43:1.00	2.34	4	13	29	Carbamidomethylation
53	195	P09429|HMGB1_HUMAN	HMGB1	L.FC(+57.02)SEYRPK.I	N		1.25	0.45	1	1.51E7	1.46E7	1.57E7	0.93:1.00	1.46E7	1.57E7	0.93:1.00	1.08	2	105	112	Carbamidomethylation
53	195	P09429|HMGB1_HUMAN	HMGB1	K.KFKDPNAPKRPPSAFFLFC(+57.02)SEYRPK.I	N	Y	1.85	0.7	1.4	1.47E7	1.4E7	1.54E7	0.91:1.00	1.4E7	1.54E7	0.91:1.00	1.1	1	88	112	Carbamidomethylation
53	195	P09429|HMGB1_HUMAN	HMGB1	K.FKDPNAPKRPPSAFFLFC(+57.02)SEYRPK.I	N	Y	2.07	9.57	0.9	2.48E8	1.68E8	3.28E8	0.51:1.00	1.68E8	3.28E8	0.51:1.00	1.96	3	89	112	Carbamidomethylation
53	195	P09429|HMGB1_HUMAN	HMGB1	K.IKGEHPGLSIGDVAK.K	Y	Y	2.05	2.89	0.2	1.11E7	9.64E6	1.26E7	0.76:1.00	9.64E6	1.26E7	0.76:1.00	1.31	1	113	127
53	195	P09429|HMGB1_HUMAN	HMGB1	R.GKMSSYAFFVQTC(+57.02)REEHKK.K	N		1.25	5.84	2.9	5.2E7	3.46E7	6.94E7	0.50:1.00	3.46E7	6.94E7	0.50:1.00	2.01	3	11	29	Carbamidomethylation
53	195	P09429|HMGB1_HUMAN	HMGB1	R.GKMSSYAFFVQTC(+57.02)REEHK.K	N		1.59	2.65	0.1	8.52E6	7.04E6	1E7	0.70:1.00	7.04E6	1E7	0.70:1.00	1.42	1	11	28	Carbamidomethylation
53	195	P09429|HMGB1_HUMAN	HMGB1	K.KHPDASVNFSEFSKK.C	Y	Y	1.24	7.62	2.3	6.97E6	3.68E6	1.03E7	0.36:1.00	3.68E6	1.03E7	0.36:1.00	2.79	1	30	44
53	195	P09429|HMGB1_HUMAN	HMGB1	A.FFLFC(+57.02)SEYRPK.I	N		1.01	0.13	2.4	9.1E6	8.91E6	9.28E6	0.96:1.00	8.91E6	9.28E6	0.96:1.00	1.04	2	102	112	Carbamidomethylation
53	195	P09429|HMGB1_HUMAN	HMGB1	K.MSSYAFFVQTC(+57.02)REEHK.K	N		0.99	4.07	2.7	5.12E6	6.95E6	3.29E6	2.11:1.00	6.95E6	3.29E6	2.11:1.00	2.11	1	13	28	Carbamidomethylation
53	195	P09429|HMGB1_HUMAN	HMGB1	K.LKEKYEKDIAAYR.A	N		0.96	5.73	1.5	5.89E6	2.95E6	8.83E6	0.33:1.00	2.95E6	8.83E6	0.33:1.00	2.99	3	151	163
53	195	P09429|HMGB1_HUMAN	HMGB1	K.KHPDASVNFSEFSK.K	N	Y	0.53	3.92	6.3	3.97E6	1.35E6	6.59E6	0.21:1.00	1.35E6	6.59E6	0.21:1.00	4.87	1	30	43
53	195	P09429|HMGB1_HUMAN	HMGB1	K.IKGEHPGLSIGDVAKK.L	N	Y	0.91	1.87	1.4	4.15E6	5.1E6	3.19E6	1.60:1.00	5.1E6	3.19E6	1.60:1.00	1.6	2	113	128
53	195	P09429|HMGB1_HUMAN	HMGB1	K.LKEK(+42.01)YEKDIAAYR.A	N		0.9	0.74	2.3	3.87E6	3.49E6	4.25E6	0.82:1.00	3.49E6	4.25E6	0.82:1.00	1.22	1	151	163	Acetylation (K)
53	195	P09429|HMGB1_HUMAN	HMGB1	K.RPPSAFFL.F	N		1.12	2.1	1.4	3.36E6	2.66E6	4.06E6	0.65:1.00	2.66E6	4.06E6	0.65:1.00	1.53	1	97	104
53	195	P09429|HMGB1_HUMAN	HMGB1	F.FLFC(+57.02)SEYRPK.I	N		1.49	2.83	1.4	2.96E7	3.48E7	2.45E7	1.42:1.00	3.48E7	2.45E7	1.42:1.00	1.42	2	103	112	Carbamidomethylation
53	195	P09429|HMGB1_HUMAN	HMGB1	K.MSSYAFFVQTC(+57.02)R.E	N		1.13	0.86	1.5	4.42E7	4.03E7	4.82E7	0.84:1.00	4.03E7	4.82E7	0.84:1.00	1.19	3	13	24	Carbamidomethylation
53	195	P09429|HMGB1_HUMAN	HMGB1	S.AFFLFC(+57.02)SEYRPK.I	N		0.68	0.24	0.5	6.33E5	6.65E5	6.01E5	1.11:1.00	6.65E5	6.01E5	1.11:1.00	1.11	1	101	112	Carbamidomethylation
53	195	P09429|HMGB1_HUMAN	HMGB1	K.YEKDIAAYR.A	N		0.48	60	0	3.67E4	0	7.34E4	00:00:01	0	7.34E4	00:00:01	256	1	155	163
114	150	P49748|ACADV_HUMAN	ACADVL	R.AGLGSGLSLSGLVHPELSR.S	Y	Y	1.01	6.57	1	4.44E6	1.97E6	6.9E6	0.29:1.00	1.97E6	6.9E6	0.29:1.00	3.5	1	513	531
114	150	P49748|ACADV_HUMAN	ACADVL	K.ITAFVVER.G	Y	Y	1.63	4.72	0.5	4.16E6	2.89E6	5.44E6	0.53:1.00	2.89E6	5.44E6	0.53:1.00	1.88	1	279	286
114	150	P49748|ACADV_HUMAN	ACADVL	K.GILLFGTK.A	Y	Y	1.61	0.9	0.2	3.56E6	3.29E6	3.84E6	0.86:1.00	3.29E6	3.84E6	0.86:1.00	1.17	1	188	195
114	150	P49748|ACADV_HUMAN	ACADVL	Y.AGGAAQLALDKSDSHPSDALTR.K	N	Y	1.31	10.99	0.1	1.71E6	7.46E5	2.67E6	0.28:1.00	7.46E5	2.67E6	0.28:1.00	3.58	1	41	62
114	150	P49748|ACADV_HUMAN	ACADVL	K.SFAVGMFK.G	N	Y	1.3	3.96	0.1	1.4E6	9.92E5	1.81E6	0.55:1.00	9.92E5	1.81E6	0.55:1.00	1.82	1	72	79
114	150	P49748|ACADV_HUMAN	ACADVL	R.GFGGITHGPPEKK.M	N	Y	1.01	1	1.9	1.2E6	1.05E6	1.36E6	0.77:1.00	1.05E6	1.36E6	0.77:1.00	1.3	1	287	299
114	150	P49748|ACADV_HUMAN	ACADVL	K.TPVTDPATGAVKEK.I	N	Y	1.09	8.21	0.6	1.06E6	4.48E5	1.68E6	0.27:1.00	4.48E5	1.68E6	0.27:1.00	3.74	1	265	278
114	150	P49748|ACADV_HUMAN	ACADVL	K.LASGETVAAFC(+57.02)LTEPSSGSDAASIR.T	N	Y	0.53	2.5	5.1	1E6	4.82E5	1.52E6	0.32:1.00	4.82E5	1.52E6	0.32:1.00	3.16	1	205	229	Carbamidomethylation
114	150	P49748|ACADV_HUMAN	ACADVL	R.RRAGLGSGLSLSGLVHPELSR.S	N	Y	0.62	0.31	3.8	7.66E5	8.24E5	7.08E5	1.16:1.00	8.24E5	7.08E5	1.16:1.00	1.16	1	511	531
114	150	P49748|ACADV_HUMAN	ACADVL	K.TPVTDPATGAVK.E	N	Y	0.77	2.79	3	6.26E5	3.66E5	8.85E5	0.41:1.00	3.66E5	8.85E5	0.41:1.00	2.41	1	265	276
114	150	P49748|ACADV_HUMAN	ACADVL	R.RAGLGSGLSLSGLVHPELSR.S	N	Y	0.7	0.98	2.3	5.25E5	4.16E5	6.34E5	0.66:1.00	4.16E5	6.34E5	0.66:1.00	1.52	1	512	531
114	150	P49748|ACADV_HUMAN	ACADVL	A.GGAAQLALDK(+42.01)SDSHPSDALTR.K	N	Y	0.42	1.97	5.7	3.06E5	4.24E5	1.88E5	2.26:1.00	4.24E5	1.88E5	2.26:1.00	2.26	1	42	62	Acetylation (K)
114	150	P49748|ACADV_HUMAN	ACADVL	F.AK(+42.01)TPVTDPATGAVKEK.I	N	Y	0.84	3.36	1.8	2.85E5	4.09E5	1.61E5	2.55:1.00	4.09E5	1.61E5	2.55:1.00	2.55	1	263	278	Acetylation (K)
114	150	P49748|ACADV_HUMAN	ACADVL	F.AK(+42.01)TPVTDPATGAVK.E	N	Y	0.9	4.76	1	1.05E5	1.52E5	5.84E4	2.60:1.00	1.52E5	5.84E4	2.60:1.00	2.6	1	263	276	Acetylation (K)
895	844	O15382|BCAT2_HUMAN	BCAT2	R.FQKELK(+42.01)EIQYGIR.A	Y	Y	0.56	2.05	1.5	4.01E6	5.7E6	2.31E6	2.46:1.00	5.7E6	2.31E6	2.46:1.00	2.46	2	372	384	Acetylation (K)
895	844	O15382|BCAT2_HUMAN	BCAT2	R.FQK(+42.01)ELKEIQYGIR.A	N	Y	1.26	0.37	0.2	3.63E6	3.75E6	3.52E6	1.07:1.00	3.75E6	3.52E6	1.07:1.00	1.07	1	372	384	Acetylation (K)
113	553	P49773|HINT1_HUMAN	HINT1	G.GQSVYHVHLHVLGGR.Q	N	Y	1.12	0.34	1.9	2.32E7	2.23E7	2.4E7	0.93:1.00	2.23E7	2.4E7	0.93:1.00	1.08	3	105	119
113	553	P49773|HINT1_HUMAN	HINT1	N.EGSDGGQSVYHVHLHVLGGR.Q	N	Y	1.57	0.83	1.6	1.51E7	1.4E7	1.62E7	0.87:1.00	1.4E7	1.62E7	0.87:1.00	1.15	2	100	119
113	553	P49773|HINT1_HUMAN	HINT1	G.SDGGQSVYHVHLHVLGGR.Q	N	Y	1.06	1.18	2.6	2.78E7	3.17E7	2.39E7	1.32:1.00	3.17E7	2.39E7	1.32:1.00	1.32	4	102	119
113	553	P49773|HINT1_HUMAN	HINT1	R.MVVNEGSDGGQSVYHVHLHVLGGR.Q	Y	Y	1.37	3.24	0.9	2.06E9	2.52E9	1.6E9	1.58:1.00	2.52E9	1.6E9	1.58:1.00	1.58	13	96	119
113	553	P49773|HINT1_HUMAN	HINT1	D.GGQSVYHVHLHVLGGR.Q	N	Y	1.47	2.49	1.5	2.37E7	2.74E7	2E7	1.37:1.00	2.74E7	2E7	1.37:1.00	1.37	2	104	119
113	553	P49773|HINT1_HUMAN	HINT1	V.VNEGSDGGQSVYHVHLHVLGGR.Q	N	Y	0.59	0.15	1.6	3.39E6	3.52E6	3.25E6	1.08:1.00	3.52E6	3.25E6	1.08:1.00	1.08	2	98	119
113	553	P49773|HINT1_HUMAN	HINT1	E.GSDGGQSVYHVHLHVLGGR.Q	N	Y	0.8	1.98	2.3	8.12E6	1.06E7	5.68E6	1.86:1.00	1.06E7	5.68E6	1.86:1.00	1.86	4	101	119
113	553	P49773|HINT1_HUMAN	HINT1	V.NEGSDGGQSVYHVHLHVLGGR.Q	N	Y	0.95	2.27	0.4	5.33E6	6.82E6	3.85E6	1.77:1.00	6.82E6	3.85E6	1.77:1.00	1.77	3	99	119
113	553	P49773|HINT1_HUMAN	HINT1	K.AQVARPGGDTIFGK(+42.01)IIRK.E	Y	Y	1	2.81	2.1	1.94E6	2.56E6	1.32E6	1.95:1.00	2.56E6	1.32E6	1.95:1.00	1.95	1	8	25	Acetylation (K)
113	553	P49773|HINT1_HUMAN	HINT1	S.DGGQSVYHVHLHVLGGR.Q	N	Y	0.79	1.67	2.4	4.5E7	5.62E7	3.39E7	1.66:1.00	5.62E7	3.39E7	1.66:1.00	1.66	6	103	119
113	553	P49773|HINT1_HUMAN	HINT1	V.YHVHLHVLGGR.Q	N	Y	1.03	1.46	2	1.27E6	1.08E6	1.46E6	0.74:1.00	1.08E6	1.46E6	0.74:1.00	1.35	1	109	119
113	553	P49773|HINT1_HUMAN	HINT1	Q.SVYHVHLHVLGGR.Q	N	Y	0.95	1.45	0.5	6.48E6	5.31E6	7.64E6	0.70:1.00	5.31E6	7.64E6	0.70:1.00	1.44	4	107	119
113	553	P49773|HINT1_HUMAN	HINT1	K.AQVARPGGDTIFGK(+42.01)IIR.K	N	Y	0.76	1.09	2.5	6.58E5	7.8E5	5.35E5	1.46:1.00	7.8E5	5.35E5	1.46:1.00	1.46	1	8	24	Acetylation (K)
187	159	P09525|ANXA4_HUMAN	ANXA4	K.FLTVLC(+57.02)SR.N	Y	Y	1.72	7.8	1.2	2.74E7	1.84E7	3.64E7	0.51:1.00	1.84E7	3.64E7	0.51:1.00	1.97	1	193	200	Carbamidomethylation
187	159	P09525|ANXA4_HUMAN	ANXA4	K.GLGTDEDAIISVLAYR.N	Y	Y	0.91	2.52	3.3	1E7	6.93E6	1.32E7	0.53:1.00	6.93E6	1.32E7	0.53:1.00	1.9	1	29	44
187	159	P09525|ANXA4_HUMAN	ANXA4	R.NRNHLLHVFDEYKR.I	Y	Y	1.6	1.77	1.5	6.9E6	6.05E6	7.75E6	0.78:1.00	6.05E6	7.75E6	0.78:1.00	1.28	1	201	214
187	159	P09525|ANXA4_HUMAN	ANXA4	K.SLYSFIK.G	N	Y	1.13	23.67	1.3	5.83E6	1.37E6	1.03E7	0.13:1.00	1.37E6	1.03E7	0.13:1.00	7.54	1	294	300
187	159	P09525|ANXA4_HUMAN	ANXA4	K.AASGFNAMEDAQTLRK.A	N	Y	1.01	12.81	1.7	1.8E6	4.46E5	3.15E6	0.14:1.00	4.46E5	3.15E6	0.14:1.00	7.05	1	10	25
187	159	P09525|ANXA4_HUMAN	ANXA4	K.SLYSFIK(+42.01)GDTSGDYRK.V	N	Y	0.73	1.98	2.9	1.69E6	2.29E6	1.09E6	2.10:1.00	2.29E6	1.09E6	2.10:1.00	2.1	1	294	309	Acetylation (K)
187	159	P09525|ANXA4_HUMAN	ANXA4	R.ISQTYQQQYGR.S	N	Y	0.67	2.6	2.8	6.43E6	3.7E6	9.17E6	0.40:1.00	3.7E6	9.17E6	0.40:1.00	2.48	3	124	134
187	159	P09525|ANXA4_HUMAN	ANXA4	R.RISQTYQQQYGR.S	N	Y	0.67	0.02	2.3	1.87E5	1.88E5	1.85E5	1.01:1.00	1.88E5	1.85E5	1.01:1.00	1.01	2	123	134
18	23	P30101|PDIA3_HUMAN	PDIA3	K.FISDKDASIVGFFDDSFSEAHSEFLK.A	Y	Y	1.08	5.05	2	7.95E7	4.69E7	1.12E8	0.42:1.00	4.69E7	1.12E8	0.42:1.00	2.39	3	148	173
18	23	P30101|PDIA3_HUMAN	PDIA3	R.FLQDYFDGNLKR.Y	Y	Y	1.18	0.82	2.5	3.85E7	3.52E7	4.19E7	0.84:1.00	3.52E7	4.19E7	0.84:1.00	1.19	2	352	363
18	23	P30101|PDIA3_HUMAN	PDIA3	K.FLDAGHKLNFAVASR.K	Y	Y	1.18	1.55	1	4.11E7	3.47E7	4.75E7	0.73:1.00	3.47E7	4.75E7	0.73:1.00	1.37	3	290	304
18	23	P30101|PDIA3_HUMAN	PDIA3	R.KTFSHELSDFGLESTAGEIPVVAIR.T	N	Y	1.07	13	0.5	2.52E7	7.43E6	4.3E7	0.17:1.00	7.43E6	4.3E7	0.17:1.00	5.78	2	305	329
18	23	P30101|PDIA3_HUMAN	PDIA3	R.LAPEYEAAATR.L	N	Y	1.41	8.35	2	1.74E7	1E7	2.47E7	0.41:1.00	1E7	2.47E7	0.41:1.00	2.47	1	63	73
18	23	P30101|PDIA3_HUMAN	PDIA3	R.GFPTIYFSPANK.K	N	Y	2.03	4.06	0.4	1.7E7	1.4E7	2E7	0.70:1.00	1.4E7	2E7	0.70:1.00	1.43	1	449	460
18	23	P30101|PDIA3_HUMAN	PDIA3	K.YGVSGYPTLK.I	N	Y	1.11	3.36	2.2	1.66E7	1.17E7	2.14E7	0.54:1.00	1.17E7	2.14E7	0.54:1.00	1.84	1	95	104
18	23	P30101|PDIA3_HUMAN	PDIA3	K.IFRDGEEAGAYDGPR.T	N	Y	1.43	5.52	0.8	1.5E7	1.01E7	1.99E7	0.51:1.00	1.01E7	1.99E7	0.51:1.00	1.97	2	105	119
18	23	P30101|PDIA3_HUMAN	PDIA3	R.LKGIVPLAK.V	N	Y	1.27	5.81	2.9	1.29E7	7.87E6	1.79E7	0.44:1.00	7.87E6	1.79E7	0.44:1.00	2.28	1	74	82
18	23	P30101|PDIA3_HUMAN	PDIA3	K.FVMQEEFSR.D	N	Y	1.52	8.35	1.2	1.05E7	5.02E6	1.59E7	0.32:1.00	5.02E6	1.59E7	0.32:1.00	3.17	1	336	344
18	23	P30101|PDIA3_HUMAN	PDIA3	K.KFLDAGHKLNFAVASR.K	N	Y	0.92	4.63	0.2	9.31E6	4.63E6	1.4E7	0.33:1.00	4.63E6	1.4E7	0.33:1.00	3.02	2	289	304
18	23	P30101|PDIA3_HUMAN	PDIA3	K.FIQENIFGIC(+57.02)PHMTEDNKDLIQGK.D	N	Y	0.95	1.21	2.2	8.72E6	7.43E6	1E7	0.74:1.00	7.43E6	1E7	0.74:1.00	1.35	1	235	258	Carbamidomethylation
18	23	P30101|PDIA3_HUMAN	PDIA3	R.EATNPPVIQEEKPK.K	N	Y	0.64	2.79	1.6	6.89E6	3.15E6	1.06E7	0.30:1.00	3.15E6	1.06E7	0.30:1.00	3.38	2	483	496
18	23	P30101|PDIA3_HUMAN	PDIA3	K.KYEGGRELSDFISYLQR.E	N	Y	0.89	1.07	2.9	8.97E6	7.22E6	1.07E7	0.67:1.00	7.22E6	1.07E7	0.67:1.00	1.49	2	466	482
18	23	P30101|PDIA3_HUMAN	PDIA3	R.GFPTIYFSPANKK.L	N	Y	1.28	1.91	2.1	4.82E6	3.98E6	5.67E6	0.70:1.00	3.98E6	5.67E6	0.70:1.00	1.42	1	449	461
18	23	P30101|PDIA3_HUMAN	PDIA3	K.FLDAGHKLNFAVASRK.T	N	Y	1.22	4.68	0.2	3.83E6	2.66E6	5E6	0.53:1.00	2.66E6	5E6	0.53:1.00	1.88	1	290	305
18	23	P30101|PDIA3_HUMAN	PDIA3	K.MDATANDVPSPYEVR.G	N	Y	0.75	4.52	3.7	3.7E6	1.72E6	5.69E6	0.30:1.00	1.72E6	5.69E6	0.30:1.00	3.31	1	434	448
18	23	P30101|PDIA3_HUMAN	PDIA3	E.FYAPWC(+57.02)GHC(+57.02)K.N	N		1.1	5.19	1.8	3.28E6	1.95E6	4.6E6	0.42:1.00	1.95E6	4.6E6	0.42:1.00	2.35	1	401	410	Carbamidomethylation
18	23	P30101|PDIA3_HUMAN	PDIA3	K.LSKDPNIVIAK.M	N	Y	1.31	7.55	0.8	1.51E6	8.22E5	2.2E6	0.37:1.00	8.22E5	2.2E6	0.37:1.00	2.68	1	423	433
18	23	P30101|PDIA3_HUMAN	PDIA3	K.RLAPEYEAAATR.L	N	Y	1.04	5.57	0	1.63E6	8.84E5	2.38E6	0.37:1.00	8.84E5	2.38E6	0.37:1.00	2.7	2	62	73
18	23	P30101|PDIA3_HUMAN	PDIA3	A.DGIVSHLKK.Q	N	Y	0.99	3.85	1.8	5.89E5	3.76E5	8.01E5	0.47:1.00	3.76E5	8.01E5	0.47:1.00	2.13	1	122	130
18	23	P30101|PDIA3_HUMAN	PDIA3	L.SKDPNIVIAK.M	N	Y	0.97	4.66	1.6	5.39E5	3.14E5	7.65E5	0.41:1.00	3.14E5	7.65E5	0.41:1.00	2.44	1	424	433
18	23	P30101|PDIA3_HUMAN	PDIA3	K.DLLIAYYDVDYEK.N	N	Y	0.64	3.71	0.2	4.58E5	7.51E5	1.65E5	4.56:1.00	7.51E5	1.65E5	4.56:1.00	4.56	1	259	271
18	23	P30101|PDIA3_HUMAN	PDIA3	N.KDVLIEFYAPWC(+57.02)GHC(+57.02)K.N	N		1.02	1.76	0.3	3.05E6	2.5E6	3.59E6	0.70:1.00	2.5E6	3.59E6	0.70:1.00	1.44	2	395	410	Carbamidomethylation
18	23	P30101|PDIA3_HUMAN	PDIA3	R.TADGIVSHLKK.Q	N	Y	0.73	2.75	1.7	3.67E5	2.02E5	5.32E5	0.38:1.00	2.02E5	5.32E5	0.38:1.00	2.63	1	120	130
18	23	P30101|PDIA3_HUMAN	PDIA3	R.EATNPPVIQEEK(+42.01)PK.K	N	Y	0.9	4.89	2	2.68E5	1.51E5	3.85E5	0.39:1.00	1.51E5	3.85E5	0.39:1.00	2.56	1	483	496	Acetylation (K)
18	23	P30101|PDIA3_HUMAN	PDIA3	R.DGEEAGAYDGPR.T	N	Y	0.59	60	0	2.07E5	0	4.13E5	00:00:01	0	4.13E5	00:00:01	256	1	108	119
39	31	P10809|CH60_HUMAN	HSPD1	R.TVIIEQSWGSPK.V	Y	Y	1.12	3.56	2.2	2.36E7	1.65E7	3.08E7	0.54:1.00	1.65E7	3.08E7	0.54:1.00	1.87	1	61	72
39	31	P10809|CH60_HUMAN	HSPD1	R.LKVGLQVVAVK.A	N	Y	1.61	6.83	0.1	1.97E7	1.24E7	2.71E7	0.46:1.00	1.24E7	2.71E7	0.46:1.00	2.19	1	291	301
39	31	P10809|CH60_HUMAN	HSPD1	R.IQEIIEQLDVTTSEYEKEK(+42.01)LNER.L	N	Y	0.77	3.99	0.9	1.92E7	9.31E6	2.9E7	0.32:1.00	9.31E6	2.9E7	0.32:1.00	3.11	1	371	393	Acetylation (K)
39	31	P10809|CH60_HUMAN	HSPD1	K.ISSIQSIVPALEIANAHR.K	N	Y	1.11	2.71	3.6	1.74E7	1.29E7	2.19E7	0.59:1.00	1.29E7	2.19E7	0.59:1.00	1.69	1	251	268
39	31	P10809|CH60_HUMAN	HSPD1	R.GVMLAVDAVIAELKK.Q	Y	Y	1.68	7.39	0.9	1.99E7	1.34E7	2.64E7	0.51:1.00	1.34E7	2.64E7	0.51:1.00	1.97	2	143	157
39	31	P10809|CH60_HUMAN	HSPD1	K.LSDGVAVLK.V	N	Y	1.11	5.36	3.4	1.42E7	8.27E6	2.02E7	0.41:1.00	8.27E6	2.02E7	0.41:1.00	2.44	1	397	405
39	31	P10809|CH60_HUMAN	HSPD1	K.VGLQVVAVK.A	N	Y	1.65	15.34	0.3	1.26E7	5.47E6	1.97E7	0.28:1.00	5.47E6	1.97E7	0.28:1.00	3.6	1	293	301
39	31	P10809|CH60_HUMAN	HSPD1	K.NAGVEGSLIVEK.I	N	Y	1.05	7.46	2	1.22E7	5.45E6	1.89E7	0.29:1.00	5.45E6	1.89E7	0.29:1.00	3.46	1	482	493
39	31	P10809|CH60_HUMAN	HSPD1	R.RGVMLAVDAVIAELKK.Q	N	Y	1.24	0.08	1.1	1.19E7	1.18E7	1.2E7	0.98:1.00	1.18E7	1.2E7	0.98:1.00	1.02	1	142	157
39	31	P10809|CH60_HUMAN	HSPD1	R.GYISPYFINTSK.G	N	Y	0.9	1.56	3.2	1.04E7	8.51E6	1.23E7	0.69:1.00	8.51E6	1.23E7	0.69:1.00	1.45	1	222	233
39	31	P10809|CH60_HUMAN	HSPD1	R.LKVGLQVVAVKAPGFGDNRK.N	Y	Y	1.4	3.37	2.4	2.45E7	1.89E7	3.01E7	0.63:1.00	1.89E7	3.01E7	0.63:1.00	1.59	2	291	310
39	31	P10809|CH60_HUMAN	HSPD1	R.LKVGLQVVAVKAPGFGDNR.K	N	Y	1.32	0.43	0.8	6.94E6	6.65E6	7.24E6	0.92:1.00	6.65E6	7.24E6	0.92:1.00	1.09	2	291	309
39	31	P10809|CH60_HUMAN	HSPD1	K.LVQDVANNTNEEAGDGTTTATVLAR.S	N	Y	1.36	20.6	0.4	5.46E6	1.94E6	8.99E6	0.22:1.00	1.94E6	8.99E6	0.22:1.00	4.63	1	97	121
39	31	P10809|CH60_HUMAN	HSPD1	R.SIAKEGFEK(+42.01)ISK.G	N	Y	1.6	6.77	1	3.8E6	2.34E6	5.26E6	0.45:1.00	2.34E6	5.26E6	0.45:1.00	2.25	1	122	133	Acetylation (K)
39	31	P10809|CH60_HUMAN	HSPD1	R.AAVEEGIVLGGGC(+57.02)ALLR.C	N	Y	0.82	8.22	2.6	3.52E6	8.93E5	6.15E6	0.15:1.00	8.93E5	6.15E6	0.15:1.00	6.89	1	430	446	Carbamidomethylation
39	31	P10809|CH60_HUMAN	HSPD1	K.GRTVIIEQSWGSPK.V	N	Y	0.96	3.17	0.8	3.36E6	2.27E6	4.45E6	0.51:1.00	2.27E6	4.45E6	0.51:1.00	1.96	2	59	72
39	31	P10809|CH60_HUMAN	HSPD1	K.EGFEK(+42.01)ISK.G	N	Y	1.05	3.2	1.6	2.84E6	3.75E6	1.92E6	1.95:1.00	3.75E6	1.92E6	1.95:1.00	1.95	1	126	133	Acetylation (K)
39	31	P10809|CH60_HUMAN	HSPD1	K.IGIEIIKR.T	N	Y	1.01	60	0	2.67E6	0	5.34E6	00:00:01	0	5.34E6	00:00:01	256	1	463	470
39	31	P10809|CH60_HUMAN	HSPD1	K.SIDLK(+42.01)DKYK.N	N	Y	0.48	0.96	5.2	2.4E6	1.81E6	2.99E6	0.61:1.00	1.81E6	2.99E6	0.61:1.00	1.65	1	83	91	Acetylation (K)
39	31	P10809|CH60_HUMAN	HSPD1	K.KISSIQSIVPALEIANAHR.K	N	Y	1.28	4.21	1.3	2.23E6	1.5E6	2.95E6	0.51:1.00	1.5E6	2.95E6	0.51:1.00	1.96	1	250	268
39	31	P10809|CH60_HUMAN	HSPD1	K.FDRGYISPYFINTSK.G	N	Y	0.97	1.71	1.5	1.51E6	1.2E6	1.83E6	0.65:1.00	1.2E6	1.83E6	0.65:1.00	1.53	1	219	233
39	31	P10809|CH60_HUMAN	HSPD1	K.SIDLKDKYK(+42.01)NIGAK.L	N	Y	0.91	2.53	1.6	1.22E6	8.52E5	1.58E6	0.54:1.00	8.52E5	1.58E6	0.54:1.00	1.86	1	83	96	Acetylation (K)
39	31	P10809|CH60_HUMAN	HSPD1	R.ALMLQGVDLLADAVAVTMGPK.G	N	Y	0.72	0.07	2.9	8.2E5	8.07E5	8.33E5	0.97:1.00	8.07E5	8.33E5	0.97:1.00	1.03	1	38	58
39	31	P10809|CH60_HUMAN	HSPD1	R.TLKIPAMTIAK.N	N	Y	0.65	60	0	4.67E5	0	9.34E5	00:00:01	0	9.34E5	00:00:01	256	1	471	481
39	31	P10809|CH60_HUMAN	HSPD1	L.KVGLQVVAVK.A	N	Y	0.68	60	0	3.54E5	0	7.09E5	00:00:01	0	7.09E5	00:00:01	256	1	292	301
39	31	P10809|CH60_HUMAN	HSPD1	R.RGVMLAVDAVIAELK.K	N	Y	0.36	60	0	1.96E5	0	3.93E5	00:00:01	0	3.93E5	00:00:01	256	1	142	156
39	31	P10809|CH60_HUMAN	HSPD1	K.VGGTSDVEVNEK.K	N	Y	0.53	60	0	5.36E4	0	1.07E5	00:00:01	0	1.07E5	00:00:01	256	1	406	417
651	762	P18621|RL17_HUMAN	RPL17	K.KSAEFLLHMLK.N	Y	Y	1.71	6.59	1	1.07E7	7.57E6	1.37E7	0.55:1.00	7.57E6	1.37E7	0.55:1.00	1.81	1	86	96
651	762	P18621|RL17_HUMAN	RPL17	K.SAEFLLHMLK.N	N	Y	1.38	5.04	0.6	1.72E6	1.18E6	2.27E6	0.52:1.00	1.18E6	2.27E6	0.52:1.00	1.93	1	87	96
651	762	P18621|RL17_HUMAN	RPL17	R.YSLDPENPTK.S	Y	Y	0.83	4.97	1.8	1.33E6	5.79E5	2.09E6	0.28:1.00	5.79E5	2.09E6	0.28:1.00	3.61	1	4	13
651	762	P18621|RL17_HUMAN	RPL17	R.KATK(+42.01)YLKDVTLQK.Q	Y	Y	1.19	0.84	0.1	6.29E5	6.84E5	5.73E5	1.19:1.00	6.84E5	5.73E5	1.19:1.00	1.19	1	43	55	Acetylation (K)
137	144	Q06830|PRDX1_HUMAN	PRDX1	K.LNC(+57.02)QVIGASVDSHFC(+57.02)HLAWVNTPK.K	Y	Y	2.1	7.3	0.9	2.01E7	1.48E7	2.54E7	0.58:1.00	1.48E7	2.54E7	0.58:1.00	1.71	1	69	92	Carbamidomethylation
137	144	Q06830|PRDX1_HUMAN	PRDX1	R.GLFIIDDKGILR.Q	N		1.65	1.68	1	1.5E7	1.31E7	1.69E7	0.77:1.00	1.31E7	1.69E7	0.77:1.00	1.29	2	129	140
137	144	Q06830|PRDX1_HUMAN	PRDX1	K.YVVFFFYPLDFTFVC(+57.02)PTEIIAFSDRAEEFKK.L	Y	Y	0.83	2.3	3.2	7.59E6	5.15E6	1E7	0.51:1.00	5.15E6	1E7	0.51:1.00	1.95	1	38	68	Carbamidomethylation
137	144	Q06830|PRDX1_HUMAN	PRDX1	R.TIAQDYGVLKADEGISFR.G	Y	Y	1.78	8.97	0.6	4.88E6	3.09E6	6.67E6	0.46:1.00	3.09E6	6.67E6	0.46:1.00	2.16	1	111	128
137	144	Q06830|PRDX1_HUMAN	PRDX1	R.LVQAFQFTDK.H	N	Y	1.12	4.73	1.9	3.07E6	2.01E6	4.13E6	0.49:1.00	2.01E6	4.13E6	0.49:1.00	2.05	1	159	168
137	144	Q06830|PRDX1_HUMAN	PRDX1	R.TIAQDYGVLK.A	N	Y	1.05	4.61	0.6	3.32E6	1.89E6	4.76E6	0.40:1.00	1.89E6	4.76E6	0.40:1.00	2.52	2	111	120
137	144	Q06830|PRDX1_HUMAN	PRDX1	K.HGEVC(+57.02)PAGWKPGSDTIKPDVQK.S	N	Y	0.86	1.61	2.4	1.76E6	1.35E6	2.16E6	0.62:1.00	1.35E6	2.16E6	0.62:1.00	1.6	1	169	190	Carbamidomethylation
137	144	Q06830|PRDX1_HUMAN	PRDX1	R.GLFIIDDK(+42.01)GILR.Q	N		0.45	60	0	1.74E6	0	3.47E6	00:00:01	0	3.47E6	00:00:01	256	1	129	140	Acetylation (K)
137	144	Q06830|PRDX1_HUMAN	PRDX1	R.GLFIIDDK.G	N		1.05	1.38	0.4	1.28E6	1.07E6	1.49E6	0.72:1.00	1.07E6	1.49E6	0.72:1.00	1.39	1	129	136
137	144	Q06830|PRDX1_HUMAN	PRDX1	K.KQGGLGPMNIPLVSDPKR.T	N	Y	0.87	60	0	7.23E5	0	1.45E6	00:00:01	0	1.45E6	00:00:01	256	1	93	110
137	144	Q06830|PRDX1_HUMAN	PRDX1	K.KLNC(+57.02)QVIGASVDSHFC(+57.02)HLAWVNTPK.K	N	Y	0.95	4.44	1.8	1.09E7	6.42E6	1.53E7	0.42:1.00	6.42E6	1.53E7	0.42:1.00	2.39	2	68	92	Carbamidomethylation
137	144	Q06830|PRDX1_HUMAN	PRDX1	K.ATAVMPDGQFKDISLSDYKGK.Y	N	Y	0.72	60	0	5.44E5	0	1.09E6	00:00:01	0	1.09E6	00:00:01	256	1	17	37
274	273	Q92793|CBP_HUMAN	CREBBP	R.KLIQQQLVLLLHAHK.C	N		1.41	0.4	2.2	1.88E7	1.81E7	1.94E7	0.93:1.00	1.81E7	1.94E7	0.93:1.00	1.07	2	352	366
274	273	Q92793|CBP_HUMAN	CREBBP	K.LIQQQLVLLLHAHK.C	N		1.51	1.41	0.8	5.11E6	5.7E6	4.52E6	1.26:1.00	5.7E6	4.52E6	1.26:1.00	1.26	1	353	366
274	273	Q92793|CBP_HUMAN	CREBBP	R.KYEFSPQTLC(+57.02)C(+57.02)YGK(+42.01)QLC(+57.02)TIPR.D	Y	Y	0.79	2.06	3.2	4.84E6	6.35E6	3.34E6	1.90:1.00	6.35E6	3.34E6	1.90:1.00	1.9	1	1203	1223	Carbamidomethylation; Acetylation (K)
274	273	Q92793|CBP_HUMAN	CREBBP	R.TAVYHEILIGYLEYVKK.L	N		0.8	1.35	3	1.95E6	2.38E6	1.53E6	1.56:1.00	2.38E6	1.53E6	1.56:1.00	1.56	1	1447	1463
274	273	Q92793|CBP_HUMAN	CREBBP	K.SHAHK(+42.01)MVK(+42.01)WGLGLDDEGSSQGEPQSK.S	Y	Y	0.97	3.77	0.6	1.82E6	2.51E6	1.13E6	2.22:1.00	2.51E6	1.13E6	2.22:1.00	2.22	1	1737	1762	Acetylation (K)
274	273	Q92793|CBP_HUMAN	CREBBP	K.K(+42.01)TNK(+42.01)NK(+42.01)SSISR.A	Y	Y	0.84	0.06	2.5	2.4E5	2.37E5	2.42E5	0.98:1.00	2.37E5	2.42E5	0.98:1.00	1.02	1	1592	1602	Acetylation (K)
146	435	P42704|LPPRC_HUMAN	LRPPRC	R.SSLLLGFRR.S	Y	Y	1.08	13.02	1.7	4.07E6	1.34E6	6.79E6	0.20:1.00	1.34E6	6.79E6	0.20:1.00	5.05	1	542	550
146	435	P42704|LPPRC_HUMAN	LRPPRC	R.LANQFAIYKPVTDFFLQLVDAGKVDDAR.A	Y	Y	0.69	0.56	4.4	3.68E6	3.21E6	4.15E6	0.77:1.00	3.21E6	4.15E6	0.77:1.00	1.29	1	1244	1271
146	435	P42704|LPPRC_HUMAN	LRPPRC	K.LGAVYDVSHYNALLK.V	Y	Y	0.44	0.35	4	3.12E6	2.87E6	3.38E6	0.85:1.00	2.87E6	3.38E6	0.85:1.00	1.18	1	156	170
146	435	P42704|LPPRC_HUMAN	LRPPRC	K.NVQGIIEILK.G	N	Y	0.92	0.09	2.9	2.17E6	2.2E6	2.14E6	1.03:1.00	2.2E6	2.14E6	1.03:1.00	1.03	1	454	463
146	435	P42704|LPPRC_HUMAN	LRPPRC	K.TKDLPVTEAVFSALVTGHAR.A	N	Y	0.78	1.11	0.3	1E6	8.26E5	1.18E6	0.70:1.00	8.26E5	1.18E6	0.70:1.00	1.43	1	225	244
146	435	P42704|LPPRC_HUMAN	LRPPRC	R.SSLLLGFR.R	N	Y	0.86	0.82	2.7	8.89E5	7.74E5	1E6	0.77:1.00	7.74E5	1E6	0.77:1.00	1.3	1	542	549
146	435	P42704|LPPRC_HUMAN	LRPPRC	K.KLLQK(+42.01)VFNDTC(+57.02)R.S	N	Y	0.6	1.29	3.9	7.23E5	9.31E5	5.15E5	1.81:1.00	9.31E5	5.15E5	1.81:1.00	1.81	1	103	114	Acetylation (K); Carbamidomethylation
146	435	P42704|LPPRC_HUMAN	LRPPRC	R.DLLQIIFSFSK.A	N	Y	0.76	2.51	2.1	7.06E5	9.92E5	4.21E5	2.35:1.00	9.92E5	4.21E5	2.35:1.00	2.35	1	304	314
146	435	P42704|LPPRC_HUMAN	LRPPRC	K.TVLDQQQTPSR.L	N	Y	0.5	60	0	1.03E5	0	2.06E5	00:00:01	0	2.06E5	00:00:01	256	1	1129	1139
146	435	P42704|LPPRC_HUMAN	LRPPRC	K.SYVSEKDVTSAK.A	N	Y	0.38	60	0	4.53E4	0	9.05E4	00:00:01	0	9.05E4	00:00:01	256	1	1327	1338
128	126	P51659|DHB4_HUMAN	HSD17B4	R.FAK(+42.01)PVYPGQTLQTEMWK.E	Y	Y	1.32	3.57	2.4	1.18E7	8.68E6	1.49E7	0.58:1.00	8.68E6	1.49E7	0.58:1.00	1.72	1	563	579	Acetylation (K)
128	126	P51659|DHB4_HUMAN	HSD17B4	K.ELIC(+57.02)HNQFSLFLVGSGGFGGKR.T	Y	Y	0.92	0.82	3	6.37E6	5.64E6	7.11E6	0.79:1.00	5.64E6	7.11E6	0.79:1.00	1.26	2	452	473	Carbamidomethylation
128	126	P51659|DHB4_HUMAN	HSD17B4	K.KVNAVFEWHITK.G	Y	Y	1.01	13.86	1.7	2.81E6	7.01E5	4.91E6	0.14:1.00	7.01E5	4.91E6	0.14:1.00	7.01	1	645	656
128	126	P51659|DHB4_HUMAN	HSD17B4	K.VLHGEQYLELYKPLPR.A	N	Y	1.19	7.23	0	2.29E6	1.18E6	3.4E6	0.35:1.00	1.18E6	3.4E6	0.35:1.00	2.87	1	404	419
128	126	P51659|DHB4_HUMAN	HSD17B4	K.LGLLGLANSLAIEGRK.S	N	Y	0.89	1.43	2.7	1.93E6	1.45E6	2.41E6	0.60:1.00	1.45E6	2.41E6	0.60:1.00	1.66	1	169	184
128	126	P51659|DHB4_HUMAN	HSD17B4	R.VVLVTGAGAGLGR.A	N	Y	0.98	7.11	2.4	1.85E6	8.44E5	2.86E6	0.30:1.00	8.44E5	2.86E6	0.30:1.00	3.39	1	11	23
128	126	P51659|DHB4_HUMAN	HSD17B4	S.EGGVSANHTSRATSTATSGFAGAIGQK.L	N	Y	0.57	5.93	0.1	9.34E5	2.09E5	1.66E6	0.13:1.00	2.09E5	1.66E6	0.13:1.00	7.95	1	305	331
128	126	P51659|DHB4_HUMAN	HSD17B4	K.AVANYDSVEEGEKVVK.T	N	Y	0.84	60	0	6.41E5	0	1.28E6	00:00:01	0	1.28E6	00:00:01	256	1	69	84
128	126	P51659|DHB4_HUMAN	HSD17B4	R.IIMTSSASGIYGNFGQANYSAAK.L	N	Y	0.38	2.32	7.5	3.26E5	1.76E5	4.77E5	0.37:1.00	1.76E5	4.77E5	0.37:1.00	2.71	1	146	168
128	126	P51659|DHB4_HUMAN	HSD17B4	K.VLHGEQYLELYK(+42.01)PLPR.A	N	Y	0.5	60	0	1.73E5	0	3.45E5	00:00:01	0	3.45E5	00:00:01	256	1	404	419	Acetylation (K)
402	252	Q03252|LMNB2_HUMAN	LMNB2	R.AGQMVTVWAAGAGVAHSPPSTLVWK.G	Y	Y	1.26	8.18	0.6	1.55E7	9.11E6	2.2E7	0.41:1.00	9.11E6	2.2E7	0.41:1.00	2.41	1	525	549
402	252	Q03252|LMNB2_HUMAN	LMNB2	R.VKDLESLFHR.S	Y	Y	1.06	0.48	1.9	3.23E6	3.42E6	3.03E6	1.13:1.00	3.42E6	3.03E6	1.13:1.00	1.13	1	149	158
402	252	Q03252|LMNB2_HUMAN	LMNB2	K.FTPK(+42.01)YILR.A	Y	Y	0.55	1.16	5.1	2.73E6	2E6	3.45E6	0.58:1.00	2E6	3.45E6	0.58:1.00	1.72	1	517	524	Acetylation (K)
402	252	Q03252|LMNB2_HUMAN	LMNB2	R.MRLESLSYQLSGLQK.Q	N	Y	0.89	1.59	0.2	1.48E6	1.07E6	1.88E6	0.57:1.00	1.07E6	1.88E6	0.57:1.00	1.75	1	312	326
402	252	Q03252|LMNB2_HUMAN	LMNB2	R.SEVELAAALSDKR.G	N	Y	0.71	60	0	6.1E5	0	1.22E6	00:00:01	0	1.22E6	00:00:01	256	1	159	171
402	252	Q03252|LMNB2_HUMAN	LMNB2	R.AGGPATPLSPTR.L	N	Y	0.82	6.15	1.5	5.77E5	1.94E5	9.61E5	0.20:1.00	1.94E5	9.61E5	0.20:1.00	4.97	1	29	40
237	287	P22695|QCR2_HUMAN	UQCRC2	R.MALIGLGVSHPVLK.Q	Y	Y	1.49	4.16	1.2	1.34E7	1.03E7	1.66E7	0.62:1.00	1.03E7	1.66E7	0.62:1.00	1.61	2	218	231
237	287	P22695|QCR2_HUMAN	UQCRC2	R.MALIGLGVSHPVLKQVAEQFLNMRGGLGLSGAK.A	N	Y	0.92	8.19	2.7	6.97E6	2.48E6	1.15E7	0.22:1.00	2.48E6	1.15E7	0.22:1.00	4.63	1	218	250
237	287	P22695|QCR2_HUMAN	UQCRC2	R.IGKVTSEELHYFVQNHFTSAR.M	Y	Y	1.36	9.36	0.6	8.29E6	4.62E6	1.2E7	0.39:1.00	4.62E6	1.2E7	0.39:1.00	2.59	2	197	217
237	287	P22695|QCR2_HUMAN	UQCRC2	R.LTSSLTTK(+42.01)GASSFK.I	Y	Y	1.53	2.77	0.7	1.99E6	1.52E6	2.47E6	0.62:1.00	1.52E6	2.47E6	0.62:1.00	1.63	1	85	98	Acetylation (K)
237	287	P22695|QCR2_HUMAN	UQCRC2	K.TIAQGNLSNTDVQAAK.N	N	Y	0.84	3.1	2.7	1.83E6	1.08E6	2.59E6	0.42:1.00	1.08E6	2.59E6	0.42:1.00	2.41	1	360	375
237	287	P22695|QCR2_HUMAN	UQCRC2	K.AVAFQNPQTHVIENLHAAAYR.N	N	Y	0.72	60	0	6.59E5	0	1.32E6	00:00:01	0	1.32E6	00:00:01	256	1	163	183
237	287	P22695|QCR2_HUMAN	UQCRC2	Y.TISQATAAGDVIK.A	N	Y	0.73	0.67	2.8	2.64E5	3E5	2.27E5	1.32:1.00	3E5	2.27E5	1.32:1.00	1.32	1	340	352
83	63	P48735|IDHP_HUMAN	IDH2	R.LVPGWTK(+42.01)PITIGR.H	Y	Y	1.58	2.71	1.2	2.36E7	1.94E7	2.77E7	0.70:1.00	1.94E7	2.77E7	0.70:1.00	1.43	1	160	172	Acetylation (K)
83	63	P48735|IDHP_HUMAN	IDH2	K.LILPHVDIQLK(+42.01)YFDLGLPNRDQTDDQVTIDSALATQK.Y	Y	Y	1.54	6.92	0.5	2.22E7	1.21E7	3.23E7	0.38:1.00	1.21E7	3.23E7	0.38:1.00	2.66	1	70	106	Acetylation (K)
83	63	P48735|IDHP_HUMAN	IDH2	K.YFDLGLPNRDQTDDQVTIDSALATQK(+42.01)YSVAVK.C	N	Y	0.81	3.8	2.7	1.62E7	2.43E7	8.25E6	2.94:1.00	2.43E7	8.25E6	2.94:1.00	2.94	1	81	112	Acetylation (K)
83	63	P48735|IDHP_HUMAN	IDH2	R.IIWQFIK.E	N	Y	1.74	3.94	1.4	1.61E7	1.28E7	1.94E7	0.66:1.00	1.28E7	1.94E7	0.66:1.00	1.52	1	61	67
83	63	P48735|IDHP_HUMAN	IDH2	K.GRPTSTNPIASIFAWTR.G	Y	Y	1.68	2.53	0.7	1.91E7	1.62E7	2.2E7	0.73:1.00	1.62E7	2.2E7	0.73:1.00	1.36	2	361	377
83	63	P48735|IDHP_HUMAN	IDH2	N.PIASIFAWTR.G	N		1.47	3.84	2.3	1.42E7	1.73E7	1.11E7	1.56:1.00	1.73E7	1.11E7	1.56:1.00	1.56	1	368	377
83	63	P48735|IDHP_HUMAN	IDH2	R.HAHGDQYK(+42.01)ATDFVADR.A	N	Y	1.73	0.05	0.6	5.97E6	5.94E6	5.99E6	0.99:1.00	5.94E6	5.99E6	0.99:1.00	1.01	1	173	188	Acetylation (K)
83	63	P48735|IDHP_HUMAN	IDH2	R.NILGGTVFR.E	N		1.01	0.19	1.8	4.35E6	4.24E6	4.46E6	0.95:1.00	4.24E6	4.46E6	0.95:1.00	1.05	1	141	149
83	63	P48735|IDHP_HUMAN	IDH2	R.LVPGWTKPITIGR.H	N	Y	1.72	5.72	0.1	4.15E6	3.04E6	5.27E6	0.58:1.00	3.04E6	5.27E6	0.58:1.00	1.74	1	160	172
83	63	P48735|IDHP_HUMAN	IDH2	K.LILPHVDIQLK.Y	N	Y	1.49	0.07	0.8	3.39E6	3.41E6	3.37E6	1.01:1.00	3.41E6	3.37E6	1.01:1.00	1.01	1	70	80
83	63	P48735|IDHP_HUMAN	IDH2	K.SSGGFVWAC(+57.02)K.N	N	Y	1.27	2.5	0.7	1.98E6	1.59E6	2.38E6	0.67:1.00	1.59E6	2.38E6	0.67:1.00	1.5	1	300	309	Carbamidomethylation
83	63	P48735|IDHP_HUMAN	IDH2	R.FKDIFQEIFDKHYK.T	N	Y	0.96	60	0	1.3E6	0	2.6E6	00:00:01	0	2.6E6	00:00:01	256	1	262	275
83	63	P48735|IDHP_HUMAN	IDH2	K.TDFDK(+42.01)NKIWYEHR.L	N	Y	0.58	4.04	0.9	8.95E5	3.18E5	1.47E6	0.22:1.00	3.18E5	1.47E6	0.22:1.00	4.63	1	276	288	Acetylation (K)
83	63	P48735|IDHP_HUMAN	IDH2	R.HAHGDQYKATDFVADR.A	N	Y	1.02	8.75	0.1	6.28E5	2.79E5	9.77E5	0.29:1.00	2.79E5	9.77E5	0.29:1.00	3.5	1	173	188
83	63	P48735|IDHP_HUMAN	IDH2	K.TIEAEAAHGTVTR.H	N	Y	0.52	60	0	7.52E4	0	1.5E5	00:00:01	0	1.5E5	00:00:01	256	1	341	353
1227	2273	Q9BWM7|SFXN3_HUMAN	SFXN3	K.SLTK(+42.01)HLPPLVGR.F	Y	Y	0.5	60	0	2.23E4	4.46E4	0	1.00:0	4.46E4	0	1.00:0	256	1	170	181	Acetylation (K)
63	81	P08758|ANXA5_HUMAN	ANXA5	K.VLTEIIASR.T	Y	Y	1.21	3.11	2.2	2.47E7	1.84E7	3.1E7	0.59:1.00	1.84E7	3.1E7	0.59:1.00	1.69	1	109	117
63	81	P08758|ANXA5_HUMAN	ANXA5	K.LIVALMKPSR.L	N	Y	1.08	2.9	2.1	1.14E7	8.06E6	1.47E7	0.55:1.00	8.06E6	1.47E7	0.55:1.00	1.82	1	80	89
63	81	P08758|ANXA5_HUMAN	ANXA5	I.VALMKPSR.L	N	Y	0.76	0.12	4.9	8.51E6	8.71E6	8.3E6	1.05:1.00	8.71E6	8.3E6	1.05:1.00	1.05	1	82	89
63	81	P08758|ANXA5_HUMAN	ANXA5	K.WGTDEEKFITIFGTR.S	N	Y	1.51	0.78	1.8	8.38E6	8.96E6	7.81E6	1.15:1.00	8.96E6	7.81E6	1.15:1.00	1.15	1	187	201
63	81	P08758|ANXA5_HUMAN	ANXA5	R.MLVVLLQANRDPDAGIDEAQVEQDAQALFQAGELK.W	Y	Y	0.83	1	1.8	1.74E7	2.02E7	1.46E7	1.38:1.00	2.02E7	1.46E7	1.38:1.00	1.38	3	152	186
63	81	P08758|ANXA5_HUMAN	ANXA5	R.SNAQRQEISAAFK.T	N	Y	1.17	6.11	1.4	6.61E6	3.73E6	9.5E6	0.39:1.00	3.73E6	9.5E6	0.39:1.00	2.55	2	46	58
63	81	P08758|ANXA5_HUMAN	ANXA5	L.IVALMKPSR.L	N	Y	1.42	2.86	0.1	4.29E6	3.43E6	5.15E6	0.67:1.00	3.43E6	5.15E6	0.67:1.00	1.5	1	81	89
63	81	P08758|ANXA5_HUMAN	ANXA5	K.TLFGRDLLDDLK(+42.01)SELTGKFEK.L	N	Y	0.98	1.52	1.1	6.08E6	4.93E6	7.22E6	0.68:1.00	4.93E6	7.22E6	0.68:1.00	1.47	2	59	79	Acetylation (K)
63	81	P08758|ANXA5_HUMAN	ANXA5	K.TLFGRDLLDDLKSELTGKFEK.L	Y	Y	1.26	7.08	2.1	4.49E7	2.79E7	6.19E7	0.45:1.00	2.79E7	6.19E7	0.45:1.00	2.22	3	59	79
63	81	P08758|ANXA5_HUMAN	ANXA5	R.AIKQVYEEEYGSSLEDDVVGDTSGYYQR.M	N	Y	0.64	2.96	3	2.07E6	9.01E5	3.25E6	0.28:1.00	9.01E5	3.25E6	0.28:1.00	3.6	1	124	151
63	81	P08758|ANXA5_HUMAN	ANXA5	K.LIVALMK(+42.01)PSR.L	N	Y	1.2	0.92	1.7	1.39E6	1.52E6	1.27E6	1.19:1.00	1.52E6	1.27E6	1.19:1.00	1.19	1	80	89	Acetylation (K)
63	81	P08758|ANXA5_HUMAN	ANXA5	R.DLLDDLK(+42.01)SELTGKFEK.L	N	Y	0.95	1.18	1.6	1.36E6	1.56E6	1.16E6	1.35:1.00	1.56E6	1.16E6	1.35:1.00	1.35	1	64	79	Acetylation (K)
63	81	P08758|ANXA5_HUMAN	ANXA5	K.FEK(+42.01)LIVALMKPSR.L	N	Y	1.09	7.69	0.3	1.17E6	1.83E6	5.14E5	3.56:1.00	1.83E6	5.14E5	3.56:1.00	3.56	1	77	89	Acetylation (K)
63	81	P08758|ANXA5_HUMAN	ANXA5	R.GTVTDFPGFDER.A	N	Y	0.63	1.69	0.2	8.55E5	1.15E6	5.61E5	2.05:1.00	1.15E6	5.61E5	2.05:1.00	2.05	1	7	18
63	81	P08758|ANXA5_HUMAN	ANXA5	R.SEIDLFNIRK.E	N	Y	0.7	3.11	1.3	1.65E6	7.72E5	2.52E6	0.31:1.00	7.72E5	2.52E6	0.31:1.00	3.26	2	277	286
63	81	P08758|ANXA5_HUMAN	ANXA5	R.LYDAYELK(+42.01)HALKGAGTNEK.V	N	Y	0.8	1.68	0.9	4.82E5	3.52E5	6.11E5	0.58:1.00	3.52E5	6.11E5	0.58:1.00	1.73	1	90	108	Acetylation (K)
63	81	P08758|ANXA5_HUMAN	ANXA5	K.HALKGAGTNEKVLTEIIASR.T	N	Y	0.68	60	0	3.24E5	0	6.47E5	00:00:01	0	6.47E5	00:00:01	256	1	98	117
310	243	P51608|MECP2_HUMAN	MECP2	R.SKVELIAYFEK.V	Y	Y	1.08	0.39	1.5	2.64E6	2.53E6	2.76E6	0.91:1.00	2.53E6	2.76E6	0.91:1.00	1.09	1	134	144
310	243	P51608|MECP2_HUMAN	MECP2	K.EVVKPLLVSTLGEK(+42.01).S	Y	Y	0.79	7.7	0.4	1.72E6	5.21E5	2.92E6	0.18:1.00	5.21E5	2.92E6	0.18:1.00	5.6	1	318	331	Acetylation (K)
310	243	P51608|MECP2_HUMAN	MECP2	R.GRKPGSVVAAAAAEAK.K	Y	Y	1.16	7.17	0.3	9.67E5	5.14E5	1.42E6	0.36:1.00	5.14E5	1.42E6	0.36:1.00	2.76	1	269	284
310	243	P51608|MECP2_HUMAN	MECP2	R.ET(+79.97)VSIEVKEVVK(+42.01)PLLVS(+79.97)TLGEK.S	N	Y	0.51	60	0	6.97E5	1.39E6	0	1.00:0	1.39E6	0	1.00:0	256	1	310	331	Phosphorylation (STY); Acetylation (K)
310	243	P51608|MECP2_HUMAN	MECP2	R.SAGKYDVYLINPQGK.A	N	Y	0.75	3.28	2.7	4.22E5	2.24E5	6.19E5	0.36:1.00	2.24E5	6.19E5	0.36:1.00	2.76	1	116	130
310	243	P51608|MECP2_HUMAN	MECP2	K.TQPAVATAATAAEK.Y	N	Y	0.56	60	0	1.31E5	0	2.62E5	00:00:01	0	2.62E5	00:00:01	256	1	436	449
355	477	Q07960|RHG01_HUMAN	ARHGAP1	K.HTLDQYVESDYTLLYLHHGLTSDNKPSLSWLR.D	Y	Y	1.93	4.5	2.4	1.96E8	2.43E8	1.49E8	1.63:1.00	2.43E8	1.49E8	1.63:1.00	1.63	2	110	141
355	477	Q07960|RHG01_HUMAN	ARHGAP1	R.FLTAFLVQISAHSDQNK.M	Y	Y	1.72	0.28	1.4	1.26E7	1.28E7	1.23E7	1.04:1.00	1.28E7	1.23E7	1.04:1.00	1.04	1	370	386
355	477	Q07960|RHG01_HUMAN	ARHGAP1	K.IIVFSAC(+57.02)R.M	Y	Y	1	4.51	3.1	5.22E6	3.07E6	7.37E6	0.42:1.00	3.07E6	7.37E6	0.42:1.00	2.4	1	85	92	Carbamidomethylation
355	477	Q07960|RHG01_HUMAN	ARHGAP1	K.FLLDHQGELFPSPDPSGL	N	Y	0.67	3.16	1.7	2.08E6	1.04E6	3.12E6	0.33:1.00	1.04E6	3.12E6	0.33:1.00	2.99	1	422	439
355	477	Q07960|RHG01_HUMAN	ARHGAP1	R.KIIVFSAC(+57.02)R.M	N	Y	1.09	0.7	1.6	1.1E6	1.2E6	1.01E6	1.19:1.00	1.2E6	1.01E6	1.19:1.00	1.19	1	84	92	Carbamidomethylation
355	477	Q07960|RHG01_HUMAN	ARHGAP1	R.HQIVEVAGDDKYGR.K	N	Y	1.05	3.68	0.2	4.43E5	2.87E5	5.99E5	0.48:1.00	2.87E5	5.99E5	0.48:1.00	2.08	1	70	83
355	477	Q07960|RHG01_HUMAN	ARHGAP1	R.HQIVEVAGDDKYGRK.I	N	Y	0.83	3.8	0.2	1.09E5	5.93E4	1.58E5	0.38:1.00	5.93E4	1.58E5	0.38:1.00	2.66	1	70	84
355	477	Q07960|RHG01_HUMAN	ARHGAP1	R.HQIVEVAGDDK(+42.01)YGRK.I	N	Y	0.52	60	0	4.83E4	9.66E4	0	1.00:0	9.66E4	0	1.00:0	256	1	70	84	Acetylation (K)
1344	1807	P05204|HMGN2_HUMAN	HMGN2	R.LSAKPAPPKPEPKPK.K	Y	Y	0.57	2.49	4.8	3.05E5	1.56E5	4.54E5	0.34:1.00	1.56E5	4.54E5	0.34:1.00	2.92	1	28	42
1344	1807	P05204|HMGN2_HUMAN	HMGN2	R.LSAK(+42.01)PAPPKPEPKPK.K	N	Y	0.82	60	0	2.99E5	0	5.97E5	00:00:01	0	5.97E5	00:00:01	256	1	28	42	Acetylation (K)
542	1118	Q9UQE7|SMC3_HUMAN	SMC3	R.VIGAK(+42.01)K(+42.01)DQYFLDKK.M	Y	Y	1.2	3.15	2	4.46E7	5.61E7	3.31E7	1.70:1.00	5.61E7	3.31E7	1.70:1.00	1.7	2	101	114	Acetylation (K)
542	1118	Q9UQE7|SMC3_HUMAN	SMC3	R.VIGAK(+42.01)K(+42.01)DQYFLDK.K	N	Y	0.53	0.17	5.9	3.11E6	3.25E6	2.97E6	1.10:1.00	3.25E6	2.97E6	1.10:1.00	1.1	1	101	113	Acetylation (K)
542	1118	Q9UQE7|SMC3_HUMAN	SMC3	I.GAK(+42.01)K(+42.01)DQYFLDKK.M	N	Y	0.72	1.7	2.4	5.51E5	7.26E5	3.76E5	1.93:1.00	7.26E5	3.76E5	1.93:1.00	1.93	1	103	114	Acetylation (K)
1	25	P53396|ACLY_HUMAN	ACLY	K.YSC(+57.02)QFIEMC(+57.02)LMVTADHGPAVSGAHNTIIC(+57.02)AR.A	Y	Y	1.36	0.35	2.4	2.45E8	2.52E8	2.38E8	1.06:1.00	2.52E8	2.38E8	1.06:1.00	1.06	2	885	915	Carbamidomethylation
1	25	P53396|ACLY_HUMAN	ACLY	K.TTGIPIHVFGTETHMTAIVGMALGHRPIPNQPPTAAHTANFLLNASGSTSTPAPSR.T	Y	Y	1.58	15.76	1.4	2.26E8	9.58E7	3.57E8	0.27:1.00	9.58E7	3.57E8	0.27:1.00	3.72	1	397	452
1	25	P53396|ACLY_HUMAN	ACLY	K.FYWGHKEILIPVFK.N	Y	Y	1.94	1.61	1.3	2.3E8	2.05E8	2.54E8	0.81:1.00	2.05E8	2.54E8	0.81:1.00	1.24	4	541	554
1	25	P53396|ACLY_HUMAN	ACLY	K.TTGIPIHVFGTETHMTAIVGMALGHRPIPNQPPTAAHTANFLLNASGSTSTPAPS(+79.97)R.T	N	Y	2.16	0.03	0.9	8.83E7	8.81E7	8.85E7	1.00:1.00	8.81E7	8.85E7	1.00:1.00	1	1	397	452	Phosphorylation (STY)
1	25	P53396|ACLY_HUMAN	ACLY	K.LYRPGSVAYVSR.S	N	Y	2.18	14.16	0.2	5.38E7	3.24E7	7.51E7	0.43:1.00	3.24E7	7.51E7	0.43:1.00	2.32	2	651	662
1	25	P53396|ACLY_HUMAN	ACLY	R.LLQDHPWLLSQNLVVKPDQLIK.R	N	Y	2.65	11.88	0.8	4.19E7	2.66E7	5.73E7	0.46:1.00	2.66E7	5.73E7	0.46:1.00	2.16	1	43	64
1	25	P53396|ACLY_HUMAN	ACLY	K.LGLVGVNLTLDGVK.S	N	Y	1.33	1.7	2.5	2.4E7	2.03E7	2.76E7	0.74:1.00	2.03E7	2.76E7	0.74:1.00	1.36	1	69	82
1	25	P53396|ACLY_HUMAN	ACLY	K.ILIIGGSIANFTNVAATFK.G	N	Y	0.82	2.88	0.9	2.91E7	1.76E7	4.07E7	0.43:1.00	1.76E7	4.07E7	0.43:1.00	2.32	6	337	355
1	25	P53396|ACLY_HUMAN	ACLY	R.TIAIIAEGIPEALTR.K	N	Y	1.69	1.82	1.9	1.54E7	1.37E7	1.71E7	0.80:1.00	1.37E7	1.71E7	0.80:1.00	1.25	1	593	607
1	25	P53396|ACLY_HUMAN	ACLY	R.AIRDYQGPLKEHEVTIFVR.R	N	Y	2.15	0.35	0.1	1.35E7	1.38E7	1.32E7	1.04:1.00	1.38E7	1.32E7	1.04:1.00	1.04	1	360	378
1	25	P53396|ACLY_HUMAN	ACLY	K.ILIIGGSIANFTNVAATFKGIVR.A	N	Y	1.5	1.83	1.8	1.28E7	1.11E7	1.45E7	0.77:1.00	1.11E7	1.45E7	0.77:1.00	1.31	1	337	359
1	25	P53396|ACLY_HUMAN	ACLY	R.AIRDYQGPLKEHEVTIFVRR.G	N	Y	1.27	1.61	1.9	9.6E6	8.26E6	1.09E7	0.75:1.00	8.26E6	1.09E7	0.75:1.00	1.33	2	360	379
1	25	P53396|ACLY_HUMAN	ACLY	K.ATGFLKNFLIEPFVPHSQAEEFYVC(+57.02)IYATR.E	N	Y	0.88	0.37	1.9	1.65E7	1.76E7	1.54E7	1.15:1.00	1.76E7	1.54E7	1.15:1.00	1.15	3	98	127	Carbamidomethylation
1	25	P53396|ACLY_HUMAN	ACLY	R.AGKDLVSSLTSGLLTIGDRFGGALDAAAK.M	N	Y	0.98	7.5	2.4	7.13E6	2.99E6	1.13E7	0.27:1.00	2.99E6	1.13E7	0.27:1.00	3.77	1	916	944
1	25	P53396|ACLY_HUMAN	ACLY	R.LTKPIVC(+57.02)WC(+57.02)IGTC(+57.02)ATMFSSEVQFGHAGAC(+57.02)ANQASETAVAK.N	N	Y	0.7	0.93	4.8	1.8E7	2.18E7	1.42E7	1.54:1.00	2.18E7	1.42E7	1.54:1.00	1.54	2	736	775	Carbamidomethylation
1	25	P53396|ACLY_HUMAN	ACLY	K.FYWGHKEILIPVFK(+42.01)NMADAMR.K	N	Y	0.67	0.58	5.6	5.94E6	5.2E6	6.68E6	0.78:1.00	5.2E6	6.68E6	0.78:1.00	1.28	1	541	561	Acetylation (K)
1	25	P53396|ACLY_HUMAN	ACLY	R.SMGFIGHYLDQKR.L	N	Y	1.04	9.24	1.1	5.73E6	2.33E6	9.12E6	0.26:1.00	2.33E6	9.12E6	0.26:1.00	3.91	1	1066	1078
1	25	P53396|ACLY_HUMAN	ACLY	R.LLQDHPWLLSQNLVVKPDQLIKR.R	N	Y	1.23	3	2	9.33E6	7.1E6	1.16E7	0.61:1.00	7.1E6	1.16E7	0.61:1.00	1.63	2	43	65
1	25	P53396|ACLY_HUMAN	ACLY	K.NFLIEPFVPHSQAEEFYVC(+57.02)IYATR.E	N	Y	0.74	2.8	0.6	4.78E6	6.87E6	2.68E6	2.56:1.00	6.87E6	2.68E6	2.56:1.00	2.56	1	104	127	Carbamidomethylation
1	25	P53396|ACLY_HUMAN	ACLY	K.TILSLMTR.E	N	Y	1.39	3.55	1.5	4.01E6	3E6	5.01E6	0.60:1.00	3E6	5.01E6	0.60:1.00	1.67	1	322	329
1	25	P53396|ACLY_HUMAN	ACLY	R.TASFSESRADEVAPAKK.A	N	Y	1.14	6.22	1.2	6.27E6	3.6E6	8.94E6	0.40:1.00	3.6E6	8.94E6	0.40:1.00	2.48	2	453	469
1	25	P53396|ACLY_HUMAN	ACLY	R.VTPDTDWAR.L	N	Y	1.51	10.27	0.1	3.84E6	1.91E6	5.76E6	0.33:1.00	1.91E6	5.76E6	0.33:1.00	3.02	1	34	42
1	25	P53396|ACLY_HUMAN	ACLY	R.RGKLGLVGVNLTLDGVKSWLKPR.L	N	Y	1.67	0.65	0.8	3.76E6	3.93E6	3.58E6	1.10:1.00	3.93E6	3.58E6	1.10:1.00	1.1	1	66	88
1	25	P53396|ACLY_HUMAN	ACLY	K.LGLVGVNLTLDGVKSWLKPR.L	N	Y	1.01	0.79	1.8	5.95E6	5.34E6	6.57E6	0.81:1.00	5.34E6	6.57E6	0.81:1.00	1.23	2	69	88
1	25	P53396|ACLY_HUMAN	ACLY	K.LIMGIGHR.V	N	Y	1.18	1.23	1.5	3.19E6	2.79E6	3.6E6	0.78:1.00	2.79E6	3.6E6	0.78:1.00	1.29	1	969	976
1	25	P53396|ACLY_HUMAN	ACLY	R.GKLGLVGVNLTLDGVK.S	N	Y	1.31	10.11	0.8	4.8E6	7.41E6	2.2E6	3.38:1.00	7.41E6	2.2E6	3.38:1.00	3.38	2	67	82
1	25	P53396|ACLY_HUMAN	ACLY	R.FGGALDAAAK.M	N	Y	0.57	0.13	6	2.97E6	3.07E6	2.86E6	1.08:1.00	3.07E6	2.86E6	1.08:1.00	1.08	1	935	944
1	25	P53396|ACLY_HUMAN	ACLY	K.STTLFSRHTKAIVWGMQTR.A	N	Y	0.61	1.29	3.5	2.87E6	3.63E6	2.1E6	1.73:1.00	3.63E6	2.1E6	1.73:1.00	1.73	1	489	507
1	25	P53396|ACLY_HUMAN	ACLY	K.AISEQTGKELLYK.F	N	Y	0.94	9.61	1.7	2.84E6	9.8E5	4.7E6	0.21:1.00	9.8E5	4.7E6	0.21:1.00	4.8	1	5	17
1	25	P53396|ACLY_HUMAN	ACLY	R.SLQGKSTTLFSRHTKAIVWGMQTR.A	N	Y	1.07	3.81	1	2.33E6	1.51E6	3.15E6	0.48:1.00	1.51E6	3.15E6	0.48:1.00	2.08	1	484	507
1	25	P53396|ACLY_HUMAN	ACLY	R.KHPEVDVLINFASLR.S	N	Y	1.21	4.05	0.8	8.55E6	1.11E7	6.05E6	1.83:1.00	1.11E7	6.05E6	1.83:1.00	1.83	3	562	576
1	25	P53396|ACLY_HUMAN	ACLY	R.GKLGLVGVNLTLDGVKSWLKPR.L	N	Y	1.09	2.54	0.6	2.68E7	1.98E7	3.39E7	0.59:1.00	1.98E7	3.39E7	0.59:1.00	1.71	4	67	88
1	25	P53396|ACLY_HUMAN	ACLY	R.SMGFIGHYLDQK(+42.01)R.L	N	Y	1.13	0.49	1	1.51E6	1.58E6	1.43E6	1.11:1.00	1.58E6	1.43E6	1.11:1.00	1.11	1	1066	1078	Acetylation (K)
1	25	P53396|ACLY_HUMAN	ACLY	K.LLVGVDEKLNPEDIKK.H	N	Y	0.64	1.81	1	1.96E6	1.18E6	2.74E6	0.43:1.00	1.18E6	2.74E6	0.43:1.00	2.31	2	152	167
1	25	P53396|ACLY_HUMAN	ACLY	K.STTLFSR.H	N	Y	1.42	2.95	0	1.22E6	9.72E5	1.47E6	0.66:1.00	9.72E5	1.47E6	0.66:1.00	1.51	1	489	495
1	25	P53396|ACLY_HUMAN	ACLY	R.TAS(+79.97)FSESRADEVAPAKK.A	N	Y	1	4.84	1.8	1.2E6	6.83E5	1.72E6	0.40:1.00	6.83E5	1.72E6	0.40:1.00	2.52	1	453	469	Phosphorylation (STY)
1	25	P53396|ACLY_HUMAN	ACLY	R.VQILKDYVR.Q	N	Y	0.86	7.23	2.5	1.03E6	3.61E5	1.69E6	0.21:1.00	3.61E5	1.69E6	0.21:1.00	4.69	1	987	995
1	25	P53396|ACLY_HUMAN	ACLY	K.FYWGHK(+42.01)EILIPVFK.N	N	Y	0.94	0.98	0.6	9.66E5	8.56E5	1.08E6	0.79:1.00	8.56E5	1.08E6	0.79:1.00	1.26	1	541	554	Acetylation (K)
1	25	P53396|ACLY_HUMAN	ACLY	R.AGKDLVSSLTSGLLTIGDR.F	N	Y	0.64	1.63	1.6	7.77E5	4.94E5	1.06E6	0.47:1.00	4.94E5	1.06E6	0.47:1.00	2.14	1	916	934
1	25	P53396|ACLY_HUMAN	ACLY	K.EILIPVFK.N	N	Y	0.87	2	1.9	5.59E5	3.93E5	7.26E5	0.54:1.00	3.93E5	7.26E5	0.54:1.00	1.85	1	547	554
1	25	P53396|ACLY_HUMAN	ACLY	K.ITTSKKPNLILNVDGLIGVAFVDMLR.N	N	Y	0.69	1.02	0.6	1.62E6	2.01E6	1.24E6	1.62:1.00	2.01E6	1.24E6	1.62:1.00	1.62	2	1013	1038
1	25	P53396|ACLY_HUMAN	ACLY	F.IC(+57.02)TTSAIQNR.F	N	Y	1.21	2.22	0.8	4.63E5	5.5E5	3.76E5	1.46:1.00	5.5E5	3.76E5	1.46:1.00	1.46	1	19	28	Carbamidomethylation
1	25	P53396|ACLY_HUMAN	ACLY	K.NQALKEAGVFVPR.S	N	Y	0.51	60	0	3.12E5	0	6.24E5	00:00:01	0	6.24E5	00:00:01	256	1	776	788
1	25	P53396|ACLY_HUMAN	ACLY	R.TASFSESRADEVAPAK.K	N	Y	0.54	60	0	2.4E5	0	4.79E5	00:00:01	0	4.79E5	00:00:01	256	1	453	468
1	25	P53396|ACLY_HUMAN	ACLY	L.MVTADHGPAVSGAHNTIIC(+57.02)AR.A	N	Y	0.36	2.75	7.5	1.53E5	8.3E4	2.22E5	0.37:1.00	8.3E4	2.22E5	0.37:1.00	2.68	1	895	915	Carbamidomethylation
1	25	P53396|ACLY_HUMAN	ACLY	R.SAYDSTMETMNYAQIR.T	N	Y	0.4	60	0	3.16E4	0	6.32E4	00:00:01	0	6.32E4	00:00:01	256	1	577	592
264	461	O75323|NIPS2_HUMAN	NIPSNAP2	R.FRQDGNEAVGGFFSQIGQLYMVHHLWAYR.D	Y	Y	1.42	2.72	1.1	5.96E8	4.83E8	7.09E8	0.68:1.00	4.83E8	7.09E8	0.68:1.00	1.47	9	212	240
264	461	O75323|NIPS2_HUMAN	NIPSNAP2	R.KNQLLLEFSFWNEPVPR.S	Y	Y	0.64	1.1	4.8	6.61E6	4.86E6	8.35E6	0.58:1.00	4.86E6	8.35E6	0.58:1.00	1.72	1	165	181
264	461	O75323|NIPS2_HUMAN	NIPSNAP2	K.IHEDK(+42.01)HYPC(+57.02)TLVGTWNTWYGEQDQAVHLWR.Y	Y	Y	1.63	0.2	0.5	4.71E7	4.61E7	4.8E7	0.96:1.00	4.61E7	4.8E7	0.96:1.00	1.04	3	100	129	Acetylation (K); Carbamidomethylation
512	588	Q00325|MPCP_HUMAN	SLC25A3	R.IQTQPGYANTLR.D	Y	Y	1.29	5.47	1.5	6.97E6	4.49E6	9.44E6	0.48:1.00	4.49E6	9.44E6	0.48:1.00	2.11	1	190	201
512	588	Q00325|MPCP_HUMAN	SLC25A3	R.IQTQPGYANTLRDAAPK.M	N	Y	1.04	4.06	1.4	2.26E6	1.39E6	3.12E6	0.45:1.00	1.39E6	3.12E6	0.45:1.00	2.24	1	190	206
512	588	Q00325|MPCP_HUMAN	SLC25A3	K.FVVPKPR.S	Y	Y	1.37	2.56	0.1	1.26E6	1.02E6	1.49E6	0.68:1.00	1.02E6	1.49E6	0.68:1.00	1.47	1	248	254
512	588	Q00325|MPCP_HUMAN	SLC25A3	K.FGFYEVFK.V	Y	Y	0.72	1.25	2.9	1.25E6	1.55E6	9.58E5	1.62:1.00	1.55E6	9.58E5	1.62:1.00	1.62	1	138	145
512	588	Q00325|MPCP_HUMAN	SLC25A3	R.MQVDPQK(+42.01)YK.G	N	Y	0.59	5.19	2.5	5.41E5	1.37E5	9.46E5	0.14:1.00	1.37E5	9.46E5	0.14:1.00	6.92	1	93	101	Acetylation (K)
47	13	P06576|ATPB_HUMAN	ATP5F1B	R.FLSQPFQVAEVFTGHMGK.L	Y	Y	1.58	9.57	1.7	5.99E7	3.47E7	8.52E7	0.41:1.00	3.47E7	8.52E7	0.41:1.00	2.46	1	463	480
47	13	P06576|ATPB_HUMAN	ATP5F1B	K.VVDLLAPYAK.G	Y	Y	1.1	1.15	3.6	4.73E7	5.38E7	4.08E7	1.32:1.00	5.38E7	4.08E7	1.32:1.00	1.32	1	189	198
47	13	P06576|ATPB_HUMAN	ATP5F1B	K.KGSITSVQAIYVPADDLTDPAPATTFAHLDATTVLSR.A	Y	Y	0.85	3.85	3.6	4.81E7	2.84E7	6.78E7	0.42:1.00	2.84E7	6.78E7	0.42:1.00	2.39	2	351	387
47	13	P06576|ATPB_HUMAN	ATP5F1B	K.IGLFGGAGVGK.T	N	Y	1.56	6.72	0.5	2.77E7	1.71E7	3.84E7	0.45:1.00	1.71E7	3.84E7	0.45:1.00	2.24	1	202	212
47	13	P06576|ATPB_HUMAN	ATP5F1B	R.LVLEVAQHLGESTVR.T	N	Y	1.62	1.06	1.3	2.71E7	2.46E7	2.95E7	0.83:1.00	2.46E7	2.95E7	0.83:1.00	1.2	2	95	109
47	13	P06576|ATPB_HUMAN	ATP5F1B	K.TVLIMELINNVAK.A	N	Y	1.79	10.36	0.2	1.62E7	9.59E6	2.28E7	0.42:1.00	9.59E6	2.28E7	0.42:1.00	2.38	1	213	225
47	13	P06576|ATPB_HUMAN	ATP5F1B	K.AHGGYSVFAGVGER.T	N	Y	1.51	4.83	1.2	1.92E7	1.32E7	2.52E7	0.52:1.00	1.32E7	2.52E7	0.52:1.00	1.92	2	226	239
47	13	P06576|ATPB_HUMAN	ATP5F1B	K.VLDSGAPIKIPVGPETLGR.I	N	Y	1.48	8.1	2.1	1.22E7	7.87E6	1.64E7	0.48:1.00	7.87E6	1.64E7	0.48:1.00	2.09	1	125	143
47	13	P06576|ATPB_HUMAN	ATP5F1B	K.IGLFGGAGVGKTVLIMELINNVAKAHGGYSVFAGVGER.T	N	Y	0.81	0.5	4	1.56E7	1.7E7	1.42E7	1.20:1.00	1.7E7	1.42E7	1.20:1.00	1.2	3	202	239
47	13	P06576|ATPB_HUMAN	ATP5F1B	R.TIAMDGTEGLVR.G	N	Y	1.3	12.16	0.3	7.2E6	3.02E6	1.14E7	0.26:1.00	3.02E6	1.14E7	0.26:1.00	3.77	1	110	121
47	13	P06576|ATPB_HUMAN	ATP5F1B	R.IMDPNIVGSEHYDVAR.G	N	Y	0.71	3.21	0.1	4.57E6	2.29E6	6.86E6	0.33:1.00	2.29E6	6.86E6	0.33:1.00	3	1	407	422
47	13	P06576|ATPB_HUMAN	ATP5F1B	K.GGKIGLFGGAGVGKTVLIMELINNVAKAHGGYSVFAGVGER.T	N	Y	0.55	1.25	5.3	4.42E6	5.66E6	3.17E6	1.78:1.00	5.66E6	3.17E6	1.78:1.00	1.78	1	199	239
47	13	P06576|ATPB_HUMAN	ATP5F1B	V.PLKETIK.G	N	Y	1.49	2.4	0.1	3.75E6	3.21E6	4.28E6	0.75:1.00	3.21E6	4.28E6	0.75:1.00	1.33	1	483	489
47	13	P06576|ATPB_HUMAN	ATP5F1B	K.LVPLKETIKGFQQILAGEYDHLPEQAFYMVGPIEEAVAK.A	N	Y	0.85	60	0	2.43E6	0	4.87E6	00:00:01	0	4.87E6	00:00:01	256	1	481	519
47	13	P06576|ATPB_HUMAN	ATP5F1B	R.IPSAVGYQPTLATDMGTMQER.I	N	Y	0.61	2.6	1.4	2.95E6	1.5E6	4.39E6	0.34:1.00	1.5E6	4.39E6	0.34:1.00	2.93	2	325	345
47	13	P06576|ATPB_HUMAN	ATP5F1B	R.FTQAGSEVSALLGR.I	N	Y	0.71	3.76	2.9	1.71E6	2.69E6	7.44E5	3.61:1.00	2.69E6	7.44E5	3.61:1.00	3.61	1	311	324
47	13	P06576|ATPB_HUMAN	ATP5F1B	V.LEVAQHLGESTVR.T	N	Y	1	1.62	0.3	7.91E5	9.54E5	6.27E5	1.52:1.00	9.54E5	6.27E5	1.52:1.00	1.52	1	97	109
47	13	P06576|ATPB_HUMAN	ATP5F1B	K.GFQQILAGEYDHLPEQAFYMVGPIEEAVAK.A	N	Y	0.41	0.73	3.1	5.72E5	6.68E5	4.77E5	1.40:1.00	6.68E5	4.77E5	1.40:1.00	1.4	1	490	519
47	13	P06576|ATPB_HUMAN	ATP5F1B	K.LVPLK(+42.01)ETIK.G	N	Y	0.63	60	0	1.92E5	3.84E5	0	1.00:0	3.84E5	0	1.00:0	256	1	481	489	Acetylation (K)
111	173	P63104|1433Z_HUMAN	YWHAZ	R.LGLALNFSVFYYEILNSPEKAC(+57.02)SLAK.T	N		1.94	0.11	1.7	9.31E7	9.39E7	9.23E7	1.02:1.00	9.39E7	9.23E7	1.02:1.00	1.02	1	168	193	Carbamidomethylation
111	173	P63104|1433Z_HUMAN	YWHAZ	Y.YEILNSPEK.A	N		1.75	1.08	1.6	2.9E7	2.7E7	3.1E7	0.87:1.00	2.7E7	3.1E7	0.87:1.00	1.15	1	179	187
111	173	P63104|1433Z_HUMAN	YWHAZ	K.FLIPNASQAESK.V	Y	Y	1.25	0.83	1.2	1.91E7	1.79E7	2.03E7	0.88:1.00	1.79E7	2.03E7	0.88:1.00	1.14	2	104	115
111	173	P63104|1433Z_HUMAN	YWHAZ	R.NLLSVAYK.N	N		1.81	6.09	0.2	6.04E7	4.37E7	7.7E7	0.57:1.00	4.37E7	7.7E7	0.57:1.00	1.76	2	42	49
111	173	P63104|1433Z_HUMAN	YWHAZ	K.SVTEQGAELSNEER.N	Y	Y	1.16	10.03	2.4	5.82E6	2.58E6	9.07E6	0.28:1.00	2.58E6	9.07E6	0.28:1.00	3.52	1	28	41
111	173	P63104|1433Z_HUMAN	YWHAZ	Y.YEILNSPEKAC(+57.02)SLAK.T	N		0.93	3.55	3.5	5.48E6	3.52E6	7.45E6	0.47:1.00	3.52E6	7.45E6	0.47:1.00	2.12	1	179	193	Carbamidomethylation
111	173	P63104|1433Z_HUMAN	YWHAZ	K.FLIPNASQAESKVFYLK.M	N	Y	0.91	10.02	0.6	3.61E6	1.03E6	6.18E6	0.17:1.00	1.03E6	6.18E6	0.17:1.00	5.99	1	104	120
111	173	P63104|1433Z_HUMAN	YWHAZ	R.YLAEVAAGDDKKGIVDQSQQAYQEAFEISKK.E	N	Y	1.08	60	0	3.19E6	0	6.39E6	00:00:01	0	6.39E6	00:00:01	256	1	128	158
111	173	P63104|1433Z_HUMAN	YWHAZ	F.YYEILNSPEK.A	N		0.91	2.15	0.9	1.65E7	1.24E7	2.07E7	0.60:1.00	1.24E7	2.07E7	0.60:1.00	1.66	2	178	187
111	173	P63104|1433Z_HUMAN	YWHAZ	R.VVSSIEQKTEGAEK.K	N	Y	0.99	6.52	1.6	1.31E6	6.71E5	1.96E6	0.34:1.00	6.71E5	1.96E6	0.34:1.00	2.92	1	61	74
111	173	P63104|1433Z_HUMAN	YWHAZ	MDK(+42.01)NELVQK.A	Y	Y	0.98	13.12	0.7	3.54E6	8.05E5	6.27E6	0.13:1.00	8.05E5	6.27E6	0.13:1.00	7.79	2	1	9	Acetylation (K)
111	173	P63104|1433Z_HUMAN	YWHAZ	F.YYEILNSPEKAC(+57.02)SLAK.T	N		0.47	0.43	5.2	2.82E5	3.15E5	2.5E5	1.26:1.00	3.15E5	2.5E5	1.26:1.00	1.26	1	178	193	Carbamidomethylation
74	90	P55072|TERA_HUMAN	VCP	K.NVFIIGATNRPDIIDPAILRPGRLDQLIYIPLPDEK.S	N	Y	1.49	3.02	2.3	3.35E7	3.94E7	2.76E7	1.42:1.00	3.94E7	2.76E7	1.42:1.00	1.42	1	616	651
74	90	P55072|TERA_HUMAN	VCP	K.KNVFIIGATNRPDIIDPAILRPGRLDQLIYIPLPDEK.S	Y	Y	1.62	1.19	2.1	1.68E8	1.51E8	1.84E8	0.82:1.00	1.51E8	1.84E8	0.82:1.00	1.22	2	615	651
74	90	P55072|TERA_HUMAN	VCP	R.AHVIVMAATNRPNSIDPALRR.F	Y	Y	1.45	8.25	1.3	3.82E7	2.3E7	5.33E7	0.43:1.00	2.3E7	5.33E7	0.43:1.00	2.32	3	339	359
74	90	P55072|TERA_HUMAN	VCP	R.GILLYGPPGTGK.T	N	Y	1.89	7.51	0.4	7.7E6	5.17E6	1.02E7	0.50:1.00	5.17E6	1.02E7	0.50:1.00	1.98	1	240	251
74	90	P55072|TERA_HUMAN	VCP	R.IVSQLLTLMDGLKQR.A	N	Y	1.35	60	0	7.03E6	0	1.41E7	00:00:01	0	1.41E7	00:00:01	256	1	324	338
74	90	P55072|TERA_HUMAN	VCP	R.RIVSQLLTLMDGLK.Q	N	Y	1.24	11.79	1.2	1.73E7	7.05E6	2.76E7	0.26:1.00	7.05E6	2.76E7	0.26:1.00	3.91	2	323	336
74	90	P55072|TERA_HUMAN	VCP	M.ASGADSK(+42.01)GDDLSTAILK.Q	N	Y	1.05	13.73	0.7	4.9E6	1.23E6	8.57E6	0.14:1.00	1.23E6	8.57E6	0.14:1.00	6.97	1	2	18	Acetylation (K)
74	90	P55072|TERA_HUMAN	VCP	K.KNVFIIGATNRPDIIDPAILRPGR.L	N	Y	0.91	2.15	2.1	2.66E6	1.96E6	3.36E6	0.58:1.00	1.96E6	3.36E6	0.58:1.00	1.71	1	615	638
74	90	P55072|TERA_HUMAN	VCP	R.WALSQSNPSALR.E	N	Y	1.18	6.96	1.3	2.58E6	1.31E6	3.85E6	0.34:1.00	1.31E6	3.85E6	0.34:1.00	2.94	1	454	465
74	90	P55072|TERA_HUMAN	VCP	R.IHVLPIDDTVEGITGNLFEVYLKPYFLEAYRPIRK.G	N	Y	0.84	60	0	4.6E6	0	9.2E6	00:00:01	0	9.2E6	00:00:01	256	2	114	148
74	90	P55072|TERA_HUMAN	VCP	R.KGDIFLVR.G	N	Y	1.07	8.13	0	1.93E6	8.2E5	3.04E6	0.27:1.00	8.2E5	3.04E6	0.27:1.00	3.71	1	148	155
74	90	P55072|TERA_HUMAN	VCP	R.AHVIVMAATNRPN.S	N	Y	1.23	0.28	0.1	8.84E5	9.09E5	8.58E5	1.06:1.00	9.09E5	8.58E5	1.06:1.00	1.06	1	339	351
74	90	P55072|TERA_HUMAN	VCP	R.IVSQLLTLMDGLK.Q	Y	Y	1.18	13.22	0.3	3.77E7	1.3E7	6.24E7	0.21:1.00	1.3E7	6.24E7	0.21:1.00	4.8	2	324	336
74	90	P55072|TERA_HUMAN	VCP	R.KYEMFAQTLQQSR.G	N	Y	0.47	60	0	1.64E5	0	3.28E5	00:00:01	0	3.28E5	00:00:01	256	1	754	766
74	90	P55072|TERA_HUMAN	VCP	K.LAGESESNLR.K	N	Y	0.56	60	0	1.42E5	0	2.83E5	00:00:01	0	2.83E5	00:00:01	256	2	278	287
386	535	P53007|TXTP_HUMAN	SLC25A1	R.FGMFEFLSNHMR.D	Y	Y	1.86	7.97	0.8	8.63E6	5.69E6	1.16E7	0.49:1.00	5.69E6	1.16E7	0.49:1.00	2.04	1	102	113
386	535	P53007|TXTP_HUMAN	SLC25A1	R.MQGLEAHK(+42.01)YR.N	Y	Y	1.07	0.43	2.1	3.69E6	3.5E6	3.89E6	0.90:1.00	3.5E6	3.89E6	0.90:1.00	1.11	1	248	257	Acetylation (K)
386	535	P53007|TXTP_HUMAN	SLC25A1	R.SHGVLGLYRGLSSLLYGSIPKAAVR.F	Y	Y	1.22	1.58	1.7	2.71E6	2.35E6	3.08E6	0.76:1.00	2.35E6	3.08E6	0.76:1.00	1.31	1	77	101
386	535	P53007|TXTP_HUMAN	SLC25A1	R.FFVMTSLR.N	N	Y	0.94	1.27	0.4	2.6E5	3.01E5	2.19E5	1.37:1.00	3.01E5	2.19E5	1.37:1.00	1.37	1	199	206
80	47	P00558|PGK1_HUMAN	PGK1	K.AC(+57.02)ANPAAGSVILLENLR.F	Y	Y	1.64	8.56	0.5	3.78E7	2E7	5.56E7	0.36:1.00	2E7	5.56E7	0.36:1.00	2.77	1	107	123	Carbamidomethylation
80	47	P00558|PGK1_HUMAN	PGK1	K.VLPGVDALSNI	N	Y	1.3	1.92	1.4	2.13E7	1.78E7	2.48E7	0.72:1.00	1.78E7	2.48E7	0.72:1.00	1.39	1	407	417
80	47	P00558|PGK1_HUMAN	PGK1	K.VADKIQLINNMLDKVNEMIIGGGMAFTFLK.V	Y	Y	1.64	11.19	0.1	2.45E7	1.23E7	3.67E7	0.33:1.00	1.23E7	3.67E7	0.33:1.00	2.99	2	217	246
80	47	P00558|PGK1_HUMAN	PGK1	R.GC(+57.02)ITIIGGGDTATC(+57.02)C(+57.02)AK.W	N	Y	0.99	5.06	3.9	1.35E7	7.84E6	1.92E7	0.41:1.00	7.84E6	1.92E7	0.41:1.00	2.45	1	366	382	Carbamidomethylation
80	47	P00558|PGK1_HUMAN	PGK1	R.AHSSMVGVNLPQK.A	N	Y	1.11	7.52	1.3	1.68E7	8.15E6	2.55E7	0.32:1.00	8.15E6	2.55E7	0.32:1.00	3.13	2	172	184
80	47	P00558|PGK1_HUMAN	PGK1	K.SVVLMSHLGRPDGVPMPDKYSLEPVAVELK.S	N	Y	0.75	2.3	4.3	7.82E6	5.09E6	1.06E7	0.48:1.00	5.09E6	1.06E7	0.48:1.00	2.07	1	57	86
80	47	P00558|PGK1_HUMAN	PGK1	K.LGDVYVNDAFGTAHR.A	N	Y	1.16	8.43	0.2	5.25E6	2.47E6	8.04E6	0.31:1.00	2.47E6	8.04E6	0.31:1.00	3.25	1	157	171
80	47	P00558|PGK1_HUMAN	PGK1	K.SLLGKDVLFLK(+42.01)DC(+57.02)VGPEVEK.A	N	Y	0.9	0.38	1.4	5.21E6	4.89E6	5.52E6	0.89:1.00	4.89E6	5.52E6	0.89:1.00	1.13	1	87	106	Acetylation (K); Carbamidomethylation
80	47	P00558|PGK1_HUMAN	PGK1	K.ALMDEVVK.A	N	Y	1	60	0	3.38E6	0	6.77E6	00:00:01	0	6.77E6	00:00:01	256	1	354	361
80	47	P00558|PGK1_HUMAN	PGK1	K.TGQATVASGIPAGWMGLDC(+57.02)GPESSKK.Y	N	Y	1.18	13.34	0.7	3.31E6	1.12E6	5.5E6	0.20:1.00	1.12E6	5.5E6	0.20:1.00	4.92	1	298	323	Carbamidomethylation
80	47	P00558|PGK1_HUMAN	PGK1	K.SLLGKDVLFLKDC(+57.02)VGPEVEK.A	N	Y	1.23	20.48	0.2	7.81E6	1.95E6	1.37E7	0.14:1.00	1.95E6	1.37E7	0.14:1.00	7.01	2	87	106	Carbamidomethylation
80	47	P00558|PGK1_HUMAN	PGK1	K.SLLGKDVLFLK.D	N	Y	0.99	4.11	1.4	4.17E6	2.65E6	5.69E6	0.47:1.00	2.65E6	5.69E6	0.47:1.00	2.15	2	87	97
80	47	P00558|PGK1_HUMAN	PGK1	K.ELNYFAK.A	N	Y	0.6	1.61	0.6	1.76E6	1.15E6	2.37E6	0.49:1.00	1.15E6	2.37E6	0.49:1.00	2.06	1	193	199
80	47	P00558|PGK1_HUMAN	PGK1	K.WNTEDKVSHVSTGGGASLELLEGK.V	N	Y	1.14	9.19	0.1	1.64E6	7.51E5	2.54E6	0.30:1.00	7.51E5	2.54E6	0.30:1.00	3.38	1	383	406
80	47	P00558|PGK1_HUMAN	PGK1	R.IKAAVPSIK.F	N	Y	1.04	1.92	2	1.54E6	1.22E6	1.85E6	0.66:1.00	1.22E6	1.85E6	0.66:1.00	1.51	1	40	48
80	47	P00558|PGK1_HUMAN	PGK1	K.SVVLMSHLGRPDGVPMPDK(+42.01)YSLEPVAVELK.S	Y	Y	1.36	0.47	2.6	1.05E8	1.01E8	1.09E8	0.93:1.00	1.01E8	1.09E8	0.93:1.00	1.08	3	57	86	Acetylation (K)
80	47	P00558|PGK1_HUMAN	PGK1	K.K(+42.01)YAEAVTR.A	N	Y	0.42	1.92	2.7	1.99E5	2.73E5	1.26E5	2.17:1.00	2.73E5	1.26E5	2.17:1.00	2.17	1	323	330	Acetylation (K)
80	47	P00558|PGK1_HUMAN	PGK1	R.FHVEEEGKGKDASGNKVK.A	N	Y	0.48	60	0	2.75E4	0	5.51E4	00:00:01	0	5.51E4	00:00:01	256	1	124	141
43	95	P01275|GLUC_HUMAN	GCG	R.DFINWLIQTK.I	Y	Y	1.85	2.09	2.8	6.82E8	5.98E8	7.65E8	0.78:1.00	5.98E8	7.65E8	0.78:1.00	1.28	1	166	175
43	95	P01275|GLUC_HUMAN	GCG	R.HAEGTFTSDVSSYLEGQAAKEFIAWLVK.G	N	Y	1.9	21.04	1.2	2.1E8	3.32E8	8.9E7	3.73:1.00	3.32E8	8.9E7	3.73:1.00	3.73	2	98	125
43	95	P01275|GLUC_HUMAN	GCG	R.DFPEEVAIVEELGRR.H	Y	Y	1.2	9.13	2.6	8.99E7	4.15E7	1.38E8	0.30:1.00	4.15E7	1.38E8	0.30:1.00	3.33	2	131	145
43	95	P01275|GLUC_HUMAN	GCG	R.HADGSFSDEMNTILDNLAARDFINWLIQTK.I	N	Y	1.4	2.45	1.9	6.32E7	7.45E7	5.19E7	1.44:1.00	7.45E7	5.19E7	1.44:1.00	1.44	2	146	175
43	95	P01275|GLUC_HUMAN	GCG	R.RDFPEEVAIVEELGRR.H	N	Y	0.97	3.94	3.2	1.26E7	7.92E6	1.73E7	0.46:1.00	7.92E6	1.73E7	0.46:1.00	2.18	1	130	145
43	95	P01275|GLUC_HUMAN	GCG	R.HAEGTFTSDVSSYLEGQAAK.E	N	Y	0.85	2.56	3.8	1.23E7	8.7E6	1.6E7	0.54:1.00	8.7E6	1.6E7	0.54:1.00	1.84	1	98	117
43	95	P01275|GLUC_HUMAN	GCG	R.SFSASQADPLSDPDQMNEDKR.H	N	Y	1.87	15.28	0.1	1.14E7	5.76E6	1.7E7	0.34:1.00	5.76E6	1.7E7	0.34:1.00	2.95	1	32	52
43	95	P01275|GLUC_HUMAN	GCG	R.HDEFERHAEGTFTSDVSSYLEGQAAKEFIAWLVK.G	N	Y	1.36	12.78	0.5	1.05E7	1.65E7	4.61E6	3.57:1.00	1.65E7	4.61E6	3.57:1.00	3.57	1	92	125
43	95	P01275|GLUC_HUMAN	GCG	R.RAQDFVQWLMNTKR.N	N	Y	1.25	1.13	0.7	1.07E7	9.88E6	1.16E7	0.85:1.00	9.88E6	1.16E7	0.85:1.00	1.17	2	70	83
43	95	P01275|GLUC_HUMAN	GCG	K.EFIAWLVKG.R	N	Y	1.54	1.96	0	3.76E6	4.42E6	3.1E6	1.43:1.00	4.42E6	3.1E6	1.43:1.00	1.43	1	118	126
43	95	P01275|GLUC_HUMAN	GCG	R.SFSASQADPLSDPDQMNED.K	N	Y	0.57	5.83	4.2	3.49E6	7.94E5	6.18E6	0.13:1.00	7.94E5	6.18E6	0.13:1.00	7.79	1	32	50
43	95	P01275|GLUC_HUMAN	GCG	D.FINWLIQTK.I	N	Y	1.5	0.65	0.4	3.03E6	2.87E6	3.19E6	0.90:1.00	2.87E6	3.19E6	0.90:1.00	1.11	1	167	175
43	95	P01275|GLUC_HUMAN	GCG	R.HDEFERHAEGTFTSDVSSYLEGQAAK.E	N	Y	0.99	2.72	1.9	1.71E7	1.25E7	2.17E7	0.58:1.00	1.25E7	2.17E7	0.58:1.00	1.74	3	92	117
43	95	P01275|GLUC_HUMAN	GCG	R.AQDFVQWLMNTKR.N	N	Y	0.78	0.82	1	4.93E6	4.27E6	5.59E6	0.76:1.00	4.27E6	5.59E6	0.76:1.00	1.31	2	71	83
43	95	P01275|GLUC_HUMAN	GCG	R.HSQGTFTSDYSK.Y	N	Y	1.01	4.5	1.2	2.52E6	1.43E6	3.62E6	0.39:1.00	1.43E6	3.62E6	0.39:1.00	2.53	2	53	64
43	95	P01275|GLUC_HUMAN	GCG	K.EFIAWLVK.G	Y	Y	0.89	3.41	1.3	1.07E9	1.5E9	6.4E8	2.35:1.00	1.5E9	6.4E8	2.35:1.00	2.35	8	118	125
43	95	P01275|GLUC_HUMAN	GCG	F.PEEVAIVEELGRR.H	N	Y	0.82	60	0	1.09E6	0	2.19E6	00:00:01	0	2.19E6	00:00:01	256	1	133	145
43	95	P01275|GLUC_HUMAN	GCG	R.RAQDFVQWLMNTK.R	N	Y	0.54	1.18	3.2	5.47E6	3.92E6	7.03E6	0.56:1.00	3.92E6	7.03E6	0.56:1.00	1.79	3	70	82
43	95	P01275|GLUC_HUMAN	GCG	R.HADGSFSDEMNTILDNLAAR.D	N	Y	0.48	2.91	1.5	1.53E6	2.43E6	6.38E5	3.81:1.00	2.43E6	6.38E5	3.81:1.00	3.81	2	146	165
43	95	P01275|GLUC_HUMAN	GCG	N.TILDNLAAR.D	N	Y	0.69	60	0	5.42E5	0	1.08E6	00:00:01	0	1.08E6	00:00:01	256	1	157	165
43	95	P01275|GLUC_HUMAN	GCG	K.EFIAWLVK(+42.01).G	N	Y	0.59	60	0	3.75E5	0	7.49E5	00:00:01	0	7.49E5	00:00:01	256	1	118	125	Acetylation (K)
43	95	P01275|GLUC_HUMAN	GCG	N.LAARDFINWLIQTK.I	N	Y	0.48	60	0	2.89E5	0	5.78E5	00:00:01	0	5.78E5	00:00:01	256	1	162	175
602	382	P52943|CRIP2_HUMAN	CRIP2	K.GVNIGGAGSYIYEKPLAEGPQVTGPIEVPAAR.A	Y	Y	0.92	10.98	1.1	4.22E6	1.06E6	7.37E6	0.14:1.00	1.06E6	7.37E6	0.14:1.00	6.93	1	66	97
602	382	P52943|CRIP2_HUMAN	CRIP2	K.TLTPGGHAEHDGKPFC(+57.02)HKPC(+57.02)YATLFGPK.G	Y	Y	1.46	0.32	1	8.2E6	7.98E6	8.42E6	0.95:1.00	7.98E6	8.42E6	0.95:1.00	1.05	2	38	65	Carbamidomethylation
602	382	P52943|CRIP2_HUMAN	CRIP2	K.GVNTGAVGSYIYDRDPEGK.V	Y	Y	0.67	2.29	2.6	2.06E6	1.26E6	2.86E6	0.44:1.00	1.26E6	2.86E6	0.44:1.00	2.27	1	187	205
602	382	P52943|CRIP2_HUMAN	CRIP2	K.VSSLGK(+42.01)DWHK.F	N	Y	0.82	2.28	1.9	1.98E5	1.32E5	2.64E5	0.50:1.00	1.32E5	2.64E5	0.50:1.00	2.01	1	18	27	Acetylation (K)
34	35	P04075|ALDOA_HUMAN	ALDOA	R.TVPPAVTGITFLSGGQSEEEASINLNAINKC(+57.02)PLLKPWALTFSYGR.A	Y	Y	3.28	1.78	0	1.08E8	9.81E7	1.18E8	0.83:1.00	9.81E7	1.18E8	0.83:1.00	1.2	1	260	304	Carbamidomethylation
34	35	P04075|ALDOA_HUMAN	ALDOA	K.C(+57.02)PLLKPWALTFSYGR.A	N	Y	1.66	0.09	2.3	5.83E7	5.79E7	5.88E7	0.99:1.00	5.79E7	5.88E7	0.99:1.00	1.02	2	290	304	Carbamidomethylation
34	35	P04075|ALDOA_HUMAN	ALDOA	N.PC(+57.02)IGGVILFHETLYQK.A	N	Y	1.75	1.49	0.4	1.55E7	1.69E7	1.4E7	1.21:1.00	1.69E7	1.4E7	1.21:1.00	1.21	1	72	87	Carbamidomethylation
34	35	P04075|ALDOA_HUMAN	ALDOA	R.IVAPGKGILAADESTGSIAKR.L	N	Y	1.25	4.45	1.8	1.76E7	1.29E7	2.22E7	0.58:1.00	1.29E7	2.22E7	0.58:1.00	1.72	2	23	43
34	35	P04075|ALDOA_HUMAN	ALDOA	M.PYQYPALTPEQKK.E	N	Y	1.28	7.28	1.4	1.43E7	7.65E6	2.09E7	0.37:1.00	7.65E6	2.09E7	0.37:1.00	2.73	1	2	14
34	35	P04075|ALDOA_HUMAN	ALDOA	K.IGEHTPSALAIMENANVLAR.Y	N	Y	1.59	17.51	0.3	1.29E7	5.23E6	2.06E7	0.25:1.00	5.23E6	2.06E7	0.25:1.00	3.93	1	154	173
34	35	P04075|ALDOA_HUMAN	ALDOA	K.FSHEEIAMATVTALRR.T	Y	Y	1.51	6.78	0.6	2.69E7	1.63E7	3.75E7	0.43:1.00	1.63E7	3.75E7	0.43:1.00	2.3	2	244	259
34	35	P04075|ALDOA_HUMAN	ALDOA	K.GILAADESTGSIAK.R	N	Y	1.46	12.58	0.6	1.1E7	5.26E6	1.68E7	0.31:1.00	5.26E6	1.68E7	0.31:1.00	3.19	1	29	42
34	35	P04075|ALDOA_HUMAN	ALDOA	L.LKPWALTFSYGR.A	N	Y	1.62	2.9	1.7	9.65E6	7.59E6	1.17E7	0.65:1.00	7.59E6	1.17E7	0.65:1.00	1.54	1	293	304
34	35	P04075|ALDOA_HUMAN	ALDOA	N.KC(+57.02)PLLKPWALTFSYGR.A	N	Y	1.14	1.52	2.8	1.98E7	2.27E7	1.7E7	1.34:1.00	2.27E7	1.7E7	1.34:1.00	1.34	2	289	304	Carbamidomethylation
34	35	P04075|ALDOA_HUMAN	ALDOA	P.LLKPWALTFSYGR.A	N	Y	1.48	8.85	0.9	8.94E6	5.7E6	1.22E7	0.47:1.00	5.7E6	1.22E7	0.47:1.00	2.14	1	292	304
34	35	P04075|ALDOA_HUMAN	ALDOA	K.GILAADESTGSIAKR.L	N	Y	1.21	6.64	1.7	1.06E7	6.11E6	1.51E7	0.40:1.00	6.11E6	1.51E7	0.40:1.00	2.47	2	29	43
34	35	P04075|ALDOA_HUMAN	ALDOA	K.ADDGRPFPQVIK.S	N	Y	1.42	17.58	0	7.71E6	2.83E6	1.26E7	0.22:1.00	2.83E6	1.26E7	0.22:1.00	4.45	1	88	99
34	35	P04075|ALDOA_HUMAN	ALDOA	R.QLLLTADDRVNPC(+57.02)IGGVILFHETLYQK.A	N	Y	0.83	0.82	3.6	7.66E6	6.67E6	8.64E6	0.77:1.00	6.67E6	8.64E6	0.77:1.00	1.29	1	61	87	Carbamidomethylation
34	35	P04075|ALDOA_HUMAN	ALDOA	N.AINKC(+57.02)PLLKPWALTFSYGR.A	N	Y	1.32	2.5	2	7.6E6	9.13E6	6.06E6	1.51:1.00	9.13E6	6.06E6	1.51:1.00	1.51	1	286	304	Carbamidomethylation
34	35	P04075|ALDOA_HUMAN	ALDOA	R.IVAPGKGILAADESTGSIAK.R	N	Y	1.19	0.47	2	5.91E6	5.61E6	6.21E6	0.90:1.00	5.61E6	6.21E6	0.90:1.00	1.11	1	23	42
34	35	P04075|ALDOA_HUMAN	ALDOA	K.GILAADESTGSIAK(+42.01)R.L	N	Y	1.37	0.94	1.4	5.56E6	5.98E6	5.15E6	1.16:1.00	5.98E6	5.15E6	1.16:1.00	1.16	1	29	43	Acetylation (K)
34	35	P04075|ALDOA_HUMAN	ALDOA	K.ALSDHHIYLEGTLLKPNMVTPGHAC(+57.02)TQK.F	Y	Y	1.29	2.76	2.1	3.95E7	3.09E7	4.82E7	0.64:1.00	3.09E7	4.82E7	0.64:1.00	1.56	3	216	243	Carbamidomethylation
34	35	P04075|ALDOA_HUMAN	ALDOA	R.LQSIGTENTEENRR.F	N	Y	1.29	8.05	0.2	3.95E6	2.15E6	5.75E6	0.37:1.00	2.15E6	5.75E6	0.37:1.00	2.67	1	44	57
34	35	P04075|ALDOA_HUMAN	ALDOA	R.IVAPGKGILAADESTGSIAK(+42.01)R.L	N	Y	1.05	2.99	1.7	3.73E6	4.9E6	2.56E6	1.91:1.00	4.9E6	2.56E6	1.91:1.00	1.91	1	23	43	Acetylation (K)
34	35	P04075|ALDOA_HUMAN	ALDOA	K.YTPSGQAGAAASESLFVSNHAY	N	Y	1.14	60	0	3.61E6	0	7.22E6	00:00:01	0	7.22E6	00:00:01	256	1	343	364
34	35	P04075|ALDOA_HUMAN	ALDOA	R.VNPC(+57.02)IGGVILFHETLYQK.A	N	Y	0.75	0.83	4.7	3.42E6	2.89E6	3.94E6	0.73:1.00	2.89E6	3.94E6	0.73:1.00	1.36	1	70	87	Carbamidomethylation
34	35	P04075|ALDOA_HUMAN	ALDOA	R.ALANSLAC(+57.02)QGK.Y	N	Y	1.17	7.72	1.8	2.44E6	1.22E6	3.65E6	0.33:1.00	1.22E6	3.65E6	0.33:1.00	3	1	332	342	Carbamidomethylation
34	35	P04075|ALDOA_HUMAN	ALDOA	K.ALSDHHIYLEGTLLK(+42.01)PNMVTPGHAC(+57.02)TQK.F	N	Y	0.93	3.81	0.8	4.2E6	5.7E6	2.71E6	2.10:1.00	5.7E6	2.71E6	2.10:1.00	2.1	2	216	243	Acetylation (K); Carbamidomethylation
34	35	P04075|ALDOA_HUMAN	ALDOA	M.PYQYPALTPEQK.K	N	Y	0.54	4.17	5	1.98E6	6.26E5	3.34E6	0.19:1.00	6.26E5	3.34E6	0.19:1.00	5.33	1	2	13
34	35	P04075|ALDOA_HUMAN	ALDOA	K.FSHEEIAMATVTALR.R	N	Y	0.75	2.43	3.3	1.03E6	6.58E5	1.41E6	0.47:1.00	6.58E5	1.41E6	0.47:1.00	2.14	1	244	258
34	35	P04075|ALDOA_HUMAN	ALDOA	R.LQSIGTENTEENR.R	N	Y	0.41	60	0	2.89E4	0	5.79E4	00:00:01	0	5.79E4	00:00:01	256	1	44	56
1910	2571	Q9UII2|ATIF1_HUMAN	ATP5IF1	K.HHEEEIVHHK(+42.01)KEIER.L	Y	Y	0.96	3.24	0.4	1.24E6	1.68E6	8.02E5	2.10:1.00	1.68E6	8.02E5	2.10:1.00	2.1	2	73	87	Acetylation (K)
279	197	Q9P2R7|SUCB1_HUMAN	SUCLA2	R.REYYFAITMER.S	Y	Y	1.57	3.51	1.2	2.17E7	1.66E7	2.67E7	0.62:1.00	1.66E7	2.67E7	0.62:1.00	1.61	1	165	175
279	197	Q9P2R7|SUCB1_HUMAN	SUCLA2	R.KYPRREYYFAITMER.S	N	Y	1.18	0.71	1.6	6.83E6	7.35E6	6.31E6	1.16:1.00	7.35E6	6.31E6	1.16:1.00	1.16	1	161	175
279	197	Q9P2R7|SUCB1_HUMAN	SUCLA2	K.LYSLFLK.Y	Y	Y	1.25	6.57	0.5	6.65E6	4.38E6	8.92E6	0.49:1.00	4.38E6	8.92E6	0.49:1.00	2.04	1	243	249
279	197	Q9P2R7|SUCB1_HUMAN	SUCLA2	K.IVFSPEEAK.A	N	Y	1.32	4.81	0.2	3.01E6	2E6	4.02E6	0.50:1.00	2E6	4.02E6	0.50:1.00	2.01	1	121	129
279	197	Q9P2R7|SUCB1_HUMAN	SUCLA2	R.IC(+57.02)NQVLVC(+57.02)ER.K	N	Y	0.66	2.73	1.1	1.04E6	5.22E5	1.56E6	0.33:1.00	5.22E5	1.56E6	0.33:1.00	2.99	1	151	160	Carbamidomethylation
279	197	Q9P2R7|SUCB1_HUMAN	SUCLA2	K.SPDEAYAIAK(+42.01)K.L	Y	Y	0.76	0.46	5.3	6.87E6	6.23E6	7.51E6	0.83:1.00	6.23E6	7.51E6	0.83:1.00	1.2	2	79	89	Acetylation (K)
279	197	Q9P2R7|SUCB1_HUMAN	SUCLA2	K.INFDSNSAYR.Q	N	Y	0.45	5.69	1.9	1.83E5	4.69E4	3.19E5	0.15:1.00	4.69E4	3.19E5	0.15:1.00	6.82	1	275	284
299	281	P07910|HNRPC_HUMAN	HNRNPC	R.VFIGNLNTLVVK.K	Y	Y	1.96	8.47	1.5	4.13E7	2.6E7	5.66E7	0.46:1.00	2.6E7	5.66E7	0.46:1.00	2.17	1	18	29
299	281	P07910|HNRPC_HUMAN	HNRNPC	K.GFAFVQYVNER.N	Y	Y	1.96	0.05	1	4.05E7	4.07E7	4.04E7	1.01:1.00	4.07E7	4.04E7	1.01:1.00	1.01	1	51	61
299	281	P07910|HNRPC_HUMAN	HNRNPC	R.VPPPPPIAR.A	Y	Y	1.76	3.67	0	1.31E7	1.05E7	1.57E7	0.67:1.00	1.05E7	1.57E7	0.67:1.00	1.5	1	143	151
299	281	P07910|HNRPC_HUMAN	HNRNPC	K.IVGC(+57.02)SVHKGFAFVQYVNER.N	N	Y	0.9	3.05	3.6	1.24E7	8.55E6	1.63E7	0.53:1.00	8.55E6	1.63E7	0.53:1.00	1.9	1	43	61	Carbamidomethylation
299	281	P07910|HNRPC_HUMAN	HNRNPC	K.IVGC(+57.02)SVHK(+42.01)GFAFVQYVNER.N	N	Y	0.6	0.12	3.9	3.3E6	3.4E6	3.19E6	1.07:1.00	3.4E6	3.19E6	1.07:1.00	1.07	1	43	61	Carbamidomethylation; Acetylation (K)
299	281	P07910|HNRPC_HUMAN	HNRNPC	K.KSDVEAIFSK.Y	N	Y	1.05	11.41	0.2	2.94E6	8.02E5	5.09E6	0.16:1.00	8.02E5	5.09E6	0.16:1.00	6.34	1	30	39
299	281	P07910|HNRPC_HUMAN	HNRNPC	K.LKGDDLQAIKK.E	N	Y	0.93	5.23	1.9	2.28E6	1.22E6	3.34E6	0.37:1.00	1.22E6	3.34E6	0.37:1.00	2.74	1	188	198
299	281	P07910|HNRPC_HUMAN	HNRNPC	R.VFIGNLNTLVVKK.S	N	Y	0.53	60	0	1.52E5	0	3.05E5	00:00:01	0	3.05E5	00:00:01	256	1	18	30
319	293	P31040|SDHA_HUMAN	SDHA	R.TGHSLLHTLYGR.S	Y	Y	1.33	2.44	1.2	1.16E7	9.36E6	1.39E7	0.67:1.00	9.36E6	1.39E7	0.67:1.00	1.48	2	196	207
319	293	P31040|SDHA_HUMAN	SDHA	R.AFGGQSLK(+42.01)FGK.G	Y	Y	0.68	0.19	3.5	2.73E6	2.62E6	2.85E6	0.92:1.00	2.62E6	2.85E6	0.92:1.00	1.09	1	172	182	Acetylation (K)
319	293	P31040|SDHA_HUMAN	SDHA	R.TYFSC(+57.02)TSAHTSTGDGTAMITR.A	Y	Y	1.23	12.67	0.3	2.02E6	8.06E5	3.24E6	0.25:1.00	8.06E5	3.24E6	0.25:1.00	4.02	1	262	282	Carbamidomethylation
319	293	P31040|SDHA_HUMAN	SDHA	R.VGSVLQEGC(+57.02)GK.I	N	Y	1.08	8.99	0.1	1.17E6	4.48E5	1.89E6	0.24:1.00	4.48E5	1.89E6	0.24:1.00	4.23	1	528	538	Carbamidomethylation
319	293	P31040|SDHA_HUMAN	SDHA	R.AAFGLSEAGFNTAC(+57.02)VTK.L	N	Y	0.83	60	0	1.05E6	0	2.09E6	00:00:01	0	2.09E6	00:00:01	256	1	76	92	Carbamidomethylation
319	293	P31040|SDHA_HUMAN	SDHA	R.GVIALC(+57.02)IEDGSIHR.I	N	Y	0.51	0.25	3.2	5.38E5	5.01E5	5.76E5	0.87:1.00	5.01E5	5.76E5	0.87:1.00	1.15	1	233	246	Carbamidomethylation
319	293	P31040|SDHA_HUMAN	SDHA	R.IDEYDYSK(+42.01)PIQGQQK.K	N	Y	0.78	1.77	2.6	2.95E5	2.12E5	3.78E5	0.56:1.00	2.12E5	3.78E5	0.56:1.00	1.78	1	601	615	Acetylation (K)
319	293	P31040|SDHA_HUMAN	SDHA	K.NTVVATGGYGR.T	N	Y	0.65	1.3	2.7	1.62E5	1.15E5	2.09E5	0.55:1.00	1.15E5	2.09E5	0.55:1.00	1.82	1	251	261
694	714	Q96RQ3|MCCA_HUMAN	MCCC1	R.HVEVQVFGDHHGNAVYLFER.D	Y	Y	0.91	3.18	0.7	6.16E6	8.47E6	3.86E6	2.19:1.00	8.47E6	3.86E6	2.19:1.00	2.19	2	255	274
694	714	Q96RQ3|MCCA_HUMAN	MCCC1	K.LVVWAADR.Q	Y	Y	0.71	1.1	2	7.59E5	5.98E5	9.19E5	0.65:1.00	5.98E5	9.19E5	0.65:1.00	1.54	1	437	444
694	714	Q96RQ3|MCCA_HUMAN	MCCC1	R.RLNISYTR.N	Y	Y	1.05	2.79	1.6	5.13E5	3.62E5	6.64E5	0.54:1.00	3.62E5	6.64E5	0.54:1.00	1.84	1	544	551
694	714	Q96RQ3|MCCA_HUMAN	MCCC1	K.IIEEAPAPGIK(+42.01)SEVR.K	N	Y	0.96	1.95	1.9	3.1E5	3.82E5	2.38E5	1.61:1.00	3.82E5	2.38E5	1.61:1.00	1.61	1	285	299	Acetylation (K)
761	676	P10515|ODP2_HUMAN	DLAT	R.VFVSPLAK.K	Y	Y	1.27	1.19	2.4	6.25E6	5.57E6	6.94E6	0.80:1.00	5.57E6	6.94E6	0.80:1.00	1.25	1	355	362
761	676	P10515|ODP2_HUMAN	DLAT	R.ITKK(+42.01)DIDSFVPSK.V	Y	Y	0.99	2.39	3.3	5.87E6	4.45E6	7.3E6	0.61:1.00	4.45E6	7.3E6	0.61:1.00	1.64	1	384	396	Acetylation (K)
761	676	P10515|ODP2_HUMAN	DLAT	K.KLAVEK(+42.01)GIDLTQVK.G	Y	Y	0.94	3.19	1	2.81E6	1.79E6	3.82E6	0.47:1.00	1.79E6	3.82E6	0.47:1.00	2.13	1	363	376	Acetylation (K)
107	98	P37837|TALDO_HUMAN	TALDO1	R.K(+42.01)FAADAVKLER.M	Y	Y	1.06	0.72	1.5	1.02E7	9.26E6	1.11E7	0.83:1.00	9.26E6	1.11E7	0.83:1.00	1.2	2	314	324	Acetylation (K)
107	98	P37837|TALDO_HUMAN	TALDO1	K.LVPVLSAK.A	Y	Y	1.56	13.4	0.2	7.77E6	3.45E6	1.21E7	0.28:1.00	3.45E6	1.21E7	0.28:1.00	3.51	1	270	277
107	98	P37837|TALDO_HUMAN	TALDO1	K.AAQASDLEK(+42.01)IHLDEK.S	Y	Y	1.16	0.22	2.4	6.83E6	6.67E6	7E6	0.95:1.00	6.67E6	7E6	0.95:1.00	1.05	2	278	292	Acetylation (K)
107	98	P37837|TALDO_HUMAN	TALDO1	K.LFVLFGAEILKK.I	N	Y	1.54	1.35	0.4	2.86E6	2.5E6	3.23E6	0.77:1.00	2.5E6	3.23E6	0.77:1.00	1.29	1	87	98
107	98	P37837|TALDO_HUMAN	TALDO1	R.WLHNEDQMAVEK.L	N	Y	0.67	3.34	1.5	2.53E6	1.19E6	3.87E6	0.31:1.00	1.19E6	3.87E6	0.31:1.00	3.24	2	296	307
107	98	P37837|TALDO_HUMAN	TALDO1	K.LLGELLQDNAK.L	N	Y	1.29	1.8	0	1.94E6	1.65E6	2.23E6	0.74:1.00	1.65E6	2.23E6	0.74:1.00	1.35	1	259	269
107	98	P37837|TALDO_HUMAN	TALDO1	K.FAADAVK(+42.01)LER.M	N	Y	0.38	3.76	2.6	1.78E6	6.64E5	2.9E6	0.23:1.00	6.64E5	2.9E6	0.23:1.00	4.37	1	315	324	Acetylation (K)
107	98	P37837|TALDO_HUMAN	TALDO1	K.SYEPLEDPGVK.S	N	Y	0.97	5.23	2	1.26E6	6.6E5	1.86E6	0.35:1.00	6.6E5	1.86E6	0.35:1.00	2.82	1	205	215
107	98	P37837|TALDO_HUMAN	TALDO1	K.AAQASDLEKIHLDEK.S	N	Y	0.98	14.1	1.4	1.04E6	2.44E5	1.84E6	0.13:1.00	2.44E5	1.84E6	0.13:1.00	7.53	1	278	292
107	98	P37837|TALDO_HUMAN	TALDO1	R.LSFDKDAMVAR.A	N	Y	0.77	60	0	8.77E5	0	1.75E6	00:00:01	0	1.75E6	00:00:01	256	1	111	121
107	98	P37837|TALDO_HUMAN	TALDO1	K.NAIDKLFVLFGAEILK.K	N	Y	0.74	0.57	1.6	8.59E5	7.62E5	9.56E5	0.80:1.00	7.62E5	9.56E5	0.80:1.00	1.26	1	82	97
107	98	P37837|TALDO_HUMAN	TALDO1	R.KFAADAVKLER.M	N	Y	0.6	0.58	3.8	7.97E5	6.85E5	9.09E5	0.75:1.00	6.85E5	9.09E5	0.75:1.00	1.33	1	314	324
252	267	P07954|FUMH_HUMAN	FH	R.IGFAEK(+42.01)VAAK.V	Y	Y	0.95	1.74	4.1	1.29E7	1.02E7	1.56E7	0.65:1.00	1.02E7	1.56E7	0.65:1.00	1.53	1	287	296	Acetylation (K)
252	267	P07954|FUMH_HUMAN	FH	R.THTQDAVPLTLGQEFSGYVQQVK.Y	Y	Y	0.77	0.83	3.1	3.62E6	3.1E6	4.14E6	0.75:1.00	3.1E6	4.14E6	0.75:1.00	1.34	1	234	256
252	267	P07954|FUMH_HUMAN	FH	K.AFGILKR.A	Y	Y	1	2.37	2.3	1.1E6	7.89E5	1.41E6	0.56:1.00	7.89E5	1.41E6	0.56:1.00	1.79	1	95	101
252	267	P07954|FUMH_HUMAN	FH	R.IYELAAGGTAVGTGLNTR.I	N	Y	0.82	60	0	6.99E5	0	1.4E6	00:00:01	0	1.4E6	00:00:01	256	1	269	286
23	55	P68104|EF1A1_HUMAN	EEF1A1	R.RGNVAGDSKNDPPMEAAGFTAQVIILNHPGQISAGYAPVLDC(+57.02)HTAHIAC(+57.02)K.F	Y	Y	1.83	0.72	1.8	3.82E8	3.64E8	4E8	0.91:1.00	3.64E8	4E8	0.91:1.00	1.1	3	322	371	Carbamidomethylation
23	55	P68104|EF1A1_HUMAN	EEF1A1	K.IGGIGTVPVGR.V	N		1.74	7.42	2.3	7.5E7	5.05E7	9.94E7	0.51:1.00	5.05E7	9.94E7	0.51:1.00	1.97	1	256	266
23	55	P68104|EF1A1_HUMAN	EEF1A1	R.VETGVLKPGMVVTFAPVNVTTEVK.S	Y	Y	1.62	60	0	5.48E7	0	1.1E8	00:00:01	0	1.1E8	00:00:01	256	1	267	290
23	55	P68104|EF1A1_HUMAN	EEF1A1	T.HINIVVIGHVDSGK.S	N		1.87	1.42	0.6	5.32E7	4.85E7	5.8E7	0.84:1.00	4.85E7	5.8E7	0.84:1.00	1.2	2	7	20
23	55	P68104|EF1A1_HUMAN	EEF1A1	R.GNVAGDSKNDPPMEAAGFTAQVIILNHPGQISAGYAPVLDC(+57.02)HTAHIAC(+57.02)K.F	N	Y	1.07	0.3	3.6	1.18E8	1.13E8	1.22E8	0.93:1.00	1.13E8	1.22E8	0.93:1.00	1.08	2	323	371	Carbamidomethylation
23	55	P68104|EF1A1_HUMAN	EEF1A1	K.YYVTIIDAPGHRDFIK.N	Y	Y	1.73	1.14	0.9	4.2E7	4.51E7	3.89E7	1.16:1.00	4.51E7	3.89E7	1.16:1.00	1.16	3	85	100
23	55	P68104|EF1A1_HUMAN	EEF1A1	K.IGGIGTVPVGRVETGVLKPGMVVTFAPVNVTTEVK.S	N	Y	0.83	3.38	4.5	1.91E7	1.08E7	2.73E7	0.40:1.00	1.08E7	2.73E7	0.40:1.00	2.52	1	256	290
23	55	P68104|EF1A1_HUMAN	EEF1A1	V.VIGHVDSGKSTTTGHLIYK.C	N		0.88	3.74	0.9	1.68E7	2.49E7	8.59E6	2.91:1.00	2.49E7	8.59E6	2.91:1.00	2.91	2	12	30
23	55	P68104|EF1A1_HUMAN	EEF1A1	R.QTVAVGVIK.A	N		2.14	5.63	0.8	1.11E7	8.66E6	1.35E7	0.64:1.00	8.66E6	1.35E7	0.64:1.00	1.56	1	431	439
23	55	P68104|EF1A1_HUMAN	EEF1A1	K.THINIVVIGHVDSGKSTTTGHLIYK.C	N		0.92	1.65	1.3	1.94E9	2.39E9	1.48E9	1.62:1.00	2.39E9	1.48E9	1.62:1.00	1.62	74	6	30
23	55	P68104|EF1A1_HUMAN	EEF1A1	K.YYVTIIDAPGHR.D	N	Y	1.2	2.31	1.7	9.63E6	7.66E6	1.16E7	0.66:1.00	7.66E6	1.16E7	0.66:1.00	1.52	2	85	96
23	55	P68104|EF1A1_HUMAN	EEF1A1	G.FTAQVIILNHPGQISAGYAPVLDC(+57.02)HTAHIAC(+57.02)K.F	N	Y	0.53	0.41	5.3	4.34E6	3.87E6	4.81E6	0.81:1.00	3.87E6	4.81E6	0.81:1.00	1.24	1	340	371	Carbamidomethylation
23	55	P68104|EF1A1_HUMAN	EEF1A1	K.STTTGHLIYK.C	N		0.91	9.49	0.4	2.7E6	4.62E6	7.8E5	5.93:1.00	4.62E6	7.8E5	5.93:1.00	5.93	2	21	30
23	55	P68104|EF1A1_HUMAN	EEF1A1	R.TIEKFEK(+42.01)EAAEMGK.G	N		1.27	0.81	0.2	2.2E6	2.03E6	2.37E6	0.86:1.00	2.03E6	2.37E6	0.86:1.00	1.17	1	38	51	Acetylation (K)
23	55	P68104|EF1A1_HUMAN	EEF1A1	T.HINIVVIGHVDSGKSTTTGHLIYK.C	N		1.62	10.04	0.5	3.39E7	5.07E7	1.7E7	2.98:1.00	5.07E7	1.7E7	2.98:1.00	2.98	3	7	30
23	55	P68104|EF1A1_HUMAN	EEF1A1	N.IVVIGHVDSGKSTTTGHLIYK.C	N		0.96	1.93	2.6	2.03E6	1.56E6	2.5E6	0.62:1.00	1.56E6	2.5E6	0.62:1.00	1.6	1	10	30
23	55	P68104|EF1A1_HUMAN	EEF1A1	R.TIEKFEKEAAEMGK.G	N		1.15	11.91	1.6	9.35E6	3.56E6	1.51E7	0.24:1.00	3.56E6	1.51E7	0.24:1.00	4.24	2	38	51
23	55	P68104|EF1A1_HUMAN	EEF1A1	R.EHALLAYTLGVK.Q	N		0.98	1.18	0.8	1.5E7	1.72E7	1.27E7	1.35:1.00	1.72E7	1.27E7	1.35:1.00	1.35	3	135	146
23	55	P68104|EF1A1_HUMAN	EEF1A1	I.VVIGHVDSGK.S	N		0.99	1.63	0.8	2.56E6	2.12E6	3E6	0.71:1.00	2.12E6	3E6	0.71:1.00	1.41	2	11	20
23	55	P68104|EF1A1_HUMAN	EEF1A1	N.HPGQISAGYAPVLDC(+57.02)HTAHIAC(+57.02)K.F	N	Y	0.56	3.14	2.6	1.85E6	8.23E5	2.88E6	0.29:1.00	8.23E5	2.88E6	0.29:1.00	3.5	1	349	371	Carbamidomethylation
23	55	P68104|EF1A1_HUMAN	EEF1A1	V.IGHVDSGK.S	N		1	3.72	0.1	1.43E6	9.01E5	1.97E6	0.46:1.00	9.01E5	1.97E6	0.46:1.00	2.19	1	13	20
23	55	P68104|EF1A1_HUMAN	EEF1A1	T.TTGHLIYK.C	N		0.86	2.57	1.8	1.12E6	7.4E5	1.5E6	0.49:1.00	7.4E5	1.5E6	0.49:1.00	2.02	1	23	30
23	55	P68104|EF1A1_HUMAN	EEF1A1	V.VIGHVDSGK.S	N		0.82	5.85	1.6	6.97E6	2.53E6	1.14E7	0.22:1.00	2.53E6	1.14E7	0.22:1.00	4.5	2	12	20
23	55	P68104|EF1A1_HUMAN	EEF1A1	K.THINIVVIGHVDSGK(+42.01)STTTGHLIYK.C	N		0.81	0.37	2.1	9E5	9.61E5	8.39E5	1.15:1.00	9.61E5	8.39E5	1.15:1.00	1.15	1	6	30	Acetylation (K)
23	55	P68104|EF1A1_HUMAN	EEF1A1	K.THINIVVIGHVDSGK.S	N		0.77	0.4	1	8.31E8	8.94E8	7.68E8	1.16:1.00	8.94E8	7.68E8	1.16:1.00	1.16	94	6	20
23	55	P68104|EF1A1_HUMAN	EEF1A1	K.QLIVGVNK.M	N		1.23	4.3	0	6.9E5	4.72E5	9.08E5	0.52:1.00	4.72E5	9.08E5	0.52:1.00	1.93	1	147	154
23	55	P68104|EF1A1_HUMAN	EEF1A1	S.TTTGHLIYK.C	N		0.62	1.59	3.4	2.8E5	1.89E5	3.7E5	0.51:1.00	1.89E5	3.7E5	0.51:1.00	1.96	1	22	30
23	55	P68104|EF1A1_HUMAN	EEF1A1	K.THINIVVIGHVDSGKS.T	N		0.68	0.78	3.1	2.77E5	2.35E5	3.19E5	0.74:1.00	2.35E5	3.19E5	0.74:1.00	1.36	1	6	21
23	55	P68104|EF1A1_HUMAN	EEF1A1	N.IVVIGHVDSGK.S	N		0.93	1.37	1.6	2.51E5	2.93E5	2.09E5	1.40:1.00	2.93E5	2.09E5	1.40:1.00	1.4	1	10	20
23	55	P68104|EF1A1_HUMAN	EEF1A1	R.DMRQTVAVGVIK.A	N		0.76	60	0	2.2E5	0	4.4E5	00:00:01	0	4.4E5	00:00:01	256	1	428	439
412	221	P60900|PSA6_HUMAN	PSMA6	K.YK(+42.01)YGYEIPVDMLC(+57.02)KR.I	Y	Y	1.48	1.59	1.2	5.94E6	6.55E6	5.34E6	1.23:1.00	6.55E6	5.34E6	1.23:1.00	1.23	1	103	117	Acetylation (K); Carbamidomethylation
412	221	P60900|PSA6_HUMAN	PSMA6	R.LYQVEYAFK.A	Y	Y	1.22	4.5	1.1	4.93E6	3.34E6	6.52E6	0.51:1.00	3.34E6	6.52E6	0.51:1.00	1.95	1	22	30
412	221	P60900|PSA6_HUMAN	PSMA6	K.AINQGGLTSVAVR.G	Y	Y	1.29	12.83	0.9	2.85E6	1.19E6	4.5E6	0.26:1.00	1.19E6	4.5E6	0.26:1.00	3.77	1	31	43
412	221	P60900|PSA6_HUMAN	PSMA6	R.HITIFSPEGR.L	N	Y	0.67	5.58	0.2	3.89E5	6.59E5	1.19E5	5.53:1.00	6.59E5	1.19E5	5.53:1.00	5.53	1	12	21
412	221	P60900|PSA6_HUMAN	PSMA6	K.KVPDKLLDSSTVTHLFK.I	N	Y	0.59	60	0	2.13E5	0	4.27E5	00:00:01	0	4.27E5	00:00:01	256	1	55	71
731	673	P55795|HNRH2_HUMAN	HNRNPH2	R.YIEIFK.S	N		1	4.67	1.4	1.52E7	8.3E6	2.22E7	0.37:1.00	8.3E6	2.22E7	0.37:1.00	2.67	2	180	185
731	673	P55795|HNRH2_HUMAN	HNRNPH2	R.STGEAFVQFASQEIAEK.A	N		0.79	3.28	2.6	8.46E6	4.93E6	1.2E7	0.41:1.00	4.93E6	1.2E7	0.41:1.00	2.43	2	151	167
731	673	P55795|HNRH2_HUMAN	HNRNPH2	K.HTGPNSPDTANDGFVR.L	N		0.5	1.18	6.7	1.3E6	9.23E5	1.68E6	0.55:1.00	9.23E5	1.68E6	0.55:1.00	1.82	1	99	114
731	673	P55795|HNRH2_HUMAN	HNRNPH2	K.SNSVEMDWVLK(+42.01)HTGPNSPDTANDGFVR.L	Y	Y	0.4	3.65	2.4	9.29E5	1.48E6	3.76E5	3.94:1.00	1.48E6	3.76E5	3.94:1.00	3.94	1	88	114	Acetylation (K)
548	495	P34897|GLYM_HUMAN	SHMT2	R.INFAVFPSLQGGPHNHAIAAVAVALK.Q	Y	Y	1.68	5.72	1.5	2.67E7	1.93E7	3.4E7	0.57:1.00	1.93E7	3.4E7	0.57:1.00	1.76	2	315	340
548	495	P34897|GLYM_HUMAN	SHMT2	K.LQDFK(+42.01)SFLLKDSETSQR.L	Y	Y	0.67	1.53	4.2	4.45E6	5.7E6	3.2E6	1.78:1.00	5.7E6	3.2E6	1.78:1.00	1.78	1	465	481	Acetylation (K)
548	495	P34897|GLYM_HUMAN	SHMT2	R.LIIAGTSAYAR.L	Y	Y	0.48	3.03	6.8	2.76E6	1.16E6	4.36E6	0.27:1.00	1.16E6	4.36E6	0.27:1.00	3.76	1	220	230
548	495	P34897|GLYM_HUMAN	SHMT2	K.LQDFK(+42.01)SFLLK.D	N	Y	1.44	0.17	0.3	2.29E6	2.25E6	2.32E6	0.97:1.00	2.25E6	2.32E6	0.97:1.00	1.03	1	465	474	Acetylation (K)
548	495	P34897|GLYM_HUMAN	SHMT2	R.EYSLQVLK(+42.01)NAR.A	N	Y	0.64	60	0	1.82E5	0	3.64E5	00:00:01	0	3.64E5	00:00:01	256	1	349	359	Acetylation (K)
268	528	Q13423|NNTM_HUMAN	NNT	K.ILIVGGGVAGLASAGAAK.S	Y	Y	0.94	1.14	3.7	4.89E6	4.22E6	5.56E6	0.76:1.00	4.22E6	5.56E6	0.76:1.00	1.32	1	230	247
268	528	Q13423|NNTM_HUMAN	NNT	R.VALSPAGVQNLVK.Q	Y	Y	0.94	10.85	0.5	8.03E5	2.4E5	1.37E6	0.18:1.00	2.4E5	1.37E6	0.18:1.00	5.7	1	72	84
268	528	Q13423|NNTM_HUMAN	NNT	K.AATITPFR.K	Y	Y	0.47	3.97	1.5	4.79E5	1.65E5	7.93E5	0.21:1.00	1.65E5	7.93E5	0.21:1.00	4.8	1	463	470
268	528	Q13423|NNTM_HUMAN	NNT	K.EIFQNEK(+42.01)R.V	N	Y	0.68	0.34	1.9	4.42E5	4.09E5	4.75E5	0.86:1.00	4.09E5	4.75E5	0.86:1.00	1.16	1	64	71	Acetylation (K)
244	269	P55786|PSA_HUMAN	NPEPPS	R.VLGATLLPDLIQK.V	Y	Y	0.92	0.03	2.9	3.84E6	3.82E6	3.86E6	0.99:1.00	3.82E6	3.86E6	0.99:1.00	1.01	1	782	794
244	269	P55786|PSA_HUMAN	NPEPPS	R.SPVYLTVLK.H	Y	Y	1.35	2.88	0.2	1.73E6	1.37E6	2.1E6	0.65:1.00	1.37E6	2.1E6	0.65:1.00	1.53	1	745	753
244	269	P55786|PSA_HUMAN	NPEPPS	K.ATFDISLVVPK.D	Y	Y	0.34	5.41	6.4	1.51E6	5.18E5	2.5E6	0.21:1.00	5.18E5	2.5E6	0.21:1.00	4.83	1	198	208
244	269	P55786|PSA_HUMAN	NPEPPS	R.YQGGFLISR.L	N	Y	1.12	0.23	1.8	1.23E6	1.26E6	1.2E6	1.05:1.00	1.26E6	1.2E6	1.05:1.00	1.05	1	842	850
244	269	P55786|PSA_HUMAN	NPEPPS	K.LNLGTVGFYR.T	N	Y	1.22	0	1.3	1.11E6	1.11E6	1.11E6	1.00:1.00	1.11E6	1.11E6	1.00:1.00	1	1	581	590
244	269	P55786|PSA_HUMAN	NPEPPS	K.AFFESHPAPSAER.T	N	Y	0.68	2.78	2.7	4.24E5	2.31E5	6.16E5	0.38:1.00	2.31E5	6.16E5	0.38:1.00	2.66	1	870	882
244	269	P55786|PSA_HUMAN	NPEPPS	R.SK(+42.01)YTTPSGEVR.Y	N	Y	0.48	0.75	0.1	1.12E5	9.01E4	1.34E5	0.67:1.00	9.01E4	1.34E5	0.67:1.00	1.49	1	162	172	Acetylation (K)
352	229	P62805|H4_HUMAN	H4C2; H4C16; H4C11; H4C9; H4C14; H4C12; H4C5; H4C8; H4C1; H4C13; H4C3; H4C4; H4C15; H4C6	K.GGK(+42.01)GLGK(+42.01)GGAK(+42.01)R.H	Y	Y	1.6	0.64	0.1	7.96E6	7.55E6	8.37E6	0.90:1.00	7.55E6	8.37E6	0.90:1.00	1.11	1	7	18	Acetylation (K)
352	229	P62805|H4_HUMAN	H4C2; H4C16; H4C11; H4C9; H4C14; H4C12; H4C5; H4C8; H4C1; H4C13; H4C3; H4C4; H4C15; H4C6	K.VFLENVIR.D	Y	Y	1.54	1.51	1.2	6.57E6	5.61E6	7.54E6	0.74:1.00	5.61E6	7.54E6	0.74:1.00	1.34	1	61	68
352	229	P62805|H4_HUMAN	H4C2; H4C16; H4C11; H4C9; H4C14; H4C12; H4C5; H4C8; H4C1; H4C13; H4C3; H4C4; H4C15; H4C6	R.ISGLIYEETR.G	Y	Y	1.88	7.36	0.2	5.87E6	3.98E6	7.76E6	0.51:1.00	3.98E6	7.76E6	0.51:1.00	1.95	1	47	56
352	229	P62805|H4_HUMAN	H4C2; H4C16; H4C11; H4C9; H4C14; H4C12; H4C5; H4C8; H4C1; H4C13; H4C3; H4C4; H4C15; H4C6	R.ISGLIYEETRGVLK.V	N	Y	1.48	4.42	0.9	3.77E6	2.91E6	4.63E6	0.63:1.00	2.91E6	4.63E6	0.63:1.00	1.59	1	47	60
352	229	P62805|H4_HUMAN	H4C2; H4C16; H4C11; H4C9; H4C14; H4C12; H4C5; H4C8; H4C1; H4C13; H4C3; H4C4; H4C15; H4C6	K.TVTAMDVVYALKR.Q	N	Y	1.17	1.71	0.9	5.18E6	4.31E6	6.06E6	0.71:1.00	4.31E6	6.06E6	0.71:1.00	1.41	2	81	93
352	229	P62805|H4_HUMAN	H4C2; H4C16; H4C11; H4C9; H4C14; H4C12; H4C5; H4C8; H4C1; H4C13; H4C3; H4C4; H4C15; H4C6	K.RKTVTAMDVVYALKR.Q	N	Y	0.96	0.77	1.8	1.85E6	1.65E6	2.04E6	0.81:1.00	1.65E6	2.04E6	0.81:1.00	1.24	1	79	93
352	229	P62805|H4_HUMAN	H4C2; H4C16; H4C11; H4C9; H4C14; H4C12; H4C5; H4C8; H4C1; H4C13; H4C3; H4C4; H4C15; H4C6	R.GK(+42.01)GGK(+42.01)GLGK(+42.01)GGAK.R	N	Y	1.25	0.97	0.1	4.53E5	4.93E5	4.13E5	1.19:1.00	4.93E5	4.13E5	1.19:1.00	1.19	1	5	17	Acetylation (K)
352	229	P62805|H4_HUMAN	H4C2; H4C16; H4C11; H4C9; H4C14; H4C12; H4C5; H4C8; H4C1; H4C13; H4C3; H4C4; H4C15; H4C6	R.DNIQGITKPAIR.R	N	Y	0.37	60	0	8.68E4	0	1.74E5	00:00:01	0	1.74E5	00:00:01	256	1	25	36
101	131	P18669|PGAM1_HUMAN	PGAM1	R.HYGGLTGLNKAETAAK.H	Y	Y	1.58	2.12	0.7	1.99E7	2.28E7	1.7E7	1.34:1.00	2.28E7	1.7E7	1.34:1.00	1.34	2	91	106
101	131	P18669|PGAM1_HUMAN	PGAM1	R.ALPFWNEEIVPQIK.E	Y	Y	1.3	12.47	0.9	1.18E7	4.99E6	1.87E7	0.27:1.00	4.99E6	1.87E7	0.27:1.00	3.74	1	163	176
101	131	P18669|PGAM1_HUMAN	PGAM1	R.YADLTEDQLPSC(+57.02)ESLKDTIAR.A	Y	Y	1.42	10.01	0.2	6.41E6	3.35E6	9.47E6	0.35:1.00	3.35E6	9.47E6	0.35:1.00	2.82	1	142	162	Carbamidomethylation
101	131	P18669|PGAM1_HUMAN	PGAM1	R.TLWTVLDAIDQMWLPVVR.T	N	Y	1.12	60	0	2.31E6	0	4.62E6	00:00:01	0	4.62E6	00:00:01	256	1	66	83
101	131	P18669|PGAM1_HUMAN	PGAM1	K.RVLIAAHGNSLR.G	N	Y	1.2	0.44	1.8	1.96E6	1.87E6	2.06E6	0.91:1.00	1.87E6	2.06E6	0.91:1.00	1.1	1	180	191
101	131	P18669|PGAM1_HUMAN	PGAM1	R.HYGGLTGLNK.A	N	Y	1.16	1.1	1.6	1.46E6	1.63E6	1.3E6	1.25:1.00	1.63E6	1.3E6	1.25:1.00	1.25	1	91	100
101	131	P18669|PGAM1_HUMAN	PGAM1	R.VLIAAHGNSLR.G	N	Y	1.18	4.35	1.1	1.2E6	7.7E5	1.63E6	0.47:1.00	7.7E5	1.63E6	0.47:1.00	2.11	1	181	191
101	131	P18669|PGAM1_HUMAN	PGAM1	R.HGESAWNLENR.F	N	Y	0.74	2	1	1.31E6	8.83E5	1.74E6	0.51:1.00	8.83E5	1.74E6	0.51:1.00	1.97	2	11	21
101	131	P18669|PGAM1_HUMAN	PGAM1	R.HYGGLTGLNK(+42.01)AETAAK.H	N	Y	0.77	1.3	3.5	1.01E6	1.23E6	7.86E5	1.56:1.00	1.23E6	7.86E5	1.56:1.00	1.56	1	91	106	Acetylation (K)
101	131	P18669|PGAM1_HUMAN	PGAM1	Q.MWLPVVR.T	N	Y	0.88	60	0	8.96E5	0	1.79E6	00:00:01	0	1.79E6	00:00:01	256	1	77	83
101	131	P18669|PGAM1_HUMAN	PGAM1	V.LIAAHGNSLR.G	N	Y	1.05	1.64	0.2	8.15E5	6.49E5	9.82E5	0.66:1.00	6.49E5	9.82E5	0.66:1.00	1.51	1	182	191
101	131	P18669|PGAM1_HUMAN	PGAM1	L.IAAHGNSLR.G	N	Y	0.94	0.53	2	8E5	7.42E5	8.57E5	0.87:1.00	7.42E5	8.57E5	0.87:1.00	1.15	1	183	191
101	131	P18669|PGAM1_HUMAN	PGAM1	K.HGEAQVK(+42.01)IWR.R	N	Y	0.42	0.96	5.1	5.42E5	6.55E5	4.3E5	1.52:1.00	6.55E5	4.3E5	1.52:1.00	1.52	1	107	116	Acetylation (K)
159	208	P09651|ROA1_HUMAN	HNRNPA1	K.LFIGGLSFETTDESLR.S	Y	Y	2.07	2.07	0.5	3.5E7	3.86E7	3.14E7	1.23:1.00	3.86E7	3.14E7	1.23:1.00	1.23	1	16	31
159	208	P09651|ROA1_HUMAN	HNRNPA1	R.GFAFVTFDDHDSVDKIVIQK.Y	Y	Y	1.34	7.68	0.5	4.47E7	6.52E7	2.41E7	2.70:1.00	6.52E7	2.41E7	2.70:1.00	2.7	3	147	166
159	208	P09651|ROA1_HUMAN	HNRNPA1	R.SSGPYGGGGQYFAKPR.N	Y	Y	1.21	4.58	0.2	2.01E7	1.34E7	2.67E7	0.50:1.00	1.34E7	2.67E7	0.50:1.00	1.99	3	337	352
159	208	P09651|ROA1_HUMAN	HNRNPA1	R.KLFIGGLSFETTDESLR.S	N	Y	0.93	0.1	0.8	1.46E7	1.48E7	1.44E7	1.03:1.00	1.48E7	1.44E7	1.03:1.00	1.03	2	15	31
159	208	P09651|ROA1_HUMAN	HNRNPA1	K.RGFAFVTFDDHDSVDKIVIQK.Y	N	Y	1.72	2.27	0.4	1.02E7	1.15E7	8.82E6	1.30:1.00	1.15E7	8.82E6	1.30:1.00	1.3	1	146	166
159	208	P09651|ROA1_HUMAN	HNRNPA1	R.GFGFVTYATVEEVDAAMNARPHK.V	N	Y	1.44	0.8	1.7	9.59E6	8.96E6	1.02E7	0.88:1.00	8.96E6	1.02E7	0.88:1.00	1.14	1	56	78
159	208	P09651|ROA1_HUMAN	HNRNPA1	R.GFGFVTYATVEEVDAAMNARPHKVDGR.V	N	Y	1.88	2.42	0.2	9.31E6	1.06E7	8.01E6	1.33:1.00	1.06E7	8.01E6	1.33:1.00	1.33	1	56	82
159	208	P09651|ROA1_HUMAN	HNRNPA1	K.KRGFAFVTFDDHDSVDKIVIQK.Y	N	Y	1.28	2.76	0.7	1.25E7	1.54E7	9.65E6	1.60:1.00	1.54E7	9.65E6	1.60:1.00	1.6	2	145	166
159	208	P09651|ROA1_HUMAN	HNRNPA1	R.SHFEQWGTLTDC(+57.02)VVMRDPNTKR.S	N	Y	1.01	0.04	2.6	3.6E6	3.58E6	3.62E6	0.99:1.00	3.58E6	3.62E6	0.99:1.00	1.01	1	32	53	Carbamidomethylation
159	208	P09651|ROA1_HUMAN	HNRNPA1	R.SRGFGFVTYATVEEVDAAMNARPHKVDGR.V	N	Y	1.01	0.08	1	1.67E6	1.69E6	1.65E6	1.02:1.00	1.69E6	1.65E6	1.02:1.00	1.02	1	54	82
159	208	P09651|ROA1_HUMAN	HNRNPA1	K.KRGFAFVTFDDHDSVDK.I	N	Y	0.68	0.97	3.2	1.37E6	1.11E6	1.64E6	0.68:1.00	1.11E6	1.64E6	0.68:1.00	1.48	1	145	161
159	208	P09651|ROA1_HUMAN	HNRNPA1	M.SK(+42.01)SESPKEPEQLR.K	N	Y	1.04	9.04	0.9	1.35E6	5.77E5	2.13E6	0.27:1.00	5.77E5	2.13E6	0.27:1.00	3.69	1	2	14	Acetylation (K)
46	67	Q00839|HNRPU_HUMAN	HNRNPU	K.NQSQGYNQWQQGQFWGQKPWSQHYHQGYY	Y	Y	1.35	6.95	2.5	1.58E8	2.2E8	9.61E7	2.29:1.00	2.2E8	9.61E7	2.29:1.00	2.29	1	797	825
46	67	Q00839|HNRPU_HUMAN	HNRNPU	K.ISKEVLAGRPLFPHVLC(+57.02)HNC(+57.02)AVEFNFGQK.E	Y	Y	1.1	2.41	2.6	6.63E7	4.96E7	8.31E7	0.60:1.00	4.96E7	8.31E7	0.60:1.00	1.67	2	434	462	Carbamidomethylation
46	67	Q00839|HNRPU_HUMAN	HNRNPU	K.NQSQGYNQWQQGQFWGQK(+42.01)PWSQHYHQGYY	N	Y	1.42	0.81	1.5	8.34E7	8.91E7	7.77E7	1.15:1.00	8.91E7	7.77E7	1.15:1.00	1.15	3	797	825	Acetylation (K)
46	67	Q00839|HNRPU_HUMAN	HNRNPU	R.RKMC(+57.02)LFAGFQR.K	N	Y	1.61	1.38	1.2	2.47E7	2.2E7	2.75E7	0.80:1.00	2.2E7	2.75E7	0.80:1.00	1.25	2	591	601	Carbamidomethylation
46	67	Q00839|HNRPU_HUMAN	HNRNPU	R.KMC(+57.02)LFAGFQR.K	Y	Y	1.03	1.43	3	2.54E7	2.18E7	2.9E7	0.75:1.00	2.18E7	2.9E7	0.75:1.00	1.33	2	592	601	Carbamidomethylation
46	67	Q00839|HNRPU_HUMAN	HNRNPU	R.DRLSASSLTMESFAFLWAGGR.A	N	Y	1.25	1.35	1.3	2.17E7	1.96E7	2.39E7	0.82:1.00	1.96E7	2.39E7	0.82:1.00	1.22	2	304	324
46	67	Q00839|HNRPU_HUMAN	HNRNPU	R.KMC(+57.02)LFAGFQRK.A	N	Y	1.56	2.25	0.5	1.49E7	1.23E7	1.75E7	0.71:1.00	1.23E7	1.75E7	0.71:1.00	1.42	2	592	602	Carbamidomethylation
46	67	Q00839|HNRPU_HUMAN	HNRNPU	K.MC(+57.02)LFAGFQR.K	N	Y	1.3	2.36	0.4	1.04E7	8.49E6	1.24E7	0.68:1.00	8.49E6	1.24E7	0.68:1.00	1.46	1	593	601	Carbamidomethylation
46	67	Q00839|HNRPU_HUMAN	HNRNPU	K.SSGPTSLFAVTVAPPGAR.Q	N	Y	0.96	7.21	2.3	2.21E7	9.52E6	3.46E7	0.27:1.00	9.52E6	3.46E7	0.27:1.00	3.64	2	187	204
46	67	Q00839|HNRPU_HUMAN	HNRNPU	R.HLYTKDIDIHEVR.I	N	Y	0.97	0.82	3	2.87E6	2.57E6	3.16E6	0.81:1.00	2.57E6	3.16E6	0.81:1.00	1.23	1	348	360
46	67	Q00839|HNRPU_HUMAN	HNRNPU	R.HLYTK(+42.01)DIDIHEVR.I	N	Y	1.19	0.97	2.2	2.18E7	2.39E7	1.96E7	1.22:1.00	2.39E7	1.96E7	1.22:1.00	1.22	2	348	360	Acetylation (K)
46	67	Q00839|HNRPU_HUMAN	HNRNPU	R.NFILDQTNVSAAAQR.R	N	Y	0.63	0.75	3.3	2.2E6	1.82E6	2.57E6	0.71:1.00	1.82E6	2.57E6	0.71:1.00	1.41	1	576	590
46	67	Q00839|HNRPU_HUMAN	HNRNPU	K.KAEVEGKDLPEHAVLK.M	N	Y	0.98	7.48	2.1	2.14E6	8.73E5	3.42E6	0.26:1.00	8.73E5	3.42E6	0.26:1.00	3.92	1	620	635
46	67	Q00839|HNRPU_HUMAN	HNRNPU	R.LSASSLTMESFAFLWAGGR.A	N	Y	0.9	6.6	1.1	9.01E6	4.28E6	1.37E7	0.31:1.00	4.28E6	1.37E7	0.31:1.00	3.21	2	306	324
46	67	Q00839|HNRPU_HUMAN	HNRNPU	K.MC(+57.02)LFAGFQRK.A	N	Y	0.86	3.6	1.8	1.51E6	2.08E6	9.37E5	2.22:1.00	2.08E6	9.37E5	2.22:1.00	2.22	1	593	602	Carbamidomethylation
46	67	Q00839|HNRPU_HUMAN	HNRNPU	K.LNTLLQR.A	N	Y	1.18	0.36	1.6	1.24E6	1.19E6	1.29E6	0.92:1.00	1.19E6	1.29E6	0.92:1.00	1.09	1	552	558
565	653	P30084|ECHM_HUMAN	ECHS1	K.FLK(+42.01)HWDHLTQVK.K	Y	Y	1.09	3.01	2.1	1.68E7	1.18E7	2.19E7	0.54:1.00	1.18E7	2.19E7	0.54:1.00	1.86	2	116	127	Acetylation (K)
565	653	P30084|ECHM_HUMAN	ECHS1	K.FLKHWDHLTQVK.K	N	Y	1.54	60	0	8.45E6	0	1.69E7	00:00:01	0	1.69E7	00:00:01	256	1	116	127
565	653	P30084|ECHM_HUMAN	ECHS1	K.SLAMEMVLTGDRISAQDAK.Q	Y	Y	0.42	2.14	7.4	1.22E6	7.28E5	1.72E6	0.42:1.00	7.28E5	1.72E6	0.42:1.00	2.37	1	186	204
565	653	P30084|ECHM_HUMAN	ECHS1	L.IGTIPGAGGTQR.L	Y	Y	1.06	1.03	0	1.88E5	2.12E5	1.65E5	1.29:1.00	2.12E5	1.65E5	1.29:1.00	1.29	1	167	178
170	202	P09622|DLDH_HUMAN	DLD	K.ALTGGIAHLFK(+42.01)QNK.V	Y	Y	0.94	1.18	3.6	3.48E7	4.02E7	2.95E7	1.36:1.00	4.02E7	2.95E7	1.36:1.00	1.36	1	133	146	Acetylation (K)
170	202	P09622|DLDH_HUMAN	DLD	R.RPFTK(+42.01)NLGLEELGIELDPR.G	Y	Y	0.58	0.49	2.5	1.37E7	1.53E7	1.2E7	1.27:1.00	1.53E7	1.2E7	1.27:1.00	1.27	1	316	334	Acetylation (K)
170	202	P09622|DLDH_HUMAN	DLD	R.ILQK(+42.01)QGFK.F	Y	Y	1.8	3.43	1.2	7.56E6	9.01E6	6.11E6	1.47:1.00	9.01E6	6.11E6	1.47:1.00	1.47	1	264	271	Acetylation (K)
170	202	P09622|DLDH_HUMAN	DLD	R.LNLDK(+42.01)MMEQK.S	N	Y	0.96	0.16	2.6	4.52E6	4.41E6	4.63E6	0.95:1.00	4.41E6	4.63E6	0.95:1.00	1.05	1	118	127	Acetylation (K)
170	202	P09622|DLDH_HUMAN	DLD	R.VC(+57.02)HAHPTLSEAFR.E	N	Y	0.93	1.79	3.2	4.22E6	3.33E6	5.11E6	0.65:1.00	3.33E6	5.11E6	0.65:1.00	1.53	1	483	495	Carbamidomethylation
170	202	P09622|DLDH_HUMAN	DLD	K.SEEQLK(+42.01)EEGIEYK.V	N	Y	0.96	0.37	0.2	4.08E5	3.87E5	4.3E5	0.90:1.00	3.87E5	4.3E5	0.90:1.00	1.11	1	405	417	Acetylation (K)
758	655	P83731|RL24_HUMAN	RPL24	R.TDGK(+42.01)VFQFLNAK.C	Y	Y	1.36	6.06	1.3	1.84E7	2.46E7	1.23E7	2.00:1.00	2.46E7	1.23E7	2.00:1.00	2	1	24	35	Acetylation (K)
758	655	P83731|RL24_HUMAN	RPL24	R.QINWTVLYR.R	Y	Y	1.16	0.48	0.6	7.18E6	6.81E6	7.55E6	0.90:1.00	6.81E6	7.55E6	0.90:1.00	1.11	1	48	56
758	655	P83731|RL24_HUMAN	RPL24	K.VFQFLNAK.C	N	Y	1.43	1.49	1.3	4.6E6	5.14E6	4.06E6	1.27:1.00	5.14E6	4.06E6	1.27:1.00	1.27	1	28	35
758	655	P83731|RL24_HUMAN	RPL24	MKVELC(+57.02)SFSGYK.I	Y	Y	1.61	3.36	0.1	4.59E6	3.54E6	5.64E6	0.63:1.00	3.54E6	5.64E6	0.63:1.00	1.59	1	1	12	Carbamidomethylation
820	757	Q96L91|EP400_HUMAN	EP400	R.VAQPETPVTLQFQGSK(+42.01)FTLSHSQLR.Q	Y	Y	0.91	0.41	2.9	3.82E6	3.57E6	4.07E6	0.88:1.00	3.57E6	4.07E6	0.88:1.00	1.14	1	1619	1643	Acetylation (K)
820	757	Q96L91|EP400_HUMAN	EP400	K.HAS(+79.97)VLAESGINYDK(+42.01)PLPPIQVASLRAERIAK(+42.01).E	Y	Y	0.99	12.04	0.5	2.27E6	3.85E6	6.95E5	5.54:1.00	3.85E6	6.95E5	5.54:1.00	5.54	1	2494	2524	Phosphorylation (STY); Acetylation (K)
820	757	Q96L91|EP400_HUMAN	EP400	K.SGHFVNVLSILVR.L	Y	Y	0.77	0.02	1.4	3.35E5	3.37E5	3.33E5	1.01:1.00	3.37E5	3.33E5	1.01:1.00	1.01	1	1351	1363
384	710	P36957|ODO2_HUMAN	DLST	K.VEVRPMMYVALTYDHR.L	Y	Y	1.2	1.53	2.3	4.57E7	3.93E7	5.2E7	0.76:1.00	3.93E7	5.2E7	0.76:1.00	1.32	3	410	425
384	710	P36957|ODO2_HUMAN	DLST	K.LGFMSAFVK.A	N	Y	0.85	0.38	3.1	2.13E6	2.24E6	2.01E6	1.12:1.00	2.24E6	2.01E6	1.12:1.00	1.12	1	278	286
384	710	P36957|ODO2_HUMAN	DLST	K.HNLKLGFMSAFVK.A	N	Y	0.96	6.01	1.1	1.91E6	9.33E5	2.88E6	0.32:1.00	9.33E5	2.88E6	0.32:1.00	3.09	1	274	286
384	710	P36957|ODO2_HUMAN	DLST	K.HNLK(+42.01)LGFMSAFVK.A	Y	Y	0.64	0.37	5.3	3.44E6	3.11E6	3.77E6	0.82:1.00	3.11E6	3.77E6	0.82:1.00	1.21	2	274	286	Acetylation (K)
384	710	P36957|ODO2_HUMAN	DLST	R.HK(+42.01)EAFLK(+42.01)K.H	Y	Y	1.06	0.77	1.6	5.99E5	6.57E5	5.41E5	1.21:1.00	6.57E5	5.41E5	1.21:1.00	1.21	1	266	273	Acetylation (K)
384	710	P36957|ODO2_HUMAN	DLST	R.GLVVPVIR.N	N	Y	0.69	60	0	5E5	0	1E6	00:00:01	0	1E6	00:00:01	256	1	326	333
36	93	P02766|TTHY_HUMAN	TTR	R.GSPAINVAVHVFRK.A	Y	Y	2.15	0.92	1.1	1.25E9	1.19E9	1.31E9	0.91:1.00	1.19E9	1.31E9	0.91:1.00	1.1	4	42	55
36	93	P02766|TTHY_HUMAN	TTR	A.GLVFVSEAGPTGTGESK.C	Y	Y	2.48	2.06	0.6	2.43E8	2.7E8	2.17E8	1.24:1.00	2.7E8	2.17E8	1.24:1.00	1.24	1	13	29
36	93	P02766|TTHY_HUMAN	TTR	R.RYTIAALLSPYSYSTTAVVTNPK.E	N	Y	1.47	5.83	1.7	2.3E8	1.62E8	2.99E8	0.54:1.00	1.62E8	2.99E8	0.54:1.00	1.84	2	124	146
36	93	P02766|TTHY_HUMAN	TTR	R.YTIAALLSPYSYSTTAVVTNPKE	N	Y	1.59	5.31	2.6	3.06E8	2.16E8	3.95E8	0.55:1.00	2.16E8	3.95E8	0.55:1.00	1.83	2	125	147
36	93	P02766|TTHY_HUMAN	TTR	R.GSPAINVAVHVFR.K	N	Y	1.48	3.26	1.1	2.51E8	2.06E8	2.96E8	0.70:1.00	2.06E8	2.96E8	0.70:1.00	1.43	3	42	54
36	93	P02766|TTHY_HUMAN	TTR	S.PAINVAVHVFRK.A	N	Y	1.47	3.23	0.9	1.77E8	1.44E8	2.11E8	0.68:1.00	1.44E8	2.11E8	0.68:1.00	1.47	4	44	55
36	93	P02766|TTHY_HUMAN	TTR	R.YTIAALLSPYSYSTTAVVTNPK.E	N	Y	1.55	8.62	1.2	7.88E7	3.9E7	1.18E8	0.33:1.00	3.9E7	1.18E8	0.33:1.00	3.03	2	125	146
36	93	P02766|TTHY_HUMAN	TTR	S.PAINVAVHVFR.K	N	Y	1.46	6.23	0.7	3.98E7	2.61E7	5.35E7	0.49:1.00	2.61E7	5.35E7	0.49:1.00	2.05	2	44	54
36	93	P02766|TTHY_HUMAN	TTR	P.AINVAVHVFRK.A	N	Y	1.45	7.3	1.4	1.59E7	9.93E6	2.18E7	0.46:1.00	9.93E6	2.18E7	0.46:1.00	2.2	1	45	55
36	93	P02766|TTHY_HUMAN	TTR	K.VLDAVRGSPAINVAVHVFR.K	N	Y	1.67	9.03	0.2	2.33E7	1.43E7	3.24E7	0.44:1.00	1.43E7	3.24E7	0.44:1.00	2.26	2	36	54
36	93	P02766|TTHY_HUMAN	TTR	K.TSESGELHGLTTEEEFVEGIYKVEIDTK.S	N	Y	1.44	5.6	1.1	4.32E7	2.95E7	5.68E7	0.52:1.00	2.95E7	5.68E7	0.52:1.00	1.93	2	69	96
36	93	P02766|TTHY_HUMAN	TTR	K.VLDAVRGSPAINVAVHVFRK.A	N	Y	1.37	3.07	0.8	3.5E7	2.81E7	4.19E7	0.67:1.00	2.81E7	4.19E7	0.67:1.00	1.49	4	36	55
36	93	P02766|TTHY_HUMAN	TTR	K.ALGISPFHEHAEVVFTANDSGPR.R	N	Y	1.31	2.09	1.3	6.45E6	5.25E6	7.65E6	0.69:1.00	5.25E6	7.65E6	0.69:1.00	1.46	1	101	123
36	93	P02766|TTHY_HUMAN	TTR	A.GPTGTGESKC(+57.02)PLMVK.V	N	Y	1.03	8.11	0.8	6.37E6	3.03E6	9.71E6	0.31:1.00	3.03E6	9.71E6	0.31:1.00	3.21	2	21	35	Carbamidomethylation
36	93	P02766|TTHY_HUMAN	TTR	R.RYTIAALLSPYSYSTTAVVTN.P	N	Y	1.11	9.19	0.3	9.17E6	3.86E6	1.45E7	0.27:1.00	3.86E6	1.45E7	0.27:1.00	3.75	2	124	144
36	93	P02766|TTHY_HUMAN	TTR	R.KAADDTWEPFASGK.T	N	Y	0.8	7.4	0.6	4.53E6	1.41E6	7.64E6	0.19:1.00	1.41E6	7.64E6	0.19:1.00	5.4	2	55	68
36	93	P02766|TTHY_HUMAN	TTR	A.INVAVHVFRK.A	N	Y	1.07	2.96	0.7	6.54E6	4.59E6	8.49E6	0.54:1.00	4.59E6	8.49E6	0.54:1.00	1.85	2	46	55
36	93	P02766|TTHY_HUMAN	TTR	A.INVAVHVFR.K	N	Y	0.97	1.27	2.3	1.56E6	1.31E6	1.81E6	0.73:1.00	1.31E6	1.81E6	0.73:1.00	1.38	1	46	54
36	93	P02766|TTHY_HUMAN	TTR	R.RYTIAALLSPYSYSTTAVVTNPKE	Y	Y	1.3	2.75	0.5	6.54E8	5.11E8	7.98E8	0.64:1.00	5.11E8	7.98E8	0.64:1.00	1.56	4	124	147
36	93	P02766|TTHY_HUMAN	TTR	R.GSPAINVAVHVFRK(+42.01).A	N	Y	0.35	2.58	8	6.27E5	3.57E5	8.98E5	0.40:1.00	3.57E5	8.98E5	0.40:1.00	2.51	1	42	55	Acetylation (K)
36	93	P02766|TTHY_HUMAN	TTR	I.NVAVHVFRK.A	N	Y	1.03	6.04	0.3	1.11E7	6.29E6	1.59E7	0.40:1.00	6.29E6	1.59E7	0.40:1.00	2.53	3	47	55
1413	1649	O95571|ETHE1_HUMAN	ETHE1	R.LLYAVNTHC(+57.02)HADHITGSGLLR.S	Y	Y	1.25	5.23	1.8	4.62E6	3.27E6	5.97E6	0.55:1.00	3.27E6	5.97E6	0.55:1.00	1.83	1	72	92	Carbamidomethylation
1413	1649	O95571|ETHE1_HUMAN	ETHE1	R.TDFQQGC(+57.02)AK(+42.01)TLYHSVHEK.I	Y	Y	1.26	0.92	0.6	1.2E6	1.29E6	1.11E6	1.16:1.00	1.29E6	1.11E6	1.16:1.00	1.16	1	164	181	Carbamidomethylation; Acetylation (K)
433	256	O60664|PLIN3_HUMAN	PLIN3	K.LHQMWLSWNQK.Q	Y	Y	1.41	3.12	0.1	2.04E6	1.62E6	2.46E6	0.66:1.00	1.62E6	2.46E6	0.66:1.00	1.52	1	297	307
433	256	O60664|PLIN3_HUMAN	PLIN3	K.TVC(+57.02)DAAEK(+42.01)GVR.T	Y	Y	1.45	0.09	0.6	1.13E6	1.12E6	1.13E6	0.98:1.00	1.12E6	1.13E6	0.98:1.00	1.02	1	58	68	Carbamidomethylation; Acetylation (K)
433	256	O60664|PLIN3_HUMAN	PLIN3	R.TLTAAAVSGAQPILSK.L	Y	Y	0.39	60	0	8.14E4	0	1.63E5	00:00:01	0	1.63E5	00:00:01	256	1	69	84
678	720	P51649|SSDH_HUMAN	ALDH5A1	R.LAGLSAALLR.T	Y	Y	1.24	1.53	1.6	2E6	1.71E6	2.29E6	0.75:1.00	1.71E6	2.29E6	0.75:1.00	1.34	1	51	60
678	720	P51649|SSDH_HUMAN	ALDH5A1	R.K(+42.01)WYNLMIQNKDDLAR.I	Y	Y	0.85	0.33	2.9	1.25E6	1.31E6	1.18E6	1.11:1.00	1.31E6	1.18E6	1.11:1.00	1.11	1	126	140	Acetylation (K)
678	720	P51649|SSDH_HUMAN	ALDH5A1	K.ISFTGSTTTGK.I	Y	Y	0.73	2.88	0.7	9.52E5	5.08E5	1.4E6	0.36:1.00	5.08E5	1.4E6	0.36:1.00	2.75	1	280	290
1077	2475	Q9UBT2|SAE2_HUMAN	UBA2	R.KLDEKENLSAK(+42.01)R.S	Y	Y	0.72	2.97	2.5	1.93E5	2.82E5	1.04E5	2.71:1.00	2.82E5	1.04E5	2.71:1.00	2.71	1	613	624	Acetylation (K)
1211	1223	Q9Y2Q3|GSTK1_HUMAN	GSTK1	R.YQNIWNINLQLRPSLITGIMK.D	Y	Y	0.61	1.45	5.2	1.59E6	1.1E6	2.09E6	0.53:1.00	1.1E6	2.09E6	0.53:1.00	1.89	1	29	49
1211	1223	Q9Y2Q3|GSTK1_HUMAN	GSTK1	K.VKNQLK(+42.01)ETTEAAC(+57.02)R.Y	Y	Y	0.89	0.46	2.4	4.67E5	5.06E5	4.28E5	1.18:1.00	5.06E5	4.28E5	1.18:1.00	1.18	1	164	177	Acetylation (K); Carbamidomethylation
44	135	P12236|ADT3_HUMAN	SLC25A6	R.VKLLLQVQHASK.Q	N		2.88	3.28	1	2.5E8	2.13E8	2.88E8	0.74:1.00	2.13E8	2.88E8	0.74:1.00	1.35	2	32	43
44	135	P12236|ADT3_HUMAN	SLC25A6	R.GMGGAFVLVLYDELKK.V	Y	Y	1.52	1.21	1.6	2.54E8	2.24E8	2.83E8	0.79:1.00	2.24E8	2.83E8	0.79:1.00	1.26	3	281	296
44	135	P12236|ADT3_HUMAN	SLC25A6	K.AFFK(+42.01)GAWSNVLR.G	N		1.18	0.83	3.6	9.81E7	8.93E7	1.07E8	0.84:1.00	8.93E7	1.07E8	0.84:1.00	1.2	1	269	280	Acetylation (K)
44	135	P12236|ADT3_HUMAN	SLC25A6	R.YFPTQALNFAFK.D	N		1.46	1.19	1.9	2.35E7	2.14E7	2.57E7	0.83:1.00	2.14E7	2.57E7	0.83:1.00	1.2	1	81	92
44	135	P12236|ADT3_HUMAN	SLC25A6	R.DEGGKAFFK(+42.01)GAWSNVLR.G	N		1.22	0.1	1.4	1.18E7	1.17E7	1.19E7	0.98:1.00	1.17E7	1.19E7	0.98:1.00	1.02	2	264	280	Acetylation (K)
44	135	P12236|ADT3_HUMAN	SLC25A6	V.KLLLQVQHASK.Q	N		1.33	1.79	1.1	1.01E7	8.61E6	1.17E7	0.74:1.00	8.61E6	1.17E7	0.74:1.00	1.36	2	33	43
44	135	P12236|ADT3_HUMAN	SLC25A6	K.DFLAGGIAAAISK.T	Y	Y	0.86	0.64	3.2	7.59E6	8.35E6	6.83E6	1.22:1.00	8.35E6	6.83E6	1.22:1.00	1.22	1	11	23
44	135	P12236|ADT3_HUMAN	SLC25A6	R.YFAGNLASGGAAGATSLC(+57.02)FVYPLDFAR.T	N		0.83	4.96	0.7	8.52E6	3.94E6	1.31E7	0.30:1.00	3.94E6	1.31E7	0.30:1.00	3.32	2	112	138	Carbamidomethylation
44	135	P12236|ADT3_HUMAN	SLC25A6	K.IFRDEGGK(+42.01)AFFKGAWSNVLR.G	Y	Y	0.99	0.64	0.7	4.93E6	4.56E6	5.29E6	0.86:1.00	4.56E6	5.29E6	0.86:1.00	1.16	1	261	280	Acetylation (K)
44	135	P12236|ADT3_HUMAN	SLC25A6	R.YFPTQALNFAFKDKYK.Q	N		1.51	3.18	1.2	4.44E6	3.43E6	5.45E6	0.63:1.00	3.43E6	5.45E6	0.63:1.00	1.59	1	81	96
44	135	P12236|ADT3_HUMAN	SLC25A6	M.GGAFVLVLYDELKK.V	N	Y	0.92	3.33	1.7	3.19E6	1.94E6	4.45E6	0.44:1.00	1.94E6	4.45E6	0.44:1.00	2.29	1	283	296
44	135	P12236|ADT3_HUMAN	SLC25A6	K.LLLQVQHASK.Q	N		1.56	1.1	1	8.48E6	7.74E6	9.22E6	0.84:1.00	7.74E6	9.22E6	0.84:1.00	1.19	2	34	43
44	135	P12236|ADT3_HUMAN	SLC25A6	R.GMGGAFVLVLYDELKKVI	N	Y	0.95	6.66	0.7	2.56E6	1.21E6	3.92E6	0.31:1.00	1.21E6	3.92E6	0.31:1.00	3.25	1	281	298
44	135	P12236|ADT3_HUMAN	SLC25A6	R.GMGGAFVLVLYDELK.K	N	Y	0.89	1.63	0.2	1.79E6	2.23E6	1.35E6	1.65:1.00	2.23E6	1.35E6	1.65:1.00	1.65	1	281	295
44	135	P12236|ADT3_HUMAN	SLC25A6	L.LQVQHASK.Q	N		1.04	1.22	1.8	1.57E6	1.37E6	1.78E6	0.77:1.00	1.37E6	1.78E6	0.77:1.00	1.3	1	36	43
44	135	P12236|ADT3_HUMAN	SLC25A6	K.QIFLGGVDKHTQFWR.Y	N	Y	1.22	0	1.5	1.23E6	1.23E6	1.23E6	1.00:1.00	1.23E6	1.23E6	1.00:1.00	1	1	97	111
44	135	P12236|ADT3_HUMAN	SLC25A6	R.GNLANVIRYFPTQALNFAFKDKYK.Q	N		0.51	3.44	2.4	1.18E6	1.9E6	4.6E5	4.14:1.00	1.9E6	4.6E5	4.14:1.00	4.14	1	73	96
44	135	P12236|ADT3_HUMAN	SLC25A6	R.AAYFGVYDTAK.G	N		0.47	0.81	3.6	1.34E6	1.07E6	1.62E6	0.66:1.00	1.07E6	1.62E6	0.66:1.00	1.52	2	189	199
1321	1189	Q9Y305|ACOT9_HUMAN	ACOT9	R.EK(+42.01)YLTVQNTVR.F	Y	Y	1.53	1.63	0.3	2.91E6	2.46E6	3.36E6	0.73:1.00	2.46E6	3.36E6	0.73:1.00	1.36	1	102	112	Acetylation (K)
1321	1189	Q9Y305|ACOT9_HUMAN	ACOT9	R.ILEDLDSLGVLIC(+57.02)YMHNKIHSAK.M	Y	Y	0.45	60	0	4.35E5	0	8.7E5	00:00:01	0	8.7E5	00:00:01	256	1	116	138	Carbamidomethylation
368	459	P53597|SUCA_HUMAN	SUCLG1	K.IIC(+57.02)QGFTGK(+42.01)QGTFHSQQALEYGTK.L	Y	Y	1.27	0.3	2.3	7.72E6	7.5E6	7.95E6	0.94:1.00	7.5E6	7.95E6	0.94:1.00	1.06	1	58	81	Carbamidomethylation; Acetylation (K)
368	459	P53597|SUCA_HUMAN	SUCLG1	K.IIC(+57.02)QGFTGK.Q	N	Y	1.15	9.7	0.5	5.02E6	2.35E6	7.68E6	0.31:1.00	2.35E6	7.68E6	0.31:1.00	3.26	1	58	66	Carbamidomethylation
368	459	P53597|SUCA_HUMAN	SUCLG1	R.LIGPNC(+57.02)PGVINPGEC(+57.02)K.I	Y	Y	0.65	3.54	3.8	2.11E6	8.24E5	3.4E6	0.24:1.00	8.24E5	3.4E6	0.24:1.00	4.13	1	167	182	Carbamidomethylation
368	459	P53597|SUCA_HUMAN	SUCLG1	K.IGIMPGHIHKK.G	Y	Y	0.78	1.76	1.9	2.51E5	1.85E5	3.17E5	0.58:1.00	1.85E5	3.17E5	0.58:1.00	1.71	1	183	193
112	286	P26583|HMGB2_HUMAN	HMGB2	K.RPPSAFFLFC(+57.02)SEHRPK.I	Y	Y	1.34	1.24	1.4	1.53E8	1.37E8	1.7E8	0.80:1.00	1.37E8	1.7E8	0.80:1.00	1.24	2	97	112	Carbamidomethylation
112	286	P26583|HMGB2_HUMAN	HMGB2	R.GKMSSYAFFVQTC(+57.02)R.E	N		1.14	1.71	3.5	2.81E7	2.36E7	3.26E7	0.72:1.00	2.36E7	3.26E7	0.72:1.00	1.38	2	11	24	Carbamidomethylation
112	286	P26583|HMGB2_HUMAN	HMGB2	K.MSSYAFFVQTC(+57.02)REEHKK.K	N		1.55	7.05	0.8	1.29E8	7.73E7	1.81E8	0.43:1.00	7.73E7	1.81E8	0.43:1.00	2.34	4	13	29	Carbamidomethylation
112	286	P26583|HMGB2_HUMAN	HMGB2	R.GKMSSYAFFVQTC(+57.02)REEHKK.K	N		1.25	5.84	2.9	5.2E7	3.46E7	6.94E7	0.50:1.00	3.46E7	6.94E7	0.50:1.00	2.01	3	11	29	Carbamidomethylation
112	286	P26583|HMGB2_HUMAN	HMGB2	R.GKMSSYAFFVQTC(+57.02)REEHK.K	N		1.59	2.65	0.1	8.52E6	7.04E6	1E7	0.70:1.00	7.04E6	1E7	0.70:1.00	1.42	1	11	28	Carbamidomethylation
112	286	P26583|HMGB2_HUMAN	HMGB2	K.MSSYAFFVQTC(+57.02)REEHK.K	N		0.99	4.07	2.7	5.12E6	6.95E6	3.29E6	2.11:1.00	6.95E6	3.29E6	2.11:1.00	2.11	1	13	28	Carbamidomethylation
112	286	P26583|HMGB2_HUMAN	HMGB2	K.RPPSAFFLFC(+57.02)SEHRPK(+42.01).I	N	Y	1.69	3.75	0.4	5.01E6	6E6	4.03E6	1.49:1.00	6E6	4.03E6	1.49:1.00	1.49	1	97	112	Carbamidomethylation; Acetylation (K)
112	286	P26583|HMGB2_HUMAN	HMGB2	K.LKEKYEKDIAAYR.A	N		0.96	5.73	1.5	5.89E6	2.95E6	8.83E6	0.33:1.00	2.95E6	8.83E6	0.33:1.00	2.99	3	151	163
112	286	P26583|HMGB2_HUMAN	HMGB2	K.LKEK(+42.01)YEKDIAAYR.A	N		0.9	0.74	2.3	3.87E6	3.49E6	4.25E6	0.82:1.00	3.49E6	4.25E6	0.82:1.00	1.22	1	151	163	Acetylation (K)
112	286	P26583|HMGB2_HUMAN	HMGB2	K.RPPSAFFL.F	N		1.12	2.1	1.4	3.36E6	2.66E6	4.06E6	0.65:1.00	2.66E6	4.06E6	0.65:1.00	1.53	1	97	104
112	286	P26583|HMGB2_HUMAN	HMGB2	K.KKDPNAPKRPPSAFFLFC(+57.02)SEHRPK.I	N	Y	0.79	1.66	4	2.93E6	2.21E6	3.65E6	0.61:1.00	2.21E6	3.65E6	0.61:1.00	1.65	1	89	112	Carbamidomethylation
112	286	P26583|HMGB2_HUMAN	HMGB2	P.PSAFFLFC(+57.02)SEHRPK.I	N	Y	0.86	3.76	2	2.19E6	1.31E6	3.06E6	0.43:1.00	1.31E6	3.06E6	0.43:1.00	2.35	2	99	112	Carbamidomethylation
112	286	P26583|HMGB2_HUMAN	HMGB2	K.MSSYAFFVQTC(+57.02)R.E	N		1.13	0.86	1.5	4.42E7	4.03E7	4.82E7	0.84:1.00	4.03E7	4.82E7	0.84:1.00	1.19	3	13	24	Carbamidomethylation
112	286	P26583|HMGB2_HUMAN	HMGB2	K.IKSEHPGLSIGDTAK.K	Y	Y	0.74	60	0	2.55E5	0	5.09E5	00:00:01	0	5.09E5	00:00:01	256	1	113	127
112	286	P26583|HMGB2_HUMAN	HMGB2	K.YEKDIAAYR.A	N		0.48	60	0	3.67E4	0	7.34E4	00:00:01	0	7.34E4	00:00:01	256	1	155	163
50	62	P00505|AATM_HUMAN	GOT2	R.ISVAGVTSSNVGYLAHAIHQVTK	Y	Y	1.93	3.71	1.2	8.61E7	6.81E7	1.04E8	0.65:1.00	6.81E7	1.04E8	0.65:1.00	1.53	2	408	430
50	62	P00505|AATM_HUMAN	GOT2	R.KAEAQIAAK(+42.01)NLDKEYLPIGGLAEFC(+57.02)K.A	Y	Y	1.28	0.47	3.2	6.62E7	6.94E7	6.29E7	1.10:1.00	6.94E7	6.29E7	1.10:1.00	1.1	2	82	107	Acetylation (K); Carbamidomethylation
50	62	P00505|AATM_HUMAN	GOT2	A.SSWWTHVEMGPPDPILGVTEAFK(+42.01)R.D	Y	Y	1.11	1.59	2.6	2.4E7	2.01E7	2.79E7	0.72:1.00	2.01E7	2.79E7	0.72:1.00	1.39	1	30	53	Acetylation (K)
50	62	P00505|AATM_HUMAN	GOT2	R.LIKEFSIYMTKDGRISVAGVTSSNVGYLAHAIHQVTK	N	Y	1.09	1.05	2.6	2.01E7	2.26E7	1.76E7	1.28:1.00	2.26E7	1.76E7	1.28:1.00	1.28	1	394	430
50	62	P00505|AATM_HUMAN	GOT2	R.LIKEFSIYMTK.D	N	Y	0.84	3.57	4.3	2.04E7	1.18E7	2.91E7	0.40:1.00	1.18E7	2.91E7	0.40:1.00	2.47	2	394	404
50	62	P00505|AATM_HUMAN	GOT2	R.FFK(+42.01)FSR.D	N	Y	1.49	2.54	2	1.4E7	1.18E7	1.61E7	0.73:1.00	1.18E7	1.61E7	0.73:1.00	1.36	1	148	153	Acetylation (K)
50	62	P00505|AATM_HUMAN	GOT2	R.FVTVQTISGTGALR.I	N	Y	1.28	2.96	2.4	9.32E6	7.07E6	1.16E7	0.61:1.00	7.07E6	1.16E7	0.61:1.00	1.64	1	126	139
50	62	P00505|AATM_HUMAN	GOT2	R.FFKFSRDVFLPKPTWGNHTPIFR.D	N	Y	0.41	3.82	7.7	6.83E6	1.1E7	2.67E6	4.12:1.00	1.1E7	2.67E6	4.12:1.00	4.12	1	148	170
50	62	P00505|AATM_HUMAN	GOT2	R.LIKEFSIYMTK(+42.01)DGR.I	N	Y	1.2	6.46	0.8	4.89E6	6.98E6	2.8E6	2.50:1.00	6.98E6	2.8E6	2.50:1.00	2.5	1	394	407	Acetylation (K)
50	62	P00505|AATM_HUMAN	GOT2	R.IAAAILNTPDLR.K	N	Y	0.55	0.18	6.4	3.22E6	3.07E6	3.38E6	0.91:1.00	3.07E6	3.38E6	0.91:1.00	1.1	1	326	337
50	62	P00505|AATM_HUMAN	GOT2	K.SGRFVTVQTISGTGALR.I	N	Y	1.51	4.11	0	2.8E6	2.04E6	3.56E6	0.58:1.00	2.04E6	3.56E6	0.58:1.00	1.74	1	123	139
50	62	P00505|AATM_HUMAN	GOT2	K.FSRDVFLPKPTWGNHTPIFR.D	N	Y	1.41	0.3	1.1	2.24E6	2.18E6	2.3E6	0.95:1.00	2.18E6	2.3E6	0.95:1.00	1.05	1	151	170
50	62	P00505|AATM_HUMAN	GOT2	R.DVFLPK(+42.01)PTWGNHTPIFR.D	N	Y	0.64	2.85	4.6	1.95E6	3.02E6	8.77E5	3.44:1.00	3.02E6	8.77E5	3.44:1.00	3.44	1	154	170	Acetylation (K)
50	62	P00505|AATM_HUMAN	GOT2	R.LIK(+42.01)EFSIYMTK.D	N	Y	0.66	0.89	3.9	1.79E6	2.15E6	1.44E6	1.50:1.00	2.15E6	1.44E6	1.50:1.00	1.5	1	394	404	Acetylation (K)
50	62	P00505|AATM_HUMAN	GOT2	R.VGAFTMVC(+57.02)K(+42.01)DADEAKR.V	N	Y	1.03	9.26	1.5	1.59E6	2.49E6	6.83E5	3.64:1.00	2.49E6	6.83E5	3.64:1.00	3.64	1	288	303	Carbamidomethylation; Acetylation (K)
50	62	P00505|AATM_HUMAN	GOT2	R.HFIEQGINVC(+57.02)LC(+57.02)QSYAK.N	N	Y	0.95	1.16	1.2	1.45E6	1.66E6	1.23E6	1.35:1.00	1.66E6	1.23E6	1.35:1.00	1.35	1	263	279	Carbamidomethylation
50	62	P00505|AATM_HUMAN	GOT2	R.IAAAILNTPDLRK.Q	N	Y	1.25	1.58	0.9	9.93E5	8.76E5	1.11E6	0.79:1.00	8.76E5	1.11E6	0.79:1.00	1.27	1	326	338
50	62	P00505|AATM_HUMAN	GOT2	R.TQLVSNLK(+42.01)K.E	N	Y	0.75	60	0	4.23E5	8.45E5	0	1.00:0	8.45E5	0	1.00:0	256	1	356	364	Acetylation (K)
50	62	P00505|AATM_HUMAN	GOT2	K.NLDKEYLPIGGLAEFC(+57.02)K.A	N	Y	0.54	60	0	3.83E5	0	7.67E5	00:00:01	0	7.67E5	00:00:01	256	1	91	107	Carbamidomethylation
7	34	P04406|G3P_HUMAN	GAPDH	R.AAFNSGKVDIVAINDPFIDLNYMVYMFQYDSTHGKFHGTVK.A	Y	Y	1.53	4.81	1.3	3.84E8	5.17E8	2.51E8	2.06:1.00	5.17E8	2.51E8	2.06:1.00	2.06	3	21	61
7	34	P04406|G3P_HUMAN	GAPDH	R.AAFNSGKVDIVAINDPFIDLNYMVYMFQYDSTHGK.F	N	Y	1.23	3.4	2.2	7.51E7	9.51E7	5.5E7	1.73:1.00	9.51E7	5.5E7	1.73:1.00	1.73	2	21	55
7	34	P04406|G3P_HUMAN	GAPDH	R.GALQNIIPASTGAAK.A	N	Y	1.42	1.87	1	5.33E7	4.59E7	6.07E7	0.76:1.00	4.59E7	6.07E7	0.76:1.00	1.32	1	201	215
7	34	P04406|G3P_HUMAN	GAPDH	K.VDIVAINDPFIDLNYMVYMFQYDSTHGKFHGTVK.A	N	Y	1.36	6.16	1.5	6.8E7	9.02E7	4.58E7	1.97:1.00	9.02E7	4.58E7	1.97:1.00	1.97	2	28	61
7	34	P04406|G3P_HUMAN	GAPDH	R.VPTANVSVVDLTC(+57.02)R.L	N	Y	1.77	28.42	0	3.16E7	1.06E7	5.26E7	0.20:1.00	1.06E7	5.26E7	0.20:1.00	4.95	1	235	248	Carbamidomethylation
7	34	P04406|G3P_HUMAN	GAPDH	R.VVDLMAHMASKE	N	Y	1.33	15.96	1.6	2.73E7	8.68E6	4.59E7	0.19:1.00	8.68E6	4.59E7	0.19:1.00	5.28	1	324	335
7	34	P04406|G3P_HUMAN	GAPDH	R.VIISAPSADAPMFVMGVNHEKYDNSLK.I	N	Y	1.24	7.48	1.1	2.48E7	1.32E7	3.65E7	0.36:1.00	1.32E7	3.65E7	0.36:1.00	2.76	2	119	145
7	34	P04406|G3P_HUMAN	GAPDH	K.VDIVAINDPFIDLNYMVYMFQYDSTHGK.F	N	Y	1.62	0.35	0.2	2.27E7	2.19E7	2.34E7	0.94:1.00	2.19E7	2.34E7	0.94:1.00	1.07	1	28	55
7	34	P04406|G3P_HUMAN	GAPDH	K.IKWGDAGAEYVVESTGVFTTMEK.A	N	Y	0.88	1.84	2.8	1.85E7	1.32E7	2.39E7	0.55:1.00	1.32E7	2.39E7	0.55:1.00	1.82	1	85	107
7	34	P04406|G3P_HUMAN	GAPDH	R.VPTANVSVVDLTC(+57.02)RLEKPAKYDDIKK.V	N	Y	1.67	10.49	1.6	1.84E7	1.06E7	2.61E7	0.41:1.00	1.06E7	2.61E7	0.41:1.00	2.45	1	235	260	Carbamidomethylation
7	34	P04406|G3P_HUMAN	GAPDH	N.YMVYMFQYDSTHGKFHGTVK.A	N	Y	1.56	0.37	1.6	1.64E7	1.69E7	1.59E7	1.07:1.00	1.69E7	1.59E7	1.07:1.00	1.07	1	42	61
7	34	P04406|G3P_HUMAN	GAPDH	K.TVDGPSGK(+42.01)LWR.D	N	Y	1.4	3.49	1.7	1.37E7	1.05E7	1.69E7	0.63:1.00	1.05E7	1.69E7	0.63:1.00	1.6	1	187	197	Acetylation (K)
7	34	P04406|G3P_HUMAN	GAPDH	R.DGRGALQNIIPASTGAAK.A	N	Y	0.97	6.86	0.6	1.28E7	5.61E6	2.01E7	0.28:1.00	5.61E6	2.01E7	0.28:1.00	3.58	3	198	215
7	34	P04406|G3P_HUMAN	GAPDH	K.LTGMAFRVPTANVSVVDLTC(+57.02)R.L	N	Y	1.59	3.27	1.7	1.12E7	8.94E6	1.34E7	0.67:1.00	8.94E6	1.34E7	0.67:1.00	1.5	1	228	248	Carbamidomethylation
7	34	P04406|G3P_HUMAN	GAPDH	K.IISNASC(+57.02)TTNC(+57.02)LAPLAK.V	N	Y	1.09	8.62	2.5	6.98E7	2.67E7	1.13E8	0.24:1.00	2.67E7	1.13E8	0.24:1.00	4.22	2	146	162	Carbamidomethylation
7	34	P04406|G3P_HUMAN	GAPDH	D.PFIDLNYMVYMFQYDSTHGK.F	N	Y	1.28	9.92	0.3	9.95E6	1.53E7	4.61E6	3.31:1.00	1.53E7	4.61E6	3.31:1.00	3.31	1	36	55
7	34	P04406|G3P_HUMAN	GAPDH	N.FGIVEGLMTTVHAITATQK.T	N	Y	1.06	12.74	1.5	9.43E6	2.95E6	1.59E7	0.19:1.00	2.95E6	1.59E7	0.19:1.00	5.39	1	168	186
7	34	P04406|G3P_HUMAN	GAPDH	D.PFIDLNYMVYMFQYDSTHGKFHGTVK.A	N	Y	1.05	2.62	2.3	2.47E7	3.17E7	1.77E7	1.79:1.00	3.17E7	1.77E7	1.79:1.00	1.79	4	36	61
7	34	P04406|G3P_HUMAN	GAPDH	K.LISWYDNEFGYSNR.V	Y	Y	2.66	7.65	0.9	1.62E8	1.17E8	2.07E8	0.57:1.00	1.17E8	2.07E8	0.57:1.00	1.77	2	310	323
7	34	P04406|G3P_HUMAN	GAPDH	R.VIISAPSADAPMFVMGVNHEK.Y	N	Y	1.12	7.92	1	6.76E6	3.43E6	1.01E7	0.34:1.00	3.43E6	1.01E7	0.34:1.00	2.94	1	119	139
7	34	P04406|G3P_HUMAN	GAPDH	N.DPFIDLNYMVYMFQYDSTHGKFHGTVK.A	N	Y	1.39	11.46	0.4	5.14E6	2.43E6	7.84E6	0.31:1.00	2.43E6	7.84E6	0.31:1.00	3.22	1	35	61
7	34	P04406|G3P_HUMAN	GAPDH	R.LEKPAKYDDIK(+42.01)K.V	N	Y	1.18	0.23	1.8	4.41E6	4.53E6	4.3E6	1.05:1.00	4.53E6	4.3E6	1.05:1.00	1.05	1	249	260	Acetylation (K)
7	34	P04406|G3P_HUMAN	GAPDH	R.VPTANVSVVDLTC(+57.02)RLEKPAK.Y	N	Y	0.96	3.56	3.2	4.89E6	3.13E6	6.66E6	0.47:1.00	3.13E6	6.66E6	0.47:1.00	2.13	2	235	254	Carbamidomethylation
7	34	P04406|G3P_HUMAN	GAPDH	K.LWRDGRGALQNIIPASTGAAK.A	N	Y	0.9	2.69	2.8	4.06E6	2.79E6	5.34E6	0.52:1.00	2.79E6	5.34E6	0.52:1.00	1.91	1	195	215
7	34	P04406|G3P_HUMAN	GAPDH	K.VIHDNFGIVEGLMTTVHAITATQK.T	Y	Y	1.42	6.45	1.7	5.57E8	3.57E8	7.57E8	0.47:1.00	3.57E8	7.57E8	0.47:1.00	2.12	4	163	186
7	34	P04406|G3P_HUMAN	GAPDH	K.RVIISAPSADAPMFVMGVNHEKYDNSLK.I	N	Y	1.31	4.06	1	1.13E7	7.83E6	1.48E7	0.53:1.00	7.83E6	1.48E7	0.53:1.00	1.89	2	118	145
7	34	P04406|G3P_HUMAN	GAPDH	V.DLMAHMASKE	N	Y	0.81	6.58	1.2	2.25E6	7.65E5	3.74E6	0.20:1.00	7.65E5	3.74E6	0.20:1.00	4.89	1	326	335
7	34	P04406|G3P_HUMAN	GAPDH	E.GLMTTVHAITATQK.T	N	Y	0.72	0.96	1.4	2.03E6	1.63E6	2.43E6	0.67:1.00	1.63E6	2.43E6	0.67:1.00	1.49	1	173	186
7	34	P04406|G3P_HUMAN	GAPDH	K.RVIISAPSADAPMFVMGVNHEK.Y	N	Y	0.72	3.06	3.3	1.78E6	9.39E5	2.63E6	0.36:1.00	9.39E5	2.63E6	0.36:1.00	2.8	1	118	139
7	34	P04406|G3P_HUMAN	GAPDH	K.VVK(+42.01)QASEGPLK.G	N	Y	1.44	2.15	0	1.28E6	1.49E6	1.08E6	1.38:1.00	1.49E6	1.08E6	1.38:1.00	1.38	1	261	271	Acetylation (K)
7	34	P04406|G3P_HUMAN	GAPDH	R.VPTANVSVVDLTC(+57.02)RLEKPAKYDDIK.K	N	Y	1.01	60	0	1.16E6	0	2.32E6	00:00:01	0	2.32E6	00:00:01	256	1	235	259	Carbamidomethylation
7	34	P04406|G3P_HUMAN	GAPDH	Y.MFQYDSTHGK.F	N	Y	0.85	0.17	2.7	1.05E6	1.02E6	1.07E6	0.95:1.00	1.02E6	1.07E6	0.95:1.00	1.05	2	46	55
7	34	P04406|G3P_HUMAN	GAPDH	V.VDLMAHMASKE	N	Y	0.72	60	0	7.44E5	0	1.49E6	00:00:01	0	1.49E6	00:00:01	256	1	325	335
7	34	P04406|G3P_HUMAN	GAPDH	K.LTGMAFRVPTANVSVVDLTC(+57.02)RLEKPAK.Y	N	Y	0.49	60	0	4.46E5	8.91E5	0	1.00:0	8.91E5	0	1.00:0	256	1	228	254	Carbamidomethylation
100	342	P62807|H2B1C_HUMAN	H2BC10; H2BC4; H2BC6; H2BC8; H2BC7	R.SRKESYSVYVYK.V	Y	Y	1.43	1.14	0.8	4.32E8	3.91E8	4.72E8	0.83:1.00	3.91E8	4.72E8	0.83:1.00	1.21	5	33	44
100	342	P62807|H2B1C_HUMAN	H2BC10; H2BC4; H2BC6; H2BC8; H2BC7	R.LLLPGELAK.H	N		2.95	3.28	0.3	1.69E8	1.44E8	1.94E8	0.74:1.00	1.44E8	1.94E8	0.74:1.00	1.35	1	101	109
100	342	P62807|H2B1C_HUMAN	H2BC10; H2BC4; H2BC6; H2BC8; H2BC7	K.ESYSVYVYK.V	N	Y	1.5	2.06	3.5	1.46E8	1.24E8	1.67E8	0.74:1.00	1.24E8	1.67E8	0.74:1.00	1.35	1	36	44
100	342	P62807|H2B1C_HUMAN	H2BC10; H2BC4; H2BC6; H2BC8; H2BC7	R.LLLPGELAK(+42.01)HAVSEGTK.A	N		2.05	0.29	0.5	1.32E8	1.34E8	1.29E8	1.03:1.00	1.34E8	1.29E8	1.03:1.00	1.03	3	101	117	Acetylation (K)
100	342	P62807|H2B1C_HUMAN	H2BC10; H2BC4; H2BC6; H2BC8; H2BC7	R.KESYSVYVYK.V	N	Y	1.75	1.35	1.5	6.76E7	6.18E7	7.33E7	0.84:1.00	6.18E7	7.33E7	0.84:1.00	1.19	2	35	44
100	342	P62807|H2B1C_HUMAN	H2BC10; H2BC4; H2BC6; H2BC8; H2BC7	K.AMGIMNSFVNDIFER.I	N		1.45	32.06	1	2.16E7	4.94E6	3.82E7	0.13:1.00	4.94E6	3.82E7	0.13:1.00	7.73	1	59	73
100	342	P62807|H2B1C_HUMAN	H2BC10; H2BC4; H2BC6; H2BC8; H2BC7	R.SRKESYSVYVYKVLK.Q	N	Y	0.99	0.19	3.5	1.59E7	1.55E7	1.63E7	0.95:1.00	1.55E7	1.63E7	0.95:1.00	1.05	2	33	47
100	342	P62807|H2B1C_HUMAN	H2BC10; H2BC4; H2BC6; H2BC8; H2BC7	L.PGELAK(+42.01)HAVSEGTK.A	N		1.08	1.02	2.1	6.37E6	7.14E6	5.6E6	1.28:1.00	7.14E6	5.6E6	1.28:1.00	1.28	1	104	117	Acetylation (K)
100	342	P62807|H2B1C_HUMAN	H2BC10; H2BC4; H2BC6; H2BC8; H2BC7	R.SRK(+42.01)ESYSVYVYK.V	N	Y	1.47	4	0	2.86E6	2.18E6	3.54E6	0.62:1.00	2.18E6	3.54E6	0.62:1.00	1.62	1	33	44	Acetylation (K)
100	342	P62807|H2B1C_HUMAN	H2BC10; H2BC4; H2BC6; H2BC8; H2BC7	K.VLK(+42.01)QVHPDTGISSK.A	N		0.62	1.12	4	2.78E6	3.46E6	2.11E6	1.64:1.00	3.46E6	2.11E6	1.64:1.00	1.64	1	45	58	Acetylation (K)
100	342	P62807|H2B1C_HUMAN	H2BC10; H2BC4; H2BC6; H2BC8; H2BC7	R.KESYSVYVYKVLK.Q	Y	Y	1.01	3.33	1.7	2.07E6	1.4E6	2.74E6	0.51:1.00	1.4E6	2.74E6	0.51:1.00	1.96	1	35	47
100	342	P62807|H2B1C_HUMAN	H2BC10; H2BC4; H2BC6; H2BC8; H2BC7	K.RSRKESYSVYVYK.V	N	Y	1.01	0.92	1.8	1.49E6	1.68E6	1.31E6	1.28:1.00	1.68E6	1.31E6	1.28:1.00	1.28	1	32	44
100	342	P62807|H2B1C_HUMAN	H2BC10; H2BC4; H2BC6; H2BC8; H2BC7	K.VLKQVHPDTGISSK.A	N		1.24	2.34	0.8	1.69E7	1.35E7	2.03E7	0.66:1.00	1.35E7	2.03E7	0.66:1.00	1.51	2	45	58
100	342	P62807|H2B1C_HUMAN	H2BC10; H2BC4; H2BC6; H2BC8; H2BC7	N.SFVNDIFER.I	N		0.68	60	0	6.38E5	0	1.28E6	00:00:01	0	1.28E6	00:00:01	256	1	65	73
100	342	P62807|H2B1C_HUMAN	H2BC10; H2BC4; H2BC6; H2BC8; H2BC7	K.ESYSVYVYKVLK.Q	N	Y	0.71	0.06	2.4	6.2E5	6.12E5	6.28E5	0.97:1.00	6.12E5	6.28E5	0.97:1.00	1.03	1	36	47
131	115	P45880|VDAC2_HUMAN	VDAC2	K.YK(+42.01)WC(+57.02)EYGLTFTEK.W	Y	Y	1.48	0.4	2.8	3.32E7	3.42E7	3.23E7	1.06:1.00	3.42E7	3.23E7	1.06:1.00	1.06	1	73	85	Acetylation (K); Carbamidomethylation
131	115	P45880|VDAC2_HUMAN	VDAC2	K.YQLDPTASISAK.V	Y	Y	1.08	4.03	3.5	1.43E7	9.24E6	1.94E7	0.48:1.00	9.24E6	1.94E7	0.48:1.00	2.1	1	236	247
131	115	P45880|VDAC2_HUMAN	VDAC2	K.LTLSALVDGK.S	Y	Y	1.55	5.67	0	6.95E6	4.59E6	9.3E6	0.49:1.00	4.59E6	9.3E6	0.49:1.00	2.02	1	268	277
131	115	P45880|VDAC2_HUMAN	VDAC2	R.DIFNKGFGFGLVK.L	N	Y	0.98	5.46	1.7	4.7E6	2.39E6	7.02E6	0.34:1.00	2.39E6	7.02E6	0.34:1.00	2.94	1	27	39
131	115	P45880|VDAC2_HUMAN	VDAC2	K.LTFDTTFSPNTGKK.S	N	Y	1.15	0.87	2.3	4.56E6	4.17E6	4.94E6	0.85:1.00	4.17E6	4.94E6	0.85:1.00	1.18	1	108	121
131	115	P45880|VDAC2_HUMAN	VDAC2	K.VNNSSLIGVGYTQTLRPGVK.L	N	Y	0.79	3.51	4.2	4.14E6	2.28E6	5.99E6	0.38:1.00	2.28E6	5.99E6	0.38:1.00	2.63	1	248	267
131	115	P45880|VDAC2_HUMAN	VDAC2	K.GFGFGLVK.L	N	Y	1.27	1.17	1.6	3.48E6	3.11E6	3.85E6	0.81:1.00	3.11E6	3.85E6	0.81:1.00	1.24	1	32	39
131	115	P45880|VDAC2_HUMAN	VDAC2	K.YKWC(+57.02)EYGLTFTEK.W	N	Y	1.03	1.47	2.5	2.07E6	1.76E6	2.38E6	0.74:1.00	1.76E6	2.38E6	0.74:1.00	1.35	1	73	85	Carbamidomethylation
131	115	P45880|VDAC2_HUMAN	VDAC2	K.SC(+57.02)SGVEFSTSGSSNTDTGK.V	N	Y	0.31	60	0	5.7E5	0	1.14E6	00:00:01	0	1.14E6	00:00:01	256	1	46	64	Carbamidomethylation
131	115	P45880|VDAC2_HUMAN	VDAC2	R.DIFNKGFGFGLVKLDVK.T	N	Y	0.53	60	0	4.1E5	0	8.2E5	00:00:01	0	8.2E5	00:00:01	256	1	27	43
719	586	Q00577|PURA_HUMAN	PURA	K.FGHTFC(+57.02)K(+42.01)YSEEMKK.I	Y	Y	0.94	0.69	1.7	2.37E7	2.14E7	2.6E7	0.82:1.00	2.14E7	2.6E7	0.82:1.00	1.22	3	267	280	Carbamidomethylation; Acetylation (K)
719	586	Q00577|PURA_HUMAN	PURA	K.FGHTFC(+57.02)K(+42.01)YSEEMK.K	N	Y	0.52	0.3	6.1	2.53E6	2.33E6	2.74E6	0.85:1.00	2.33E6	2.74E6	0.85:1.00	1.18	1	267	279	Carbamidomethylation; Acetylation (K)
719	586	Q00577|PURA_HUMAN	PURA	R.FFFDVGSNK.Y	Y	Y	0.91	2.51	2.4	2.15E6	1.51E6	2.8E6	0.54:1.00	1.51E6	2.8E6	0.54:1.00	1.85	1	231	239
719	586	Q00577|PURA_HUMAN	PURA	R.RALKSEFLVR.E	Y	Y	1.13	6.52	0.7	6.25E5	3.59E5	8.92E5	0.40:1.00	3.59E5	8.92E5	0.40:1.00	2.49	1	141	150
844	625	Q9NVI7|ATD3A_HUMAN	ATAD3A	R.MYFDK(+42.01)YVLKPATEGK.Q	Y	Y	0.8	1.19	3.9	1.27E7	1.03E7	1.51E7	0.68:1.00	1.03E7	1.51E7	0.68:1.00	1.47	2	535	549	Acetylation (K)
9	45	Q16836|HCDH_HUMAN	HADH	K.TFESLVDFSK(+42.01)ALGKHPVSC(+57.02)KDTPGFIVNR.L	Y	Y	2.26	1.24	1.1	3.18E8	3.39E8	2.97E8	1.14:1.00	3.39E8	2.97E8	1.14:1.00	1.14	3	193	221	Acetylation (K); Carbamidomethylation
9	45	Q16836|HCDH_HUMAN	HADH	R.FAGLHFFNPVPVMK.L	N	Y	1.9	6.41	1.2	1.39E8	9.72E7	1.8E8	0.54:1.00	9.72E7	1.8E8	0.54:1.00	1.86	2	166	179
9	45	Q16836|HCDH_HUMAN	HADH	R.QDRFAGLHFFNPVPVMK(+42.01)LVEVIK.T	N	Y	2.31	3.92	0.9	7.88E7	9.28E7	6.49E7	1.43:1.00	9.28E7	6.49E7	1.43:1.00	1.43	2	163	185	Acetylation (K)
9	45	Q16836|HCDH_HUMAN	HADH	K.RLDK(+42.01)FAAEHTIFASNTSSLQITSIANATTR.Q	N	Y	1.07	0.17	3.6	6.85E7	6.7E7	7E7	0.96:1.00	6.7E7	7E7	0.96:1.00	1.05	3	133	162	Acetylation (K)
9	45	Q16836|HCDH_HUMAN	HADH	K.ALGKHPVSC(+57.02)KDTPGFIVNR.L	N	Y	0.82	1.78	1.8	5.09E7	3.7E7	6.48E7	0.57:1.00	3.7E7	6.48E7	0.57:1.00	1.75	2	203	221	Carbamidomethylation
9	45	Q16836|HCDH_HUMAN	HADH	K.TFESLVDFSK.A	N	Y	1.51	3.51	2	3.39E7	2.56E7	4.23E7	0.60:1.00	2.56E7	4.23E7	0.60:1.00	1.65	1	193	202
9	45	Q16836|HCDH_HUMAN	HADH	K.TGEGFYK(+42.01)YK	N	Y	1.04	1.61	1.8	2.85E7	3.35E7	2.36E7	1.42:1.00	3.35E7	2.36E7	1.42:1.00	1.42	1	306	314	Acetylation (K)
9	45	Q16836|HCDH_HUMAN	HADH	R.FAGLHFFNPVPVMK(+42.01)LVEVIKTPMTSQK.T	N	Y	1.16	3.19	3.2	2.59E7	3.27E7	1.91E7	1.71:1.00	3.27E7	1.91E7	1.71:1.00	1.71	2	166	192	Acetylation (K)
9	45	Q16836|HCDH_HUMAN	HADH	K.TFESLVDFSK(+42.01)ALGKHPVSC(+57.02)K.D	N	Y	0.77	0.07	4.1	1.89E7	1.86E7	1.91E7	0.97:1.00	1.86E7	1.91E7	0.97:1.00	1.03	3	193	212	Acetylation (K); Carbamidomethylation
9	45	Q16836|HCDH_HUMAN	HADH	K.HVTVIGGGLMGAGIAQVAAATGHTVVLVDQTEDILAK.S	Y	Y	1.3	3.68	1.5	4.11E8	5.23E8	3E8	1.75:1.00	5.23E8	3E8	1.75:1.00	1.75	5	29	65
9	45	Q16836|HCDH_HUMAN	HADH	K.RLDKFAAEHTIFASNTSSLQITSIANATTR.Q	N	Y	1.15	4.28	1.7	2.4E7	1.64E7	3.16E7	0.52:1.00	1.64E7	3.16E7	0.52:1.00	1.93	3	133	162
9	45	Q16836|HCDH_HUMAN	HADH	R.QDRFAGLHFFNPVPVMK(+42.01)LVEVIKTPMTSQK.T	N	Y	1	2.45	1.9	2.44E7	3.15E7	1.73E7	1.82:1.00	3.15E7	1.73E7	1.82:1.00	1.82	4	163	192	Acetylation (K)
9	45	Q16836|HCDH_HUMAN	HADH	R.LYERGDASKEDIDTAMK.L	N	Y	1.15	11.8	1.7	1.08E7	4.44E6	1.71E7	0.26:1.00	4.44E6	1.71E7	0.26:1.00	3.85	2	233	249
9	45	Q16836|HCDH_HUMAN	HADH	K.TGEGFYKYK(+42.01)	N	Y	0.69	0.05	5.1	6.64E6	6.56E6	6.73E6	0.97:1.00	6.56E6	6.73E6	0.97:1.00	1.03	1	306	314	Acetylation (K)
9	45	Q16836|HCDH_HUMAN	HADH	K.KTGEGFYK(+42.01)YK	N	Y	1.61	0.67	0.2	9.14E6	8.62E6	9.65E6	0.89:1.00	8.62E6	9.65E6	0.89:1.00	1.12	2	305	314	Acetylation (K)
9	45	Q16836|HCDH_HUMAN	HADH	R.LDK(+42.01)FAAEHTIFASNTSSLQITSIANATTRQDR.F	N	Y	1.12	3.8	2.3	6.36E6	8.41E6	4.31E6	1.95:1.00	8.41E6	4.31E6	1.95:1.00	1.95	1	134	165	Acetylation (K)
9	45	Q16836|HCDH_HUMAN	HADH	K.LVEVIKTPMTSQK.T	N	Y	1.2	13.21	0.1	6.64E6	2.53E6	1.08E7	0.23:1.00	2.53E6	1.08E7	0.23:1.00	4.26	2	180	192
9	45	Q16836|HCDH_HUMAN	HADH	K.TLSTIATSTDAASVVHSTDLVVEAIVENLK.V	N	Y	1.24	24.31	2.8	2.38E7	4.9E6	4.28E7	0.11:1.00	4.9E6	4.28E7	0.11:1.00	8.74	2	96	125
9	45	Q16836|HCDH_HUMAN	HADH	K.VKNELFK(+42.01)R.L	N	Y	1.53	0.91	0.8	5.71E6	5.2E6	6.21E6	0.84:1.00	5.2E6	6.21E6	0.84:1.00	1.19	1	126	133	Acetylation (K)
9	45	Q16836|HCDH_HUMAN	HADH	K.NELFK(+42.01)R.L	N	Y	0.92	0.02	2.5	4.2E6	4.19E6	4.22E6	0.99:1.00	4.19E6	4.22E6	0.99:1.00	1.01	1	128	133	Acetylation (K)
9	45	Q16836|HCDH_HUMAN	HADH	R.FAGLHFFN.P	N	Y	1.13	0.27	0.7	6.06E6	6.23E6	5.88E6	1.06:1.00	6.23E6	5.88E6	1.06:1.00	1.06	3	166	173
9	45	Q16836|HCDH_HUMAN	HADH	R.LYERGDASK(+42.01)EDIDTAMK.L	N	Y	1.16	0.33	1.2	6.03E6	5.81E6	6.25E6	0.93:1.00	5.81E6	6.25E6	0.93:1.00	1.08	2	233	249	Acetylation (K)
9	45	Q16836|HCDH_HUMAN	HADH	K.RLDKFAAEHTIFASNTSSLQITSIANATTRQDR.F	N	Y	1.46	6.97	0.1	3.29E6	2.07E6	4.5E6	0.46:1.00	2.07E6	4.5E6	0.46:1.00	2.17	1	133	165
9	45	Q16836|HCDH_HUMAN	HADH	K.FAAEHTIFASNTSSLQITSIANATTR.Q	N	Y	0.89	1.95	2.5	3.07E6	2.24E6	3.9E6	0.57:1.00	2.24E6	3.9E6	0.57:1.00	1.74	1	137	162
9	45	Q16836|HCDH_HUMAN	HADH	K.RLDK(+42.01)FAAEHTIFASN.T	N	Y	1.2	0.17	1.5	2.29E6	2.25E6	2.33E6	0.96:1.00	2.25E6	2.33E6	0.96:1.00	1.04	1	133	147	Acetylation (K)
9	45	Q16836|HCDH_HUMAN	HADH	K.LVEVIK(+42.01)TPMTSQK.T	N	Y	0.9	0.37	3.1	2.19E6	2.31E6	2.08E6	1.11:1.00	2.31E6	2.08E6	1.11:1.00	1.11	1	180	192	Acetylation (K)
9	45	Q16836|HCDH_HUMAN	HADH	K.FAAEHTIFASNTSSLQITSIANATTRQDR.F	N	Y	1.21	3.59	0.9	1.8E6	1.31E6	2.29E6	0.57:1.00	1.31E6	2.29E6	0.57:1.00	1.75	1	137	165
9	45	Q16836|HCDH_HUMAN	HADH	K.TFESLVDFSK(+42.01)ALGK.H	N	Y	0.85	2.71	2.3	2.09E7	1.43E7	2.75E7	0.52:1.00	1.43E7	2.75E7	0.52:1.00	1.93	2	193	206	Acetylation (K)
9	45	Q16836|HCDH_HUMAN	HADH	R.QDRFAGLHFFNPVPVMK.L	N	Y	0.87	60	0	1.36E6	0	2.72E6	00:00:01	0	2.72E6	00:00:01	256	1	163	179
9	45	Q16836|HCDH_HUMAN	HADH	R.LLVPYLMEAIR.L	Y	Y	1.1	6	0.3	1.52E8	8.46E7	2.19E8	0.39:1.00	8.46E7	2.19E8	0.39:1.00	2.58	2	222	232
9	45	Q16836|HCDH_HUMAN	HADH	K.LVAENK(+42.01)FGKK.T	N	Y	0.5	60	0	1.35E5	2.7E5	0	1.00:0	2.7E5	0	1.00:0	256	1	296	305	Acetylation (K)
9	45	Q16836|HCDH_HUMAN	HADH	R.FAGLHFFNPVPVMK(+42.01)LVEVIK.T	N	Y	1.85	0.09	0.5	1.5E8	1.49E8	1.51E8	0.99:1.00	1.49E8	1.51E8	0.99:1.00	1.01	3	166	185	Acetylation (K)
12	331	E9PAV3|NACAM_HUMAN	NACA	K.NILFVITKPDVYKSPASDTYIVFGEAK.I	Y	Y	1.97	0.64	1.2	7.09E7	6.76E7	7.41E7	0.91:1.00	6.76E7	7.41E7	0.91:1.00	1.1	2	1964	1990
12	331	E9PAV3|NACAM_HUMAN	NACA	K.SKNILFVITKPDVYKSPASDTYIVFGEAK.I	N	Y	1.35	0.56	1.9	4.02E7	3.81E7	4.22E7	0.90:1.00	3.81E7	4.22E7	0.90:1.00	1.11	3	1962	1990
12	331	E9PAV3|NACAM_HUMAN	NACA	K.EAPTPPAVTPPSPEKGPAT(+79.97)PAPK(+42.01).G	Y	Y	1.66	9.37	0.5	1.22E7	6.97E6	1.73E7	0.40:1.00	6.97E6	1.73E7	0.40:1.00	2.49	1	1612	1634	Phosphorylation (STY); Acetylation (K)
12	331	E9PAV3|NACAM_HUMAN	NACA	K.GAPTPPAAT(+79.97)PPSPKGGPAT(+79.97)PS(+79.97)PK.W	Y	Y	1.67	0.54	1.3	1.06E7	1.02E7	1.1E7	0.93:1.00	1.02E7	1.1E7	0.93:1.00	1.08	1	938	960	Phosphorylation (STY)
12	331	E9PAV3|NACAM_HUMAN	NACA	K.NILFVITKPDVYK.S	N	Y	1.12	3.03	2.9	1.48E7	1.1E7	1.86E7	0.59:1.00	1.1E7	1.86E7	0.59:1.00	1.7	2	1964	1976
12	331	E9PAV3|NACAM_HUMAN	NACA	K.SKNILFVITKPDVYK.S	N	Y	1.56	1.92	0.5	6.01E6	5.16E6	6.87E6	0.75:1.00	5.16E6	6.87E6	0.75:1.00	1.33	2	1962	1976
12	331	E9PAV3|NACAM_HUMAN	NACA	R.EGAAT(+79.97)PS(+79.97)KGDLTPPAVTPVSLKK(+42.01)APATSAPK.G	N	Y	0.55	0.27	4.1	3.06E6	3.27E6	2.85E6	1.15:1.00	3.27E6	2.85E6	1.15:1.00	1.15	1	1423	1453	Phosphorylation (STY); Acetylation (K)
12	331	E9PAV3|NACAM_HUMAN	NACA	K.K(+42.01)APATPAPMGAPT(+79.97)LPAVIPSSPK.E	N	Y	0.44	3.74	3	2.76E6	4.38E6	1.14E6	3.84:1.00	4.38E6	1.14E6	3.84:1.00	3.84	1	1492	1514	Acetylation (K); Phosphorylation (STY)
12	331	E9PAV3|NACAM_HUMAN	NACA	K.IEDLSQQAQLAAAEK.F	N	Y	0.66	60	0	6.02E5	0	1.2E6	00:00:01	0	1.2E6	00:00:01	256	2	1991	2005
12	331	E9PAV3|NACAM_HUMAN	NACA	K.EGPATPAPKQAPALSMTSSS(+79.97)P.K	N	Y	0.4	60	0	3.46E4	0	6.91E4	00:00:01	0	6.91E4	00:00:01	256	1	898	918	Phosphorylation (STY)
1283	2069	Q9Y5B9|SP16H_HUMAN	SUPT16H	K.EGIVKQDS(+79.97)LVINLNRS(+79.97)NPKLK(+42.01).D	Y	Y	0.46	0.1	6.7	1.01E7	9.86E6	1.04E7	0.95:1.00	9.86E6	1.04E7	0.95:1.00	1.06	1	643	663	Phosphorylation (STY); Acetylation (K)
1283	2069	Q9Y5B9|SP16H_HUMAN	SUPT16H	K.HALFQPC(+57.02)DGEMIIVLHFHLK.N	Y	Y	0.92	1.61	1.5	1.4E7	1.72E7	1.07E7	1.60:1.00	1.72E7	1.07E7	1.60:1.00	1.6	3	706	725	Carbamidomethylation
329	268	P23368|MAOM_HUMAN	ME2	R.VFTPGQGNNVYIFPGVALAVILC(+57.02)NTR.H	Y	Y	0.84	1.46	3.5	1.66E7	1.28E7	2.04E7	0.63:1.00	1.28E7	2.04E7	0.63:1.00	1.59	2	459	484	Carbamidomethylation
329	268	P23368|MAOM_HUMAN	ME2	K.GLFISISDRGHVR.S	Y	Y	1.02	0.63	2.9	7.44E6	7.96E6	6.93E6	1.15:1.00	7.96E6	6.93E6	1.15:1.00	1.15	1	132	144
329	268	P23368|MAOM_HUMAN	ME2	R.LFTPDVIR.A	N	Y	0.98	1.88	1.8	2.54E6	1.96E6	3.11E6	0.63:1.00	1.96E6	3.11E6	0.63:1.00	1.59	1	398	405
329	268	P23368|MAOM_HUMAN	ME2	R.DRTQQYDDLIDEFMK(+42.01)AITDRYGR.N	Y	Y	0.88	0.1	1.1	3.37E6	3.3E6	3.44E6	0.96:1.00	3.3E6	3.44E6	0.96:1.00	1.04	2	226	248	Acetylation (K)
329	268	P23368|MAOM_HUMAN	ME2	K.YIYIMGIQER.N	N	Y	0.68	0.54	4.1	1.94E6	2.15E6	1.72E6	1.25:1.00	2.15E6	1.72E6	1.25:1.00	1.25	1	82	91
329	268	P23368|MAOM_HUMAN	ME2	K.GK(+42.01)PLMLNPR.T	N	Y	0.44	1.49	7.1	1.35E6	1.75E6	9.46E5	1.85:1.00	1.75E6	9.46E5	1.85:1.00	1.85	1	25	33	Acetylation (K)
329	268	P23368|MAOM_HUMAN	ME2	K.MAFRYPEPEDKAK(+42.01)YVK.E	N	Y	0.48	0.67	5.9	5.03E5	5.94E5	4.11E5	1.44:1.00	5.94E5	4.11E5	1.44:1.00	1.44	1	539	554	Acetylation (K)
1033	1525	P20962|PTMS_HUMAN	PTMS	K.SVEAAAELSAK(+42.01)DLK.E	Y	Y	0.86	1.18	1.4	9.52E6	7.85E6	1.12E7	0.70:1.00	7.85E6	1.12E7	0.70:1.00	1.43	2	5	18	Acetylation (K)
1456	2310	Q9P016|THYN1_HUMAN	THYN1	R.KRLAGTSGSDK(+42.01)GLSGK.R	Y	Y	3.35	2.94	0	1.43E8	1.63E8	1.24E8	1.32:1.00	1.63E8	1.24E8	1.32:1.00	1.32	1	6	21	Acetylation (K)
1456	2310	Q9P016|THYN1_HUMAN	THYN1	R.FIPLAELK.S	Y	Y	1.57	1.34	0.1	2.83E6	3.12E6	2.53E6	1.24:1.00	3.12E6	2.53E6	1.24:1.00	1.24	1	172	179
1173	1560	P35914|HMGCL_HUMAN	HMGCL	R.DGLQNEK(+42.01)NIVSTPVK.I	Y	Y	1.48	9.67	0.9	4.75E6	6.57E6	2.94E6	2.24:1.00	6.57E6	2.94E6	2.24:1.00	2.24	1	42	56	Acetylation (K)
322	238	Q96CX2|KCD12_HUMAN	KCTD12	R.FFLDRDGFLFR.Y	Y	Y	0.64	0.17	4.8	1.2E7	1.14E7	1.26E7	0.91:1.00	1.14E7	1.26E7	0.91:1.00	1.1	1	80	90
322	238	Q96CX2|KCD12_HUMAN	KCTD12	R.RSGYITIGYR.G	Y	Y	1.28	3.03	0.2	1.54E6	1.15E6	1.92E6	0.60:1.00	1.15E6	1.92E6	0.60:1.00	1.68	1	206	215
322	238	Q96CX2|KCD12_HUMAN	KCTD12	K.GRFFLDRDGFLFR.Y	N	Y	0.71	1.57	3.3	1.23E6	1.59E6	8.71E5	1.83:1.00	1.59E6	8.71E5	1.83:1.00	1.83	1	78	90
322	238	Q96CX2|KCD12_HUMAN	KCTD12	R.SPSGGAAGPLLTPSQSLDGSRR.S	Y	Y	0.32	5.96	9.7	1.16E6	3.65E5	1.96E6	0.19:1.00	3.65E5	1.96E6	0.19:1.00	5.37	1	185	206
322	238	Q96CX2|KCD12_HUMAN	KCTD12	R.MFTQQQPQELAR.D	N	Y	0.93	60	0	8.88E5	0	1.78E6	00:00:01	0	1.78E6	00:00:01	256	1	63	74
322	238	Q96CX2|KCD12_HUMAN	KCTD12	R.DAQADAK(+42.01)FR.R	N	Y	0.57	1.56	3.9	5.47E5	7.35E5	3.59E5	2.05:1.00	7.35E5	3.59E5	2.05:1.00	2.05	1	223	231	Acetylation (K)
117	122	P52272|HNRPM_HUMAN	HNRNPM	R.NLPFDFTWK.M	Y	Y	1.32	1.42	1.7	1E7	8.79E6	1.13E7	0.78:1.00	8.79E6	1.13E7	0.78:1.00	1.28	1	659	667
117	122	P52272|HNRPM_HUMAN	HNRNPM	R.GNFGGSFAGSFGGAGGHAPGVAR.K	Y	Y	1.06	1.88	3	7.8E6	6.18E6	9.42E6	0.66:1.00	6.18E6	9.42E6	0.66:1.00	1.52	1	628	650
117	122	P52272|HNRPM_HUMAN	HNRNPM	K.GC(+57.02)GVVK(+42.01)FESPEVAER.A	Y	Y	1.24	1.04	2	4.38E6	4.81E6	3.95E6	1.22:1.00	4.81E6	3.95E6	1.22:1.00	1.22	1	693	707	Carbamidomethylation; Acetylation (K)
117	122	P52272|HNRPM_HUMAN	HNRNPM	R.AFITNIPFDVK.W	N	Y	1.52	5	0.1	4.23E6	2.66E6	5.79E6	0.46:1.00	2.66E6	5.79E6	0.46:1.00	2.17	1	73	83
117	122	P52272|HNRPM_HUMAN	HNRNPM	R.LGSTVFVANLDYK.V	N	Y	1.21	3.53	1.5	3.91E6	2.83E6	4.99E6	0.57:1.00	2.83E6	4.99E6	0.57:1.00	1.76	1	202	214
117	122	P52272|HNRPM_HUMAN	HNRNPM	K.SKGC(+57.02)GVVK(+42.01)FESPEVAER.A	N	Y	0.92	0.15	3.2	2.16E6	2.21E6	2.11E6	1.05:1.00	2.21E6	2.11E6	1.05:1.00	1.05	1	691	707	Carbamidomethylation; Acetylation (K)
117	122	P52272|HNRPM_HUMAN	HNRNPM	K.LKEVFSMAGVVVR.A	N	Y	0.56	0.74	2.9	1.77E6	1.45E6	2.08E6	0.70:1.00	1.45E6	2.08E6	0.70:1.00	1.43	1	220	232
117	122	P52272|HNRPM_HUMAN	HNRNPM	R.FGSGMNMGR.I	N	Y	0.66	60	0	2.6E5	0	5.2E5	00:00:01	0	5.2E5	00:00:01	256	1	363	371
117	122	P52272|HNRPM_HUMAN	HNRNPM	R.KAC(+57.02)QIFVR.N	N	Y	0.35	4.58	8.5	1.95E5	7.25E4	3.16E5	0.23:1.00	7.25E4	3.16E5	0.23:1.00	4.36	1	651	658	Carbamidomethylation
117	122	P52272|HNRPM_HUMAN	HNRNPM	R.MGLSMER.M	N	Y	0.66	60	0	1.34E5	0	2.67E5	00:00:01	0	2.67E5	00:00:01	256	1	525	531
571	1242	Q9UDR5|AASS_HUMAN	AASS	R.KTDAVYDPAEYDK(+42.01)HPER.Y	Y	Y	0.54	1.73	0.7	2.24E5	1.39E5	3.09E5	0.45:1.00	1.39E5	3.09E5	0.45:1.00	2.22	1	274	290	Acetylation (K)
561	737	Q6NUK1|SCMC1_HUMAN	SLC25A24	K.FWAYEQYKK.L	Y	Y	0.91	4.6	3.3	2.7E6	1.52E6	3.87E6	0.39:1.00	1.52E6	3.87E6	0.39:1.00	2.54	1	269	277
561	737	Q6NUK1|SCMC1_HUMAN	SLC25A24	R.IISKEGIPGLYR.G	Y	Y	1.01	0.56	1.6	7.58E5	7.01E5	8.14E5	0.86:1.00	7.01E5	8.14E5	0.86:1.00	1.16	1	434	445
561	737	Q6NUK1|SCMC1_HUMAN	SLC25A24	K.KILK(+42.01)HEGLGAFYK.G	Y	Y	0.92	60	0	7.27E5	1.45E6	0	1.00:0	1.45E6	0	1.00:0	256	1	333	345	Acetylation (K)
561	737	Q6NUK1|SCMC1_HUMAN	SLC25A24	K.TGQYSGIYDC(+57.02)AKK.I	N	Y	0.86	2.71	1.7	2E5	1.32E5	2.68E5	0.49:1.00	1.32E5	2.68E5	0.49:1.00	2.02	1	321	333	Carbamidomethylation
561	737	Q6NUK1|SCMC1_HUMAN	SLC25A24	K.TGQYSGIYDC(+57.02)AK.K	N	Y	0.63	60	0	1.8E5	0	3.61E5	00:00:01	0	3.61E5	00:00:01	256	1	321	332	Carbamidomethylation
1882	2160	O75947|ATP5H_HUMAN	ATP5PD	K.AGLVDDFEK(+42.01)K.F	Y	Y	0.54	1.67	5.8	1.16E6	7.31E5	1.59E6	0.46:1.00	7.31E5	1.59E6	0.46:1.00	2.18	1	64	73	Acetylation (K)
66	36	P60174|TPIS_HUMAN	TPI1	K.FFVGGNWK.M	Y	Y	1.72	1.04	1.7	5.78E7	5.4E7	6.17E7	0.87:1.00	5.4E7	6.17E7	0.87:1.00	1.14	1	44	51
66	36	P60174|TPIS_HUMAN	TPI1	K.DC(+57.02)GATWVVLGHSERR.H	Y	Y	1.99	1.29	1.2	3.22E7	3.49E7	2.95E7	1.18:1.00	3.49E7	2.95E7	1.18:1.00	1.18	2	123	137	Carbamidomethylation
66	36	P60174|TPIS_HUMAN	TPI1	K.VIADNVKDWSK.V	Y	Y	1.46	10.18	1	1.83E7	9.79E6	2.68E7	0.36:1.00	9.79E6	2.68E7	0.36:1.00	2.74	2	187	197
66	36	P60174|TPIS_HUMAN	TPI1	R.HVFGESDELIGQK.V	N	Y	0.84	1.52	4.9	1.7E7	1.31E7	2.09E7	0.63:1.00	1.31E7	2.09E7	0.63:1.00	1.6	3	138	150
66	36	P60174|TPIS_HUMAN	TPI1	K.VVLAYEPVWAIGTGK.T	N	Y	1.45	10.07	0.8	7.45E6	4.03E6	1.09E7	0.37:1.00	4.03E6	1.09E7	0.37:1.00	2.7	1	198	212
66	36	P60174|TPIS_HUMAN	TPI1	K.VAHALAEGLGVIAC(+57.02)IGEK.L	N	Y	0.82	3.76	1.2	7.28E6	1.08E7	3.75E6	2.88:1.00	1.08E7	3.75E6	2.88:1.00	2.88	2	151	168	Carbamidomethylation
66	36	P60174|TPIS_HUMAN	TPI1	K.IAVAAQNC(+57.02)YK.V	N	Y	1.82	11.84	0.2	6.33E6	3.65E6	9.01E6	0.41:1.00	3.65E6	9.01E6	0.41:1.00	2.47	1	97	106	Carbamidomethylation
66	36	P60174|TPIS_HUMAN	TPI1	R.KFFVGGNWK.M	N	Y	1.28	5.68	0.7	6.3E6	3.82E6	8.77E6	0.44:1.00	3.82E6	8.77E6	0.44:1.00	2.29	1	43	51
66	36	P60174|TPIS_HUMAN	TPI1	R.RHVFGESDELIGQK.V	N	Y	1.6	4.19	0.9	5.61E6	4.1E6	7.13E6	0.57:1.00	4.1E6	7.13E6	0.57:1.00	1.74	1	137	150
66	36	P60174|TPIS_HUMAN	TPI1	K.VPADTEVVC(+57.02)APPTAYIDFAR.Q	N	Y	0.96	60	0	5.36E6	0	1.07E7	00:00:01	0	1.07E7	00:00:01	256	1	71	90	Carbamidomethylation
66	36	P60174|TPIS_HUMAN	TPI1	K.DC(+57.02)GATWVVLGHSER.R	N	Y	1.22	5.79	0.5	5.32E6	7.36E6	3.28E6	2.24:1.00	7.36E6	3.28E6	2.24:1.00	2.24	1	123	136	Carbamidomethylation
66	36	P60174|TPIS_HUMAN	TPI1	R.KQSLGELIGTLNAAK.V	N	Y	1.33	4.34	0.5	2.35E6	1.62E6	3.09E6	0.52:1.00	1.62E6	3.09E6	0.52:1.00	1.91	1	56	70
66	36	P60174|TPIS_HUMAN	TPI1	K.VAHALAEGLGVIAC(+57.02)IGEKLDER.E	N	Y	0.5	0.44	4	3.16E6	2.78E6	3.54E6	0.79:1.00	2.78E6	3.54E6	0.79:1.00	1.27	3	151	172	Carbamidomethylation
66	36	P60174|TPIS_HUMAN	TPI1	K.LDEREAGITEK.V	N	Y	0.9	11.72	1.2	1.07E6	3.02E5	1.85E6	0.16:1.00	3.02E5	1.85E6	0.16:1.00	6.12	1	169	179
66	36	P60174|TPIS_HUMAN	TPI1	K.SNVSDAVAQSTR.I	N	Y	1.02	4.94	1.4	1.31E7	8.03E6	1.81E7	0.44:1.00	8.03E6	1.81E7	0.44:1.00	2.26	3	232	243
66	36	P60174|TPIS_HUMAN	TPI1	K.LRGWLK(+42.01)SNVSDAVAQSTR.I	N	Y	0.38	60	0	2.11E5	4.21E5	0	1.00:0	4.21E5	0	1.00:0	256	1	226	243	Acetylation (K)
32	39	P29401|TKT_HUMAN	TKT	R.TVPFC(+57.02)STFAAFFTR.A	Y	Y	3.35	8.08	0.3	7.49E8	5.34E8	9.64E8	0.55:1.00	5.34E8	9.64E8	0.55:1.00	1.8	2	382	395	Carbamidomethylation
32	39	P29401|TKT_HUMAN	TKT	R.NRTVPFC(+57.02)STFAAFFTR.A	N	Y	1.25	3	0.6	5.81E7	4.64E7	6.99E7	0.66:1.00	4.64E7	6.99E7	0.66:1.00	1.51	3	380	395	Carbamidomethylation
32	39	P29401|TKT_HUMAN	TKT	V.PFC(+57.02)STFAAFFTR.A	N	Y	0.87	2.58	3.2	1.63E7	1.02E7	2.24E7	0.46:1.00	1.02E7	2.24E7	0.46:1.00	2.2	1	384	395	Carbamidomethylation
32	39	P29401|TKT_HUMAN	TKT	R.LRISSIQATTAAGSGHPTSC(+57.02)C(+57.02)SAAEIMAVLFFHTMR.Y	N	Y	0.96	3.63	2.5	2.16E7	1.38E7	2.95E7	0.47:1.00	1.38E7	2.95E7	0.47:1.00	2.14	2	22	57	Carbamidomethylation
32	39	P29401|TKT_HUMAN	TKT	K.RC(+57.02)EAFGWHAIIVDGHSVEELC(+57.02)K.A	Y	Y	1.37	3.6	1.9	4.94E7	6.15E7	3.73E7	1.65:1.00	6.15E7	3.73E7	1.65:1.00	1.65	3	205	226	Carbamidomethylation
32	39	P29401|TKT_HUMAN	TKT	K.GHAAPILYAVWAEAGFLAEAELLNLRK.I	N	Y	1.39	1.26	0.7	1.87E7	2.07E7	1.67E7	1.24:1.00	2.07E7	1.67E7	1.24:1.00	1.24	2	76	102
32	39	P29401|TKT_HUMAN	TKT	R.SVPTSTVFYPSDGVATEK.A	N	Y	0.68	2.59	1.8	1.35E7	7.27E6	1.97E7	0.37:1.00	7.27E6	1.97E7	0.37:1.00	2.71	2	439	456
32	39	P29401|TKT_HUMAN	TKT	K.RC(+57.02)EAFGWHAIIVDGHSVEELC(+57.02)KAFGQAK.H	N	Y	1.82	4.6	0.8	9.61E6	1.18E7	7.39E6	1.60:1.00	1.18E7	7.39E6	1.60:1.00	1.6	1	205	232	Carbamidomethylation
32	39	P29401|TKT_HUMAN	TKT	R.VLDPFTIKPLDR.K	N	Y	1.75	3.7	1.4	9.11E6	7.34E6	1.09E7	0.67:1.00	7.34E6	1.09E7	0.67:1.00	1.48	1	531	542
32	39	P29401|TKT_HUMAN	TKT	N.RTVPFC(+57.02)STFAAFFTR.A	N	Y	1.13	2.66	2.6	5.5E6	4.21E6	6.79E6	0.62:1.00	4.21E6	6.79E6	0.62:1.00	1.61	1	381	395	Carbamidomethylation
32	39	P29401|TKT_HUMAN	TKT	K.SKDDQVTVIGAGVTLHEALAAAELLKK.E	N	Y	1.09	1.16	2.5	2.12E7	1.83E7	2.42E7	0.76:1.00	1.83E7	2.42E7	0.76:1.00	1.32	2	498	524
32	39	P29401|TKT_HUMAN	TKT	R.MPSLPSYK.V	N	Y	0.98	6.13	2.5	4.42E6	2.09E6	6.75E6	0.31:1.00	2.09E6	6.75E6	0.31:1.00	3.23	1	303	310
32	39	P29401|TKT_HUMAN	TKT	K.AFGQAK(+42.01)HQPTAIIAK.T	N	Y	1.02	0.83	2.1	4.29E6	4.67E6	3.91E6	1.20:1.00	4.67E6	3.91E6	1.20:1.00	1.2	2	227	241	Acetylation (K)
32	39	P29401|TKT_HUMAN	TKT	K.MFGIDRDAIAQAVR.G	N	Y	1.54	5.11	0	3.77E6	2.34E6	5.19E6	0.45:1.00	2.34E6	5.19E6	0.45:1.00	2.22	1	604	617
32	39	P29401|TKT_HUMAN	TKT	R.IIALDGDTK.N	N	Y	0.88	2.51	1.9	3.71E6	2.36E6	5.05E6	0.47:1.00	2.36E6	5.05E6	0.47:1.00	2.14	1	335	343
32	39	P29401|TKT_HUMAN	TKT	K.ILATPPQEDAPSVDIANIR.M	N	Y	0.81	2.95	4.7	6.47E6	3.86E6	9.08E6	0.43:1.00	3.86E6	9.08E6	0.43:1.00	2.35	2	284	302
32	39	P29401|TKT_HUMAN	TKT	K.LQALKDTANRLR.I	N	Y	1.3	4.41	1.6	2.55E6	3.32E6	1.78E6	1.86:1.00	3.32E6	1.78E6	1.86:1.00	1.86	1	12	23
32	39	P29401|TKT_HUMAN	TKT	R.ISSIQATTAAGSGHPTSC(+57.02)C(+57.02)SAAEIMAVLFFHTMR.Y	Y	Y	1.08	0.39	2.7	1.21E9	1.27E9	1.15E9	1.11:1.00	1.27E9	1.15E9	1.11:1.00	1.11	3	24	57	Carbamidomethylation
32	39	P29401|TKT_HUMAN	TKT	R.GITGVEDKESWHGK(+42.01)PLPK.N	N	Y	0.81	3.1	1.6	2.11E6	2.97E6	1.25E6	2.38:1.00	2.97E6	1.25E6	2.38:1.00	2.38	1	247	264	Acetylation (K)
32	39	P29401|TKT_HUMAN	TKT	R.KISSDLDGHPVPK.Q	N	Y	1.32	8.33	0.1	1.53E6	8.13E5	2.25E6	0.36:1.00	8.13E5	2.25E6	0.36:1.00	2.77	1	102	114
32	39	P29401|TKT_HUMAN	TKT	R.LGQSDPAPLQHQMDIYQK.R	N	Y	0.85	60	0	1.02E6	0	2.04E6	00:00:01	0	2.04E6	00:00:01	256	1	187	204
32	39	P29401|TKT_HUMAN	TKT	R.TSRPENAIIYNNNEDFQVGQAK.V	N	Y	0.69	60	0	8.5E5	0	1.7E6	00:00:01	0	1.7E6	00:00:01	256	1	472	493
32	39	P29401|TKT_HUMAN	TKT	K.NMAEQIIQEIYSQIQSK.K	N	Y	0.77	0.74	0.7	7.44E5	6.43E5	8.44E5	0.76:1.00	6.43E5	8.44E5	0.76:1.00	1.31	1	265	281
32	39	P29401|TKT_HUMAN	TKT	K.NSTFSEIFKK.E	N	Y	0.85	5.89	1	5.63E5	2.61E5	8.66E5	0.30:1.00	2.61E5	8.66E5	0.30:1.00	3.32	1	344	353
32	39	P29401|TKT_HUMAN	TKT	K.HQPTAIIAK.T	N	Y	1.22	4.74	0.7	5.26E5	3.53E5	6.99E5	0.50:1.00	3.53E5	6.99E5	0.50:1.00	1.98	1	233	241
32	39	P29401|TKT_HUMAN	TKT	K.ISSDLDGHPVPK.Q	N	Y	0.89	2.57	0.9	5.05E6	3.16E6	6.93E6	0.46:1.00	3.16E6	6.93E6	0.46:1.00	2.19	2	103	114
32	39	P29401|TKT_HUMAN	TKT	R.KLILDSAR.A	N	Y	1.15	7.57	0	4.59E5	2.44E5	6.73E5	0.36:1.00	2.44E5	6.73E5	0.36:1.00	2.76	1	543	550
32	39	P29401|TKT_HUMAN	TKT	R.LGQSDPAPLQHQMDIYQKR.C	N	Y	0.49	60	0	2.76E5	0	5.51E5	00:00:01	0	5.51E5	00:00:01	256	1	187	205
1716	15566	Q96T23|RSF1_HUMAN	RSF1	R.GK(+42.01)DISTITGHR.G	Y	Y	1.42	6.21	0.1	2.38E6	3.22E6	1.54E6	2.10:1.00	3.22E6	1.54E6	2.10:1.00	2.1	1	1049	1059	Acetylation (K)
70	70	P08133|ANXA6_HUMAN	ANXA6	R.LILGLMMPPAHYDAK.Q	Y	Y	1.22	1.17	1.5	1.94E7	1.73E7	2.15E7	0.80:1.00	1.73E7	2.15E7	0.80:1.00	1.24	2	428	442
70	70	P08133|ANXA6_HUMAN	ANXA6	R.DAFVAIVQSVK.N	Y	Y	1.43	3.95	1.7	1.21E7	1.51E7	9.08E6	1.66:1.00	1.51E7	9.08E6	1.66:1.00	1.66	1	588	598
70	70	P08133|ANXA6_HUMAN	ANXA6	R.FMTILC(+57.02)TR.S	N	Y	1.17	2.76	2.3	9.84E6	7.23E6	1.24E7	0.58:1.00	7.23E6	1.24E7	0.58:1.00	1.72	2	547	554	Carbamidomethylation
70	70	P08133|ANXA6_HUMAN	ANXA6	R.VFQEFIK.M	N	Y	0.81	3.42	1.7	7.08E6	4E6	1.02E7	0.39:1.00	4E6	1.02E7	0.39:1.00	2.55	1	562	568
70	70	P08133|ANXA6_HUMAN	ANXA6	K.ALIEILATR.T	N	Y	1.56	1.22	1.7	5.99E6	6.55E6	5.43E6	1.21:1.00	6.55E6	5.43E6	1.21:1.00	1.21	1	457	465
70	70	P08133|ANXA6_HUMAN	ANXA6	K.NKPLFFADKLYK.S	N	Y	0.94	4.75	2.8	5.26E6	2.78E6	7.73E6	0.36:1.00	2.78E6	7.73E6	0.36:1.00	2.78	1	599	610
70	70	P08133|ANXA6_HUMAN	ANXA6	R.RVFQEFIK.M	N	Y	1.14	5	0.7	5.24E6	3.25E6	7.23E6	0.45:1.00	3.25E6	7.23E6	0.45:1.00	2.22	1	561	568
70	70	P08133|ANXA6_HUMAN	ANXA6	K.SLHQAIEGDTSGDFLK.A	N	Y	0.92	9.34	1.7	4.2E6	1.15E6	7.24E6	0.16:1.00	1.15E6	7.24E6	0.16:1.00	6.28	2	648	663
70	70	P08133|ANXA6_HUMAN	ANXA6	R.RILISLATGHR.E	N	Y	1.52	4.68	0.9	2.75E6	1.78E6	3.72E6	0.48:1.00	1.78E6	3.72E6	0.48:1.00	2.09	1	499	509
70	70	P08133|ANXA6_HUMAN	ANXA6	R.LIVGLMRPPAYC(+57.02)DAK.E	N	Y	0.58	3.91	2	1.8E6	2.96E6	6.46E5	4.58:1.00	2.96E6	6.46E5	4.58:1.00	4.58	1	85	99	Carbamidomethylation
70	70	P08133|ANXA6_HUMAN	ANXA6	R.ILISLATGHREEGGENLDQAR.E	N	Y	1.29	2.66	0.1	1.26E6	9.93E5	1.53E6	0.65:1.00	9.93E5	1.53E6	0.65:1.00	1.54	1	500	520
70	70	P08133|ANXA6_HUMAN	ANXA6	I.LGLMMPPAHYDAK.Q	N	Y	0.51	0.84	5	1.04E6	1.25E6	8.17E5	1.54:1.00	1.25E6	8.17E5	1.54:1.00	1.54	1	430	442
70	70	P08133|ANXA6_HUMAN	ANXA6	R.STPEYFAER.L	N	Y	0.96	60	0	9.72E5	0	1.94E6	00:00:01	0	1.94E6	00:00:01	256	1	251	259
70	70	P08133|ANXA6_HUMAN	ANXA6	R.RILISLATGHREEGGENLDQAR.E	N	Y	1.26	1.18	0.2	8.52E5	9.26E5	7.78E5	1.19:1.00	9.26E5	7.78E5	1.19:1.00	1.19	1	499	520
70	70	P08133|ANXA6_HUMAN	ANXA6	M.AK(+42.01)PAQGAK(+42.01)YR.G	N	Y	1.15	1.73	1.5	7.73E5	6.55E5	8.91E5	0.74:1.00	6.55E5	8.91E5	0.74:1.00	1.36	1	2	11	Acetylation (K)
70	70	P08133|ANXA6_HUMAN	ANXA6	K.SLYGKDLIADLKYELTGKFER.L	Y	Y	0.8	3.25	1.8	1.4E7	8.07E6	2E7	0.40:1.00	8.07E6	2E7	0.40:1.00	2.48	2	64	84
70	70	P08133|ANXA6_HUMAN	ANXA6	R.VELKGTVRPANDFNPDADAK.A	N	Y	0.58	60	0	2.55E5	0	5.09E5	00:00:01	0	5.09E5	00:00:01	256	1	351	370
70	70	P08133|ANXA6_HUMAN	ANXA6	K.SLYGKDLIADLK(+42.01)YELTGKFER.L	N	Y	0.51	60	0	2.24E5	0	4.47E5	00:00:01	0	4.47E5	00:00:01	256	1	64	84	Acetylation (K)
172	247	P40925|MDHC_HUMAN	MDH1	K.NVIIWGNHSSTQYPDVNHAK.V	Y	Y	0.97	0.35	2	1.11E7	1.06E7	1.15E7	0.92:1.00	1.06E7	1.15E7	0.92:1.00	1.09	3	180	199
172	247	P40925|MDHC_HUMAN	MDH1	K.VIVVGNPANTNC(+57.02)LTASK.S	Y	Y	1.64	3.49	0.1	3.98E6	2.98E6	4.98E6	0.60:1.00	2.98E6	4.98E6	0.60:1.00	1.67	1	126	142	Carbamidomethylation
172	247	P40925|MDHC_HUMAN	MDH1	K.SQGAALDK(+42.01)YAK.K	Y	Y	0.97	1.85	2.4	3.8E6	2.95E6	4.65E6	0.64:1.00	2.95E6	4.65E6	0.64:1.00	1.57	1	111	121	Acetylation (K)
172	247	P40925|MDHC_HUMAN	MDH1	K.SAPSIPKENFSC(+57.02)LTR.L	N	Y	0.84	60	0	1.82E6	0	3.65E6	00:00:01	0	3.65E6	00:00:01	256	1	143	157	Carbamidomethylation
172	247	P40925|MDHC_HUMAN	MDH1	K.GEFVTTVQQR.G	N	Y	1.22	7.71	0.5	5.75E5	3.28E5	8.23E5	0.40:1.00	3.28E5	8.23E5	0.40:1.00	2.51	1	221	230
172	247	P40925|MDHC_HUMAN	MDH1	K.SQGAALDK(+42.01)YAKK.S	N	Y	0.44	0.05	7.1	5.28E5	5.21E5	5.35E5	0.97:1.00	5.21E5	5.35E5	0.97:1.00	1.03	1	111	122	Acetylation (K)
172	247	P40925|MDHC_HUMAN	MDH1	K.SQGAALDKYAK(+42.01).K	N	Y	0.26	2.53	8.6	1.53E5	2.2E5	8.63E4	2.55:1.00	2.2E5	8.63E4	2.55:1.00	2.55	1	111	121	Acetylation (K)
1178	15453	Q9NUJ1|ABHDA_HUMAN	ABHD10	K.ALAIEEFC(+57.02)K(+42.01)SLGHAC(+57.02)IR.F	Y	Y	1.22	4.99	1	3.54E6	4.69E6	2.38E6	1.97:1.00	4.69E6	2.38E6	1.97:1.00	1.97	1	93	109	Carbamidomethylation; Acetylation (K)
1178	15453	Q9NUJ1|ABHDA_HUMAN	ABHD10	Q.KTSLSFLNRPDLPNLAYKK.L	Y	Y	1.03	2.03	1.7	1.61E6	1.3E6	1.93E6	0.67:1.00	1.3E6	1.93E6	0.67:1.00	1.49	1	52	70
81	89	P49411|EFTU_HUMAN	TUFM	K.FKK(+42.01)YEEIDNAPEER.A	Y	Y	1.07	1.14	2.6	1.08E7	9.32E6	1.22E7	0.76:1.00	9.32E6	1.22E7	0.76:1.00	1.31	2	89	102	Acetylation (K)
81	89	P49411|EFTU_HUMAN	TUFM	R.GITINAAHVEYSTAAR.H	Y	Y	1.81	3.99	0.1	7.99E6	6.35E6	9.63E6	0.66:1.00	6.35E6	9.63E6	0.66:1.00	1.52	1	105	120
81	89	P49411|EFTU_HUMAN	TUFM	R.TVVTGIEMFHK.S	N	Y	1.06	4.19	2.2	3.5E6	2.13E6	4.86E6	0.44:1.00	2.13E6	4.86E6	0.44:1.00	2.28	1	301	311
81	89	P49411|EFTU_HUMAN	TUFM	K.TTLTAAITK.I	N	Y	0.88	3.23	3.5	3.33E6	1.87E6	4.79E6	0.39:1.00	1.87E6	4.79E6	0.39:1.00	2.57	1	71	79
81	89	P49411|EFTU_HUMAN	TUFM	R.HKPFVSHFMPVMFSLTWDMAC(+57.02)R.I	Y	Y	1.16	1.68	2.3	6.8E7	7.9E7	5.69E7	1.39:1.00	7.9E7	5.69E7	1.39:1.00	1.39	4	367	388	Carbamidomethylation
81	89	P49411|EFTU_HUMAN	TUFM	R.DKPHVNVGTIGHVDHGKTTLTAAITK.I	N	Y	1.39	1.11	0.7	2.04E6	1.86E6	2.22E6	0.84:1.00	1.86E6	2.22E6	0.84:1.00	1.19	1	54	79
81	89	P49411|EFTU_HUMAN	TUFM	R.GILK(+42.01)KGDEC(+57.02)ELLGHSK.N	N	Y	1.02	1.12	1.4	3.45E6	3.03E6	3.87E6	0.78:1.00	3.03E6	3.87E6	0.78:1.00	1.28	2	282	297	Acetylation (K); Carbamidomethylation
81	89	P49411|EFTU_HUMAN	TUFM	K.FKKYEEIDNAPEER.A	N	Y	0.94	3.73	1.9	1.89E6	1.17E6	2.62E6	0.45:1.00	1.17E6	2.62E6	0.45:1.00	2.25	1	89	102
81	89	P49411|EFTU_HUMAN	TUFM	R.GTVVTGTLER.G	N	Y	1.19	6.98	1.7	1.88E6	1.03E6	2.72E6	0.38:1.00	1.03E6	2.72E6	0.38:1.00	2.64	1	272	281
81	89	P49411|EFTU_HUMAN	TUFM	R.DLEK(+42.01)PFLLPVEAVYSVPGR.G	N	Y	0.53	4.29	3.3	1.83E6	3.09E6	5.73E5	5.39:1.00	3.09E6	5.73E5	5.39:1.00	5.39	1	253	271	Acetylation (K)
81	89	P49411|EFTU_HUMAN	TUFM	K.VEAQVYILSKEEGGR.H	N	Y	1.18	4.7	1	1.79E6	1.11E6	2.46E6	0.45:1.00	1.11E6	2.46E6	0.45:1.00	2.2	1	352	366
81	89	P49411|EFTU_HUMAN	TUFM	R.DKPHVNVGTIGHVDHGK.T	N	Y	0.9	4.06	2.1	6.57E5	4.04E5	9.09E5	0.44:1.00	4.04E5	9.09E5	0.44:1.00	2.25	1	54	70
81	89	P49411|EFTU_HUMAN	TUFM	K.LLDAVDTYIPVPAR.D	N	Y	0.6	60	0	5.24E5	0	1.05E6	00:00:01	0	1.05E6	00:00:01	256	1	239	252
81	89	P49411|EFTU_HUMAN	TUFM	R.ARGITINAAHVEYSTAAR.H	N	Y	0.46	0.04	7	3.65E5	3.69E5	3.61E5	1.02:1.00	3.69E5	3.61E5	1.02:1.00	1.02	1	103	120
81	89	P49411|EFTU_HUMAN	TUFM	K.KYEEIDNAPEER.A	N	Y	0.57	3.55	2.9	2.35E5	9.32E4	3.76E5	0.25:1.00	9.32E4	3.76E5	0.25:1.00	4.04	1	91	102
81	89	P49411|EFTU_HUMAN	TUFM	K.K(+42.01)YEEIDNAPEER.A	N	Y	0.73	2.42	1.7	2.28E5	1.34E5	3.22E5	0.42:1.00	1.34E5	3.22E5	0.42:1.00	2.39	1	91	102	Acetylation (K)
81	89	P49411|EFTU_HUMAN	TUFM	K.KGDEC(+57.02)ELLGHSK.N	N	Y	0.6	60	0	1.07E5	0	2.14E5	00:00:01	0	2.14E5	00:00:01	256	1	286	297	Carbamidomethylation
81	89	P49411|EFTU_HUMAN	TUFM	I.TINAAHVEYSTAAR.H	N	Y	0.77	0.14	0.2	2.87E5	2.96E5	2.79E5	1.06:1.00	2.96E5	2.79E5	1.06:1.00	1.06	2	107	120
994	571	Q9BSH5|HDHD3_HUMAN	HDHD3	R.LLTWDVK(+42.01)DTLLR.L	Y	Y	0.94	0.92	3.3	3.23E8	2.85E8	3.61E8	0.79:1.00	2.85E8	3.61E8	0.79:1.00	1.27	2	9	20	Acetylation (K)
994	571	Q9BSH5|HDHD3_HUMAN	HDHD3	R.LRHPLGEAYATK.A	Y	Y	0.83	1.92	2.2	4.13E5	3E5	5.26E5	0.57:1.00	3E5	5.26E5	0.57:1.00	1.75	1	21	32
209	351	P06748|NPM_HUMAN	NPM1	K.VEAK(+42.01)FINYVK.N	Y	Y	3.67	1.48	0.8	2.29E8	2.47E8	2.11E8	1.17:1.00	2.47E8	2.11E8	1.17:1.00	1.17	1	264	273	Acetylation (K)
209	351	P06748|NPM_HUMAN	NPM1	K.GGSLPKVEAK(+42.01)FINYVK.N	N	Y	2.07	0.79	1.1	6.88E7	7.18E7	6.57E7	1.09:1.00	7.18E7	6.57E7	1.09:1.00	1.09	2	258	273	Acetylation (K)
209	351	P06748|NPM_HUMAN	NPM1	K.MQASIEKGGSLPKVEAK(+42.01)FINYVK.N	N	Y	0.83	2.01	0.9	1.17E7	8.24E6	1.51E7	0.54:1.00	8.24E6	1.51E7	0.54:1.00	1.84	2	251	273	Acetylation (K)
209	351	P06748|NPM_HUMAN	NPM1	K.FINYVK(+42.01)NC(+57.02)FR.M	Y	Y	0.74	1.4	3.7	2.14E6	2.64E6	1.64E6	1.61:1.00	2.64E6	1.64E6	1.61:1.00	1.61	1	268	277	Acetylation (K); Carbamidomethylation
209	351	P06748|NPM_HUMAN	NPM1	K.MQASIEKGGSLPK.V	Y	Y	0.81	5.73	2.4	9.81E5	3.92E5	1.57E6	0.25:1.00	3.92E5	1.57E6	0.25:1.00	4	1	251	263
209	351	P06748|NPM_HUMAN	NPM1	K.TPKGPSSVEDIKAK.M	N	Y	1.22	6.31	0.1	7.6E5	4.51E5	1.07E6	0.42:1.00	4.51E5	1.07E6	0.42:1.00	2.37	1	237	250
209	351	P06748|NPM_HUMAN	NPM1	K.MSVQPTVSLGGFEITPPVVLR.L	N	Y	0.65	60	0	7.43E5	0	1.49E6	00:00:01	0	1.49E6	00:00:01	256	1	81	101
209	351	P06748|NPM_HUMAN	NPM1	K.TPKGPSSVEDIK.A	N	Y	0.87	2.89	1.8	7.04E5	4.22E5	9.86E5	0.43:1.00	4.22E5	9.86E5	0.43:1.00	2.33	1	237	248
49	75	P53621|COPA_HUMAN	COPA	R.IC(+57.02)EMAAYFTHSNLQPVHMILVLR.T	Y	Y	2.73	2.15	1.4	2.19E8	1.96E8	2.42E8	0.81:1.00	1.96E8	2.42E8	0.81:1.00	1.24	2	1084	1106	Carbamidomethylation
49	75	P53621|COPA_HUMAN	COPA	R.DHDRFWVLAAHPNLNLFAAGHDGGMIVFKLER.E	Y	Y	1.45	4.88	1.8	1.82E8	2.35E8	1.3E8	1.81:1.00	2.35E8	1.3E8	1.81:1.00	1.81	3	290	321
49	75	P53621|COPA_HUMAN	COPA	R.DHDRFWVLAAHPNLNLFAAGHDGGMIVFK.L	N	Y	1.26	0.68	4.1	7.25E7	7.64E7	6.87E7	1.11:1.00	7.64E7	6.87E7	1.11:1.00	1.11	2	290	318
49	75	P53621|COPA_HUMAN	COPA	R.ERPAYAVHGNMLHYVK.D	Y	Y	1.5	0.05	2.1	3.47E7	3.49E7	3.46E7	1.01:1.00	3.49E7	3.46E7	1.01:1.00	1.01	2	322	337
49	75	P53621|COPA_HUMAN	COPA	R.TKNFDKLSFLYLITGNLEK.L	N	Y	1.87	13.63	0.3	2.55E7	1.36E7	3.73E7	0.36:1.00	1.36E7	3.73E7	0.36:1.00	2.74	2	697	715
49	75	P53621|COPA_HUMAN	COPA	R.RC(+57.02)LFTLLGHLDYIR.T	N	Y	1.96	2.09	0.6	7.84E6	8.88E6	6.81E6	1.30:1.00	8.88E6	6.81E6	1.30:1.00	1.3	1	84	97	Carbamidomethylation
49	75	P53621|COPA_HUMAN	COPA	R.TKNFDKLSFLYLITGNLEKLR.K	N	Y	1.67	4.4	0.6	5.71E6	4.37E6	7.06E6	0.62:1.00	4.37E6	7.06E6	0.62:1.00	1.62	1	697	717
49	75	P53621|COPA_HUMAN	COPA	R.KK(+42.01)NLSPGAVESDVRGITGVDLFGTT(+79.97)DAVVK.H	N	Y	0.54	0.1	5.4	5.03E6	4.88E6	5.18E6	0.94:1.00	4.88E6	5.18E6	0.94:1.00	1.06	1	169	198	Acetylation (K); Phosphorylation (STY)
49	75	P53621|COPA_HUMAN	COPA	R.ISPLQFR	N	Y	1.15	1.97	2	4.66E6	3.85E6	5.47E6	0.70:1.00	3.85E6	5.47E6	0.70:1.00	1.42	1	1218	1224
49	75	P53621|COPA_HUMAN	COPA	R.LLHDQVGVIQFGPYK.Q	N	Y	0.62	1.98	5.7	3.83E6	2.37E6	5.29E6	0.45:1.00	2.37E6	5.29E6	0.45:1.00	2.23	1	942	956
49	75	P53621|COPA_HUMAN	COPA	R.SSGLTAVWVAR.N	N	Y	1.05	0.75	2.1	3.66E6	4.04E6	3.29E6	1.23:1.00	4.04E6	3.29E6	1.23:1.00	1.23	1	413	423
49	75	P53621|COPA_HUMAN	COPA	K.RIC(+57.02)EMAAYFTHSNLQPVHMILVLR.T	N	Y	0.76	0.49	2.9	2.69E6	2.95E6	2.43E6	1.22:1.00	2.95E6	2.43E6	1.22:1.00	1.22	1	1083	1106	Carbamidomethylation
49	75	P53621|COPA_HUMAN	COPA	K.NFDKLSFLYLITGNLEK.L	N	Y	0.94	0.52	1.5	4.72E6	4.38E6	5.06E6	0.87:1.00	4.38E6	5.06E6	0.87:1.00	1.16	2	699	715
49	75	P53621|COPA_HUMAN	COPA	K.YAVTTGDHGIIR.T	N	Y	1.49	4.19	0.1	1.82E6	1.4E6	2.24E6	0.63:1.00	1.4E6	2.24E6	0.63:1.00	1.6	1	551	562
49	75	P53621|COPA_HUMAN	COPA	R.TLDLPIYVTR.V	N	Y	0.44	1.25	7.1	1.49E6	1.1E6	1.88E6	0.58:1.00	1.1E6	1.88E6	0.58:1.00	1.71	1	563	572
49	75	P53621|COPA_HUMAN	COPA	R.C(+57.02)LFTLLGHLDYIR.T	N	Y	1.1	0.41	1.8	1.48E6	1.55E6	1.4E6	1.11:1.00	1.55E6	1.4E6	1.11:1.00	1.11	1	85	97	Carbamidomethylation
49	75	P53621|COPA_HUMAN	COPA	K.LVGQSIIAYLQK.K	N	Y	0.82	0.42	1.8	1.41E6	1.3E6	1.52E6	0.86:1.00	1.3E6	1.52E6	0.86:1.00	1.17	1	620	631
1498	2823	Q9NR99|MXRA5_HUMAN	MXRA5	K.SITLPDSTLGIMSSMSPVK(+42.01)KPAET(+79.97)T(+79.97)VGTLLDK.D	Y	Y	1.14	4.39	1.4	1.01E7	1.35E7	6.72E6	2.00:1.00	1.35E7	6.72E6	2.00:1.00	2	1	1092	1123	Acetylation (K); Phosphorylation (STY)
669	862	Q96T60|PNKP_HUMAN	PNKP	K.LGVPFQVLVATHAGLYR.K	Y	Y	1.49	4.61	0.6	9.93E6	7.6E6	1.23E7	0.62:1.00	7.6E6	1.23E7	0.62:1.00	1.61	1	243	259
669	862	Q96T60|PNKP_HUMAN	PNKP	L.LSAS(+79.97)PEVVVAVGFPGAGK(+42.01).S	Y	Y	1.44	0.67	2	7.45E6	7.87E6	7.03E6	1.12:1.00	7.87E6	7.03E6	1.12:1.00	1.12	1	361	378	Phosphorylation (STY); Acetylation (K)
669	862	Q96T60|PNKP_HUMAN	PNKP	K.HLVSAGYVHVNR.D	Y	Y	0.4	0.09	7.6	2.78E6	2.71E6	2.84E6	0.95:1.00	2.71E6	2.84E6	0.95:1.00	1.05	1	385	396
377	258	P11310|ACADM_HUMAN	ACADM	K.ANWYFLLAR.S	Y	Y	2.69	1.85	1.9	2.53E8	2.76E8	2.29E8	1.21:1.00	2.76E8	2.29E8	1.21:1.00	1.21	1	198	206
377	258	P11310|ACADM_HUMAN	ACADM	K.VAMGAFDK(+42.01)TRPVVAAGAVGLAQR.A	Y	Y	2.3	1.96	1	2.51E7	2.26E7	2.77E7	0.82:1.00	2.26E7	2.77E7	0.82:1.00	1.23	1	272	294	Acetylation (K)
377	258	P11310|ACADM_HUMAN	ACADM	K.TRPVVAAGAVGLAQR.A	N	Y	1.28	12.75	1.1	2.42E6	9.2E5	3.93E6	0.23:1.00	9.2E5	3.93E6	0.23:1.00	4.27	1	280	294
377	258	P11310|ACADM_HUMAN	ACADM	K.IYQIYEGTSQIQR.L	Y	Y	1.43	12.44	0.4	1.73E6	7.91E5	2.68E6	0.30:1.00	7.91E5	2.68E6	0.30:1.00	3.38	1	396	408
377	258	P11310|ACADM_HUMAN	ACADM	R.ALDEATK(+42.01)YALER.K	N	Y	0.74	0.89	2.7	4.7E5	3.91E5	5.48E5	0.71:1.00	3.91E5	5.48E5	0.71:1.00	1.4	1	295	306	Acetylation (K)
1117	1321	P18583|SON_HUMAN	SON	K.RLTDLDK(+42.01)AQLLEIAK.A	Y	Y	0.89	0.71	3.4	1.53E7	1.33E7	1.74E7	0.76:1.00	1.33E7	1.74E7	0.76:1.00	1.31	2	2049	2063	Acetylation (K)
156	102	P26641|EF1G_HUMAN	EEF1G	R.VLSAPPHFHFGQTNR.T	Y	Y	2.12	0.62	0.1	4.99E7	4.82E7	5.16E7	0.93:1.00	4.82E7	5.16E7	0.93:1.00	1.07	2	31	45
156	102	P26641|EF1G_HUMAN	EEF1G	K.AFNQGK(+42.01)IFK	Y	Y	1.12	0.65	3.7	1.52E7	1.63E7	1.41E7	1.15:1.00	1.63E7	1.41E7	1.15:1.00	1.15	1	429	437	Acetylation (K)
156	102	P26641|EF1G_HUMAN	EEF1G	K.ALIAAQYSGAQVR.V	Y	Y	1.51	10.59	0.9	1.05E7	5.25E6	1.58E7	0.33:1.00	5.25E6	1.58E7	0.33:1.00	3.01	1	18	30
156	102	P26641|EF1G_HUMAN	EEF1G	R.ILGLLDAYLK.T	N	Y	1.48	3.27	1.7	5.87E6	4.79E6	6.94E6	0.69:1.00	4.79E6	6.94E6	0.69:1.00	1.45	1	138	147
156	102	P26641|EF1G_HUMAN	EEF1G	R.EYFSWEGAFQHVGK.A	N	Y	1.68	1.97	0.4	5.08E6	4.47E6	5.69E6	0.79:1.00	4.47E6	5.69E6	0.79:1.00	1.27	1	415	428
156	102	P26641|EF1G_HUMAN	EEF1G	K.STFVLDEFKR.K	N	Y	1.17	4.31	1.5	4.01E6	2.56E6	5.47E6	0.47:1.00	2.56E6	5.47E6	0.47:1.00	2.14	1	286	295
156	102	P26641|EF1G_HUMAN	EEF1G	R.AFKALIAAQYSGAQVR.V	N	Y	0.88	1.65	2.4	1.23E6	9.03E5	1.55E6	0.58:1.00	9.03E5	1.55E6	0.58:1.00	1.71	1	15	30
156	102	P26641|EF1G_HUMAN	EEF1G	R.KLDPGSEETQTLVR.E	N	Y	0.4	60	0	6.93E4	0	1.39E5	00:00:01	0	1.39E5	00:00:01	256	1	401	414
1069	1762	Q969E4|TCAL3_HUMAN	TCEAL3	R.AAEK(+42.01)RPAEDYVPR.K	Y	Y	1.24	0.82	2.8	1.42E7	1.53E7	1.3E7	1.18:1.00	1.53E7	1.3E7	1.18:1.00	1.18	1	96	108	Acetylation (K)
1069	1762	Q969E4|TCAL3_HUMAN	TCEAL3	R.AAEK(+42.01)RPAEDYVPRK.A	N	Y	1.07	0.81	0.9	1.72E6	1.89E6	1.55E6	1.22:1.00	1.89E6	1.55E6	1.22:1.00	1.22	2	96	109	Acetylation (K)
1069	1762	Q969E4|TCAL3_HUMAN	TCEAL3	R.AAEKRPAEDYVPR.K	N	Y	1.05	10.67	0.3	3.32E5	9.94E4	5.65E5	0.18:1.00	9.94E4	5.65E5	0.18:1.00	5.68	1	96	108
175	109	P00367|DHE3_HUMAN	GLUD1	K.TFVVQGFGNVGLHSMR.Y	N		0.96	9.26	0.4	6.76E6	2.41E6	1.11E7	0.22:1.00	2.41E6	1.11E7	0.22:1.00	4.61	2	303	318
175	109	P00367|DHE3_HUMAN	GLUD1	R.IIKPC(+57.02)NHVLSLSFPIR.R	N		1.39	4.42	0.9	5.28E6	3.83E6	6.73E6	0.57:1.00	3.83E6	6.73E6	0.57:1.00	1.76	2	108	123	Carbamidomethylation
175	109	P00367|DHE3_HUMAN	GLUD1	R.ISGASEK(+42.01)DIVHSGLAYTMER.S	Y	Y	1.12	0.27	2.7	4.12E6	4.24E6	4E6	1.06:1.00	4.24E6	4E6	1.06:1.00	1.06	1	497	516	Acetylation (K)
175	109	P00367|DHE3_HUMAN	GLUD1	R.TAMK(+42.01)YNLGLDLR.T	N		1.15	0.17	2	3.01E6	2.95E6	3.07E6	0.96:1.00	2.95E6	3.07E6	0.96:1.00	1.04	1	524	535	Acetylation (K)
175	109	P00367|DHE3_HUMAN	GLUD1	R.YSTDVSVDEVK.A	N		1.2	7.36	1.6	3.01E6	1.6E6	4.42E6	0.36:1.00	1.6E6	4.42E6	0.36:1.00	2.77	1	152	162
175	109	P00367|DHE3_HUMAN	GLUD1	N.HVLSLSFPIRR.D	N		0.9	5.17	1.2	2.98E6	4.39E6	1.56E6	2.81:1.00	4.39E6	1.56E6	2.81:1.00	2.81	1	114	124
175	109	P00367|DHE3_HUMAN	GLUD1	R.KFGK(+42.01)HGGTIPIVPTAEFQDR.I	Y	Y	0.96	1.28	0.3	3.18E6	3.69E6	2.67E6	1.38:1.00	3.69E6	2.67E6	1.38:1.00	1.38	2	477	496	Acetylation (K)
175	109	P00367|DHE3_HUMAN	GLUD1	R.TAAYVNAIEK.V	N		1.14	1.3	1.2	1.83E6	1.6E6	2.06E6	0.78:1.00	1.6E6	2.06E6	0.78:1.00	1.29	1	536	545
175	109	P00367|DHE3_HUMAN	GLUD1	R.LTFKYER.D	N		0.99	1.22	0.8	2.96E5	2.56E5	3.37E5	0.76:1.00	2.56E5	3.37E5	0.76:1.00	1.31	1	454	460
173	168	Q9NSE4|SYIM_HUMAN	IARS2	R.SYK(+42.01)PVFWSPSSR.T	Y	Y	1.36	3.41	0.2	4.89E6	5.94E6	3.84E6	1.55:1.00	5.94E6	3.84E6	1.55:1.00	1.55	1	239	250	Acetylation (K)
173	168	Q9NSE4|SYIM_HUMAN	IARS2	R.SIYVKFPLLKPSPK.L	Y	Y	0.97	3.09	2	4.01E6	2.74E6	5.28E6	0.52:1.00	2.74E6	5.28E6	0.52:1.00	1.92	2	268	281
173	168	Q9NSE4|SYIM_HUMAN	IARS2	R.SFAPILPHLAEEVFQHIPYIKEPK.S	Y	Y	0.71	1	3.5	3.79E6	2.99E6	4.59E6	0.65:1.00	2.99E6	4.59E6	0.65:1.00	1.54	2	833	856
173	168	Q9NSE4|SYIM_HUMAN	IARS2	R.VWGVPIPVFHHK.T	N	Y	0.81	1.26	1.8	1.09E6	8.7E5	1.32E6	0.66:1.00	8.7E5	1.32E6	0.66:1.00	1.51	1	527	538
173	168	Q9NSE4|SYIM_HUMAN	IARS2	R.SFAK(+42.01)AAIEK.Q	N	Y	1.05	1.38	1.7	1.01E6	1.18E6	8.44E5	1.40:1.00	1.18E6	8.44E5	1.40:1.00	1.4	1	186	194	Acetylation (K)
173	168	Q9NSE4|SYIM_HUMAN	IARS2	R.TGWISTSSIWK.K	N	Y	0.34	0.98	4.6	8.18E5	9.67E5	6.69E5	1.45:1.00	9.67E5	6.69E5	1.45:1.00	1.45	1	861	871
173	168	Q9NSE4|SYIM_HUMAN	IARS2	K.FPLLKPSPK.L	N	Y	0.97	2.01	2	7.18E5	5.57E5	8.8E5	0.63:1.00	5.57E5	8.8E5	0.63:1.00	1.58	1	273	281
173	168	Q9NSE4|SYIM_HUMAN	IARS2	K.TVIVHGFTLGEKGEK.M	N	Y	0.83	60	0	6.95E5	1.39E6	0	1.00:0	1.39E6	0	1.00:0	256	1	650	664
173	168	Q9NSE4|SYIM_HUMAN	IARS2	R.TFYQMYDK(+42.01)GLVYR.S	N	Y	0.5	1.21	5.9	2.7E5	1.89E5	3.52E5	0.54:1.00	1.89E5	3.52E5	0.54:1.00	1.86	1	226	238	Acetylation (K)
674	505	Q09472|EP300_HUMAN	EP300	R.KLIQQQLVLLLHAHK.C	N		1.41	0.4	2.2	1.88E7	1.81E7	1.94E7	0.93:1.00	1.81E7	1.94E7	0.93:1.00	1.07	2	336	350
674	505	Q09472|EP300_HUMAN	EP300	K.LIQQQLVLLLHAHK.C	N		1.51	1.41	0.8	5.11E6	5.7E6	4.52E6	1.26:1.00	5.7E6	4.52E6	1.26:1.00	1.26	1	337	350
674	505	Q09472|EP300_HUMAN	EP300	R.KLEFSPQTLC(+57.02)C(+57.02)YGK(+42.01)QLC(+57.02)TIPR.D	Y	Y	0.99	0.97	1.2	1.01E7	1.13E7	8.94E6	1.26:1.00	1.13E7	8.94E6	1.26:1.00	1.26	2	1167	1187	Carbamidomethylation; Acetylation (K)
674	505	Q09472|EP300_HUMAN	EP300	R.TAVYHEILIGYLEYVKK.L	N		0.8	1.35	3	1.95E6	2.38E6	1.53E6	1.56:1.00	2.38E6	1.53E6	1.56:1.00	1.56	1	1411	1427
908	6009	Q9P0P8|CF203_HUMAN	MTRES1	K.KVFEEKTESEK(+42.01)YR.V	Y	Y	0.37	1.3	7.6	1.63E5	2.08E5	1.19E5	1.74:1.00	2.08E5	1.19E5	1.74:1.00	1.74	1	210	222	Acetylation (K)
253	178	P49189|AL9A1_HUMAN	ALDH9A1	R.REPLGVC(+57.02)VGIGAWNYPFQIASWK.S	Y	Y	0.9	0.69	5.1	7.31E7	6.55E7	8.06E7	0.81:1.00	6.55E7	8.06E7	0.81:1.00	1.23	3	144	166	Carbamidomethylation
253	178	P49189|AL9A1_HUMAN	ALDH9A1	R.VLGFVK(+42.01)VAK.E	Y	Y	1.54	0.18	1.2	6.21E6	6.33E6	6.09E6	1.04:1.00	6.33E6	6.09E6	1.04:1.00	1.04	1	339	347	Acetylation (K)
253	178	P49189|AL9A1_HUMAN	ALDH9A1	P.VTLELGGK.S	N		1.66	9.51	0.9	5.32E6	3.14E6	7.5E6	0.42:1.00	3.14E6	7.5E6	0.42:1.00	2.39	1	251	258
253	178	P49189|AL9A1_HUMAN	ALDH9A1	R.VIATFTC(+57.02)SGEKEVNLAVQNAK.A	Y	Y	0.49	2.96	5.6	2.28E6	9.41E5	3.62E6	0.26:1.00	9.41E5	3.62E6	0.26:1.00	3.85	1	39	59	Carbamidomethylation
253	178	P49189|AL9A1_HUMAN	ALDH9A1	R.VEPADASGTEKAFEPATGR.V	N	Y	0.53	2.72	3.7	7E5	3.29E5	1.07E6	0.31:1.00	3.29E5	1.07E6	0.31:1.00	3.26	1	20	38
248	266	P36542|ATPG_HUMAN	ATP5F1C	K.HLLIGVSSDRGLC(+57.02)GAIHSSIAK.Q	Y	Y	1.44	1.95	1.5	3.16E7	3.62E7	2.7E7	1.34:1.00	3.62E7	2.7E7	1.34:1.00	1.34	2	91	112	Carbamidomethylation
248	266	P36542|ATPG_HUMAN	ATP5F1C	R.IYGLGSLALYEK.A	Y	Y	1.82	9.87	0.6	2.31E7	1.42E7	3.2E7	0.44:1.00	1.42E7	3.2E7	0.44:1.00	2.26	1	68	79
248	266	P36542|ATPG_HUMAN	ATP5F1C	K.HLLIGVSSDR.G	N	Y	1.72	0.36	2.1	2.13E7	2.07E7	2.18E7	0.95:1.00	2.07E7	2.18E7	0.95:1.00	1.05	1	91	100
248	266	P36542|ATPG_HUMAN	ATP5F1C	R.GLC(+57.02)GAIHSSIAK.Q	N	Y	1.3	11.79	0.6	4.3E6	1.85E6	6.75E6	0.27:1.00	1.85E6	6.75E6	0.27:1.00	3.64	1	101	112	Carbamidomethylation
248	266	P36542|ATPG_HUMAN	ATP5F1C	R.THSDQFLVAFK(+42.01)EVGR.K	Y	Y	1.23	0.73	1.9	2.89E6	3.1E6	2.69E6	1.15:1.00	3.1E6	2.69E6	1.15:1.00	1.15	1	144	158	Acetylation (K)
248	266	P36542|ATPG_HUMAN	ATP5F1C	R.THSDQFLVAFK.E	N	Y	0.83	0.16	2	2.06E6	2E6	2.12E6	0.94:1.00	2E6	2.12E6	0.94:1.00	1.06	2	144	154
248	266	P36542|ATPG_HUMAN	ATP5F1C	K.MVAAAK(+42.01)YAR.A	N	Y	0.94	1.24	1.7	5.95E5	5.08E5	6.82E5	0.74:1.00	5.08E5	6.82E5	0.74:1.00	1.34	1	50	58	Acetylation (K)
248	266	P36542|ATPG_HUMAN	ATP5F1C	L.C(+57.02)GAIHSSIAK.Q	N	Y	0.7	2.58	1.4	5.36E5	2.8E5	7.91E5	0.35:1.00	2.8E5	7.91E5	0.35:1.00	2.82	1	103	112	Carbamidomethylation
248	266	P36542|ATPG_HUMAN	ATP5F1C	K.KKHLLIGVSSDR.G	N	Y	0.92	0.4	1.9	1.96E5	2.07E5	1.84E5	1.12:1.00	2.07E5	1.84E5	1.12:1.00	1.12	1	89	100
745	626	P08559|ODPA_HUMAN	PDHA1	R.SKSDPIMLLK(+42.01)DR.M	Y	Y	1.34	0.87	1.2	2.37E7	2.18E7	2.55E7	0.85:1.00	2.18E7	2.55E7	0.85:1.00	1.17	2	312	323	Acetylation (K)
745	626	P08559|ODPA_HUMAN	PDHA1	R.RMELK(+42.01)ADQLYK.Q	Y	Y	0.93	0.24	2.5	1.89E6	1.96E6	1.83E6	1.07:1.00	1.96E6	1.83E6	1.07:1.00	1.07	1	73	83	Acetylation (K)
745	626	P08559|ODPA_HUMAN	PDHA1	R.AAASTDYYK(+42.01)R.G	Y	Y	0.55	0.48	5.6	4.79E5	4.23E5	5.35E5	0.79:1.00	4.23E5	5.35E5	0.79:1.00	1.27	1	236	245	Acetylation (K)
3	5	P00352|AL1A1_HUMAN	ALDH1A1	K.IGPALSC(+57.02)GNTVVVKPAEQTPLTALHVASLIK.E	Y	Y	1.18	5.17	1.5	2.06E8	1.26E8	2.87E8	0.44:1.00	1.26E8	2.87E8	0.44:1.00	2.27	3	180	210	Carbamidomethylation
3	5	P00352|AL1A1_HUMAN	ALDH1A1	R.TIPIDGNFFTYTR.H	Y	Y	1.29	2.99	1.6	7.87E7	6.1E7	9.63E7	0.63:1.00	6.1E7	9.63E7	0.63:1.00	1.58	2	144	156
3	5	P00352|AL1A1_HUMAN	ALDH1A1	R.VTLELGGKSPC(+57.02)IVLADADLDNAVEFAHHGVFYHQGQC(+57.02)C(+57.02)IAASR.I	N	Y	1.66	9.32	0.6	7.38E7	4.3E7	1.05E8	0.41:1.00	4.3E7	1.05E8	0.41:1.00	2.43	2	266	308	Carbamidomethylation
3	5	P00352|AL1A1_HUMAN	ALDH1A1	R.HEPIGVC(+57.02)GQIIPWNFPLVM.L	N	Y	1.59	22.66	2.1	1.46E8	5.13E7	2.42E8	0.21:1.00	5.13E7	2.42E8	0.21:1.00	4.71	2	157	175	Carbamidomethylation
3	5	P00352|AL1A1_HUMAN	ALDH1A1	R.IFVEESIYDEFVRR.S	N	Y	1.7	0.75	0.4	5.17E7	4.91E7	5.43E7	0.90:1.00	4.91E7	5.43E7	0.90:1.00	1.11	2	309	322
3	5	P00352|AL1A1_HUMAN	ALDH1A1	R.IFVEESIYDEFVR.R	N	Y	1.11	3.25	2.8	4.11E7	2.91E7	5.32E7	0.55:1.00	2.91E7	5.32E7	0.55:1.00	1.83	1	309	321
3	5	P00352|AL1A1_HUMAN	ALDH1A1	R.YC(+57.02)AGWADKIQGR.T	N	Y	1.8	5.14	1.4	4.44E7	3.28E7	5.59E7	0.59:1.00	3.28E7	5.59E7	0.59:1.00	1.7	2	132	143	Carbamidomethylation
3	5	P00352|AL1A1_HUMAN	ALDH1A1	N.FPLVMLIWK.I	N	Y	0.99	0.85	2.8	3.22E7	3.54E7	2.9E7	1.22:1.00	3.54E7	2.9E7	1.22:1.00	1.22	1	171	179
3	5	P00352|AL1A1_HUMAN	ALDH1A1	K.AITISSALQAGTVWVNC(+57.02)YGVVSAQC(+57.02)PFGGFK.M	N	Y	1.19	14.56	1.3	3.1E7	9.44E6	5.26E7	0.18:1.00	9.44E6	5.26E7	0.18:1.00	5.58	1	440	470	Carbamidomethylation
3	5	P00352|AL1A1_HUMAN	ALDH1A1	K.IFINNEWHDSVSGK.K	N	Y	0.91	2.55	3.4	2.84E7	1.95E7	3.74E7	0.52:1.00	1.95E7	3.74E7	0.52:1.00	1.92	2	23	36
3	5	P00352|AL1A1_HUMAN	ALDH1A1	K.SPC(+57.02)IVLADADLDNAVEFAHHGVFYHQGQC(+57.02)C(+57.02)IAASR.I	N	Y	1.38	0.63	0.9	3.54E7	3.35E7	3.74E7	0.89:1.00	3.35E7	3.74E7	0.89:1.00	1.12	2	274	308	Carbamidomethylation
3	5	P00352|AL1A1_HUMAN	ALDH1A1	K.FKSLDDVIKR.A	N	Y	1.19	0.17	0.4	2.53E7	2.58E7	2.48E7	1.04:1.00	2.58E7	2.48E7	1.04:1.00	1.04	2	411	420
3	5	P00352|AL1A1_HUMAN	ALDH1A1	R.ANNTFYGLSAGVFTK.D	N	Y	1.82	4.16	0.8	2.39E7	1.87E7	2.91E7	0.64:1.00	1.87E7	2.91E7	0.64:1.00	1.56	1	421	435
3	5	P00352|AL1A1_HUMAN	ALDH1A1	R.HEPIGVC(+57.02)GQIIPWNFPLVML.I	N	Y	2.02	3.28	1	7.52E7	6.39E7	8.64E7	0.74:1.00	6.39E7	8.64E7	0.74:1.00	1.35	2	157	176	Carbamidomethylation
3	5	P00352|AL1A1_HUMAN	ALDH1A1	I.PWNFPLVMLIWK.I	N	Y	2.33	5.08	0.5	1.67E7	1.32E7	2.02E7	0.65:1.00	1.32E7	2.02E7	0.65:1.00	1.54	1	168	179
3	5	P00352|AL1A1_HUMAN	ALDH1A1	R.HEPIGVC(+57.02)GQIIPWNFPLVMLIWK.I	Y	Y	1.97	0.18	2.4	1.3E9	1.32E9	1.28E9	1.03:1.00	1.32E9	1.28E9	1.03:1.00	1.03	3	157	179	Carbamidomethylation
3	5	P00352|AL1A1_HUMAN	ALDH1A1	K.LYSNAYLNDLAGC(+57.02)IK.T	N	Y	0.88	2.38	3.3	1E7	6.57E6	1.35E7	0.49:1.00	6.57E6	1.35E7	0.49:1.00	2.05	1	114	128	Carbamidomethylation
3	5	P00352|AL1A1_HUMAN	ALDH1A1	K.RANNTFYGLSAGVFTK.D	N	Y	1.37	3.67	1.4	1.04E7	8.09E6	1.27E7	0.63:1.00	8.09E6	1.27E7	0.63:1.00	1.58	2	420	435
3	5	P00352|AL1A1_HUMAN	ALDH1A1	R.IAKEEIFGPVQQIMK.F	N	Y	1.26	14.18	0.3	9.37E6	3.92E6	1.48E7	0.26:1.00	3.92E6	1.48E7	0.26:1.00	3.78	2	396	410
3	5	P00352|AL1A1_HUMAN	ALDH1A1	K.YILGNPLTPGVTQGPQIDKEQYDK.I	N	Y	1.87	10.33	0.5	8.24E6	4.97E6	1.15E7	0.43:1.00	4.97E6	1.15E7	0.43:1.00	2.31	1	330	353
3	5	P00352|AL1A1_HUMAN	ALDH1A1	K.KFPVFNPATEEELC(+57.02)QVEEGDKEDVDKAVK.A	N	Y	0.73	2.87	5.1	2.24E7	1.22E7	3.25E7	0.38:1.00	1.22E7	3.25E7	0.38:1.00	2.65	2	37	65	Carbamidomethylation
3	5	P00352|AL1A1_HUMAN	ALDH1A1	K.FKSLDDVIK.R	N	Y	1.13	1.56	2.2	5.77E6	4.93E6	6.6E6	0.75:1.00	4.93E6	6.6E6	0.75:1.00	1.34	1	411	419
3	5	P00352|AL1A1_HUMAN	ALDH1A1	R.VTLELGGK.S	N		1.66	9.51	0.9	5.32E6	3.14E6	7.5E6	0.42:1.00	3.14E6	7.5E6	0.42:1.00	2.39	1	266	273
3	5	P00352|AL1A1_HUMAN	ALDH1A1	N.TFYGLSAGVFTK.D	N	Y	1.06	1.58	1.9	4.9E6	4.04E6	5.76E6	0.70:1.00	4.04E6	5.76E6	0.70:1.00	1.43	1	424	435
3	5	P00352|AL1A1_HUMAN	ALDH1A1	K.LADLIERDR.L	N		1.52	2.76	0	4.06E6	3.14E6	4.98E6	0.63:1.00	3.14E6	4.98E6	0.63:1.00	1.59	1	92	100
3	5	P00352|AL1A1_HUMAN	ALDH1A1	R.QAFQIGSPWR.T	N	Y	1.12	1.4	1.6	3.98E6	3.42E6	4.53E6	0.76:1.00	3.42E6	4.53E6	0.76:1.00	1.32	1	69	78
3	5	P00352|AL1A1_HUMAN	ALDH1A1	K.FPVFNPATEEELC(+57.02)QVEEGDKEDVDKAVK.A	N	Y	0.83	0.64	1.8	3.92E6	3.51E6	4.33E6	0.81:1.00	3.51E6	4.33E6	0.81:1.00	1.24	1	38	65	Carbamidomethylation
3	5	P00352|AL1A1_HUMAN	ALDH1A1	K.FKSLDDVIKRANNTFYGLSAGVFTK.D	N	Y	1.09	60	0	3.25E6	0	6.51E6	00:00:01	0	6.51E6	00:00:01	256	1	411	435
3	5	P00352|AL1A1_HUMAN	ALDH1A1	I.PIDGNFFTYTR.H	N	Y	0.38	1.89	6.6	2.84E6	1.7E6	3.98E6	0.43:1.00	1.7E6	3.98E6	0.43:1.00	2.34	1	146	156
3	5	P00352|AL1A1_HUMAN	ALDH1A1	K.VAFTGSTEVGK.L	N	Y	0.58	1.94	5.1	2.45E6	1.46E6	3.45E6	0.42:1.00	1.46E6	3.45E6	0.42:1.00	2.36	1	242	252
3	5	P00352|AL1A1_HUMAN	ALDH1A1	N.TVVVKPAEQTPLTALHVASLIK.E	N	Y	0.67	3.26	1.9	2.39E6	1.17E6	3.61E6	0.32:1.00	1.17E6	3.61E6	0.32:1.00	3.08	1	189	210
3	5	P00352|AL1A1_HUMAN	ALDH1A1	K.KFPVFNPATEEELC(+57.02)QVEEGDKEDVDK.A	N	Y	1.36	10.1	0.4	2.2E6	1.12E6	3.29E6	0.34:1.00	1.12E6	3.29E6	0.34:1.00	2.94	1	37	62	Carbamidomethylation
3	5	P00352|AL1A1_HUMAN	ALDH1A1	K.DIDKAITISSALQAGTVWVNC(+57.02)YGVVSAQC(+57.02)PFGGFK.M	N	Y	1.13	0.22	0.2	1.23E7	1.26E7	1.19E7	1.05:1.00	1.26E7	1.19E7	1.05:1.00	1.05	3	436	470	Carbamidomethylation
3	5	P00352|AL1A1_HUMAN	ALDH1A1	R.YC(+57.02)AGWADK.I	N	Y	1.29	3.38	0.1	1.76E6	1.33E6	2.19E6	0.61:1.00	1.33E6	2.19E6	0.61:1.00	1.65	1	132	139	Carbamidomethylation
3	5	P00352|AL1A1_HUMAN	ALDH1A1	R.YC(+57.02)AGWADK(+42.01)IQGR.T	N	Y	1.14	0.29	1	1.47E6	1.42E6	1.51E6	0.94:1.00	1.42E6	1.51E6	0.94:1.00	1.06	1	132	143	Carbamidomethylation; Acetylation (K)
3	5	P00352|AL1A1_HUMAN	ALDH1A1	K.RVTLELGGK.S	N		0.94	1.77	1.8	1.15E6	8.89E5	1.41E6	0.63:1.00	8.89E5	1.41E6	0.63:1.00	1.59	1	265	273
3	5	P00352|AL1A1_HUMAN	ALDH1A1	K.EGAKLEC(+57.02)GGGPWGNK.G	N	Y	0.92	60	0	7.73E5	0	1.55E6	00:00:01	0	1.55E6	00:00:01	256	1	364	378	Carbamidomethylation
3	5	P00352|AL1A1_HUMAN	ALDH1A1	K.KYILGNPLT(+79.97)PGVT(+79.97)QGPQIDK.E	N	Y	0.61	0.67	1.9	4.78E5	5.55E5	4.01E5	1.38:1.00	5.55E5	4.01E5	1.38:1.00	1.38	1	329	348	Phosphorylation (STY)
3	5	P00352|AL1A1_HUMAN	ALDH1A1	N.PLTPGVTQGPQIDKEQYDK.I	N	Y	0.58	60	0	3E5	0	5.99E5	00:00:01	0	5.99E5	00:00:01	256	1	335	353
3	5	P00352|AL1A1_HUMAN	ALDH1A1	K.IGPALSC(+57.02)GNTVVVK.P	N	Y	0.63	60	0	1.41E5	2.82E5	0	1.00:0	2.82E5	0	1.00:0	256	1	180	193	Carbamidomethylation
138	343	Q16778|H2B2E_HUMAN	H2BC21	R.SRKESYSIYVYK.V	Y	Y	1.21	0.57	2.2	3.19E8	3E8	3.38E8	0.89:1.00	3E8	3.38E8	0.89:1.00	1.13	4	33	44
138	343	Q16778|H2B2E_HUMAN	H2BC21	R.LLLPGELAK.H	N		2.95	3.28	0.3	1.69E8	1.44E8	1.94E8	0.74:1.00	1.44E8	1.94E8	0.74:1.00	1.35	1	101	109
138	343	Q16778|H2B2E_HUMAN	H2BC21	R.LLLPGELAK(+42.01)HAVSEGTK.A	N		2.05	0.29	0.5	1.32E8	1.34E8	1.29E8	1.03:1.00	1.34E8	1.29E8	1.03:1.00	1.03	3	101	117	Acetylation (K)
138	343	Q16778|H2B2E_HUMAN	H2BC21	K.ESYSIYVYK.V	N		2.12	0.73	1.5	1.19E8	1.14E8	1.23E8	0.92:1.00	1.14E8	1.23E8	0.92:1.00	1.09	1	36	44
138	343	Q16778|H2B2E_HUMAN	H2BC21	K.AMGIMNSFVNDIFER.I	N		1.45	32.06	1	2.16E7	4.94E6	3.82E7	0.13:1.00	4.94E6	3.82E7	0.13:1.00	7.73	1	59	73
138	343	Q16778|H2B2E_HUMAN	H2BC21	R.KESYSIYVYK.V	N		1.69	2.54	1	5.29E7	4.53E7	6.06E7	0.75:1.00	4.53E7	6.06E7	0.75:1.00	1.34	2	35	44
138	343	Q16778|H2B2E_HUMAN	H2BC21	R.SRKESYSIYVYKVLK.Q	N	Y	1.64	1.89	0.8	1.22E7	1.41E7	1.03E7	1.36:1.00	1.41E7	1.03E7	1.36:1.00	1.36	1	33	47
138	343	Q16778|H2B2E_HUMAN	H2BC21	L.PGELAK(+42.01)HAVSEGTK.A	N		1.08	1.02	2.1	6.37E6	7.14E6	5.6E6	1.28:1.00	7.14E6	5.6E6	1.28:1.00	1.28	1	104	117	Acetylation (K)
138	343	Q16778|H2B2E_HUMAN	H2BC21	K.VLK(+42.01)QVHPDTGISSK.A	N		0.62	1.12	4	2.78E6	3.46E6	2.11E6	1.64:1.00	3.46E6	2.11E6	1.64:1.00	1.64	1	45	58	Acetylation (K)
138	343	Q16778|H2B2E_HUMAN	H2BC21	R.KESYSIYVYKVLK.Q	N		0.72	1.65	4.1	1.12E6	7.79E5	1.45E6	0.54:1.00	7.79E5	1.45E6	0.54:1.00	1.86	1	35	47
138	343	Q16778|H2B2E_HUMAN	H2BC21	K.VLKQVHPDTGISSK.A	N		1.24	2.34	0.8	1.69E7	1.35E7	2.03E7	0.66:1.00	1.35E7	2.03E7	0.66:1.00	1.51	2	45	58
138	343	Q16778|H2B2E_HUMAN	H2BC21	N.SFVNDIFER.I	N		0.68	60	0	6.38E5	0	1.28E6	00:00:01	0	1.28E6	00:00:01	256	1	65	73
437	418	Q9H845|ACAD9_HUMAN	ACAD9	R.AFAK(+42.01)ELFLGK.I	Y	Y	1.59	1.26	0.4	4.41E6	4E6	4.82E6	0.83:1.00	4E6	4.82E6	0.83:1.00	1.21	1	38	47	Acetylation (K)
437	418	Q9H845|ACAD9_HUMAN	ACAD9	K.ELFLGK(+42.01)IK.K	Y	Y	1.1	0.87	1.6	1.15E6	1.27E6	1.04E6	1.22:1.00	1.27E6	1.04E6	1.22:1.00	1.22	1	42	49	Acetylation (K)
437	418	Q9H845|ACAD9_HUMAN	ACAD9	R.FSMGSVVAGLLKR.L	Y	Y	0.9	1.18	2.9	1.12E6	9.29E5	1.31E6	0.71:1.00	9.29E5	1.31E6	0.71:1.00	1.41	1	305	317
437	418	Q9H845|ACAD9_HUMAN	ACAD9	R.VANILINLYGMTAVLSR.A	N	Y	0.51	0.96	2.3	4.97E5	3.84E5	6.11E5	0.63:1.00	3.84E5	6.11E5	0.63:1.00	1.59	1	533	549
437	418	Q9H845|ACAD9_HUMAN	ACAD9	K.FFTEEVDSR.K	N	Y	0.66	0.89	1.4	2.37E5	2.82E5	1.92E5	1.47:1.00	2.82E5	1.92E5	1.47:1.00	1.47	1	77	85
437	418	Q9H845|ACAD9_HUMAN	ACAD9	R.AFAKELFLGK(+42.01)IK.K	N	Y	0.64	60	0	1.74E5	3.47E5	0	1.00:0	3.47E5	0	1.00:0	256	1	38	49	Acetylation (K)
1177	4875	P45877|PPIC_HUMAN	PPIC	K.GYGYK(+42.01)GSKFHR.V	Y	Y	0.96	1.88	1.5	7.32E5	5.61E5	9.04E5	0.62:1.00	5.61E5	9.04E5	0.62:1.00	1.61	1	79	89	Acetylation (K)
843	801	Q8IYQ7|THNS1_HUMAN	THNSL1	R.HLSGNQFILELFHGPTGSFK.D	Y	Y	0.91	2.49	4.3	1.51E7	1.04E7	1.98E7	0.52:1.00	1.04E7	1.98E7	0.52:1.00	1.91	1	332	351
843	801	Q8IYQ7|THNS1_HUMAN	THNSL1	K.LSC(+57.02)GEWK(+42.01)SLVGATYVER.A	Y	Y	1.37	7.01	1.5	2.09E7	2.84E7	1.34E7	2.11:1.00	2.84E7	1.34E7	2.11:1.00	2.11	2	275	291	Carbamidomethylation; Acetylation (K)
843	801	Q8IYQ7|THNS1_HUMAN	THNSL1	K.TC(+57.02)PVIISSTAHYSK.F	Y	Y	0.87	7.17	1.4	4.22E5	1.38E5	7.06E5	0.20:1.00	1.38E5	7.06E5	0.20:1.00	5.12	1	657	670	Carbamidomethylation
1927	15590	P82933|RT09_HUMAN	MRPS9	K.AEAIVYK(+42.01)HGSGR.I	Y	Y	0.71	1.15	1.1	8.85E4	6.8E4	1.09E5	0.62:1.00	6.8E4	1.09E5	0.62:1.00	1.6	1	281	292	Acetylation (K)
378	265	Q6NVY1|HIBCH_HUMAN	HIBCH	R.LQGKLGYFLALTGFR.L	Y	Y	1	1.58	1.5	3.52E6	2.84E6	4.2E6	0.68:1.00	2.84E6	4.2E6	0.68:1.00	1.48	1	187	201
378	265	Q6NVY1|HIBCH_HUMAN	HIBCH	R.AVLIDK(+42.01)DQSPK.W	Y	Y	0.59	0.66	5.1	2.53E6	2.95E6	2.12E6	1.39:1.00	2.95E6	2.12E6	1.39:1.00	1.39	1	348	358	Acetylation (K)
378	265	Q6NVY1|HIBCH_HUMAN	HIBCH	K.GAGGK(+42.01)AFC(+57.02)AGGDIR.V	N	Y	0.89	1.16	1.7	1.31E6	1.54E6	1.07E6	1.44:1.00	1.54E6	1.07E6	1.44:1.00	1.44	1	88	101	Acetylation (K); Carbamidomethylation
378	265	Q6NVY1|HIBCH_HUMAN	HIBCH	S.KHTDAAEEVLLEK.K	N	Y	0.8	3.76	1.7	9.83E5	5.08E5	1.46E6	0.35:1.00	5.08E5	1.46E6	0.35:1.00	2.87	1	30	42
378	265	Q6NVY1|HIBCH_HUMAN	HIBCH	K.KWEQDPETFLIIIK.G	Y	Y	0.98	3.4	1	2.25E6	3.09E6	1.42E6	2.19:1.00	3.09E6	1.42E6	2.19:1.00	2.19	2	74	87
1884	2174	P49753|ACOT2_HUMAN	ACOT2	R.ASLRDEK(+42.01)GALFQAHAR.Y	Y	Y	1.47	3.74	1	3.43E6	2.69E6	4.17E6	0.65:1.00	2.69E6	4.17E6	0.65:1.00	1.55	1	98	113	Acetylation (K)
1261	1511	Q92538|GBF1_HUMAN	GBF1	M.VDK(+42.01)NIYIIQGEINIVVGAIKR.N	Y	Y	0.5	0.79	6	3.87E6	3.07E6	4.67E6	0.66:1.00	3.07E6	4.67E6	0.66:1.00	1.52	1	2	22	Acetylation (K)
1261	1511	Q92538|GBF1_HUMAN	GBF1	M.RLSELLR.K	N		1.1	0.4	1.4	1.43E6	1.36E6	1.5E6	0.91:1.00	1.36E6	1.5E6	0.91:1.00	1.1	1	172	178
124	108	Q9NY65|TBA8_HUMAN	TUBA8	R.LISQIVSSITASLR.F	N		1.65	11.05	1.1	7.55E8	3.82E8	1.13E9	0.34:1.00	3.82E8	1.13E9	0.34:1.00	2.95	3	230	243
124	108	Q9NY65|TBA8_HUMAN	TUBA8	K.VGINYQPPTVVPGGDLAK.V	N		1.44	8.04	1.9	2.35E7	1.35E7	3.34E7	0.40:1.00	1.35E7	3.34E7	0.40:1.00	2.47	1	353	370
124	108	Q9NY65|TBA8_HUMAN	TUBA8	R.NLDIERPTYTNLNR.L	N		1.81	8.18	0.2	2.27E7	1.5E7	3.04E7	0.49:1.00	1.5E7	3.04E7	0.49:1.00	2.02	2	216	229
124	108	Q9NY65|TBA8_HUMAN	TUBA8	R.AVC(+57.02)MLSNTTAIAEAWAR.L	N		1.68	13.02	0.2	1.12E7	6.13E6	1.63E7	0.38:1.00	6.13E6	1.63E7	0.38:1.00	2.66	1	374	390	Carbamidomethylation
124	108	Q9NY65|TBA8_HUMAN	TUBA8	R.LDHKFDLMYAK.R	N		1.31	13.67	1.5	8.08E6	3.01E6	1.31E7	0.23:1.00	3.01E6	1.31E7	0.23:1.00	4.36	1	391	401
124	108	Q9NY65|TBA8_HUMAN	TUBA8	R.KLTDAC(+57.02)SGLQGFLIFHSFGGGTGSGFTSLLMER.L	Y	Y	0.8	0.59	1.6	1.11E7	1.22E7	9.99E6	1.22:1.00	1.22E7	9.99E6	1.22:1.00	1.22	2	124	156	Carbamidomethylation
124	108	Q9NY65|TBA8_HUMAN	TUBA8	R.TIQFVDWC(+57.02)PTGFKVGINYQPPTVVPGGDLAK.V	N		1.11	60	0	4.8E6	0	9.6E6	00:00:01	0	9.6E6	00:00:01	256	1	340	370	Carbamidomethylation
124	108	Q9NY65|TBA8_HUMAN	TUBA8	R.LDHKFDLMYAK(+42.01)R.A	N		1.18	1.7	0	2.01E6	1.66E6	2.35E6	0.71:1.00	1.66E6	2.35E6	0.71:1.00	1.41	1	391	402	Acetylation (K)
124	108	Q9NY65|TBA8_HUMAN	TUBA8	R.FDGALNVDLTEFQTNLVPYPR.I	N		0.67	4.86	0.6	1.39E6	4.76E5	2.31E6	0.21:1.00	4.76E5	2.31E6	0.21:1.00	4.85	1	244	264
124	108	Q9NY65|TBA8_HUMAN	TUBA8	K.RTIQFVDWC(+57.02)PTGFK.V	N		1.05	2.04	2	1.06E6	8.16E5	1.31E6	0.62:1.00	8.16E5	1.31E6	0.62:1.00	1.6	1	339	352	Carbamidomethylation
124	108	Q9NY65|TBA8_HUMAN	TUBA8	I.SQIVSSITASLR.F	N		0.54	60	0	5.84E5	0	1.17E6	00:00:01	0	1.17E6	00:00:01	256	1	232	243
508	330	P00441|SODC_HUMAN	SOD1	K.GLTEGLHGFHVHEFGDNTAGC(+57.02)TSAGPHFNPLSR.K	Y	Y	1.55	0.9	1.7	1.56E8	1.7E8	1.43E8	1.19:1.00	1.7E8	1.43E8	1.19:1.00	1.19	4	38	70	Carbamidomethylation
508	330	P00441|SODC_HUMAN	SOD1	R.LAC(+57.02)GVIGIAQ	Y	Y	1.06	5.05	2.6	1.04E7	5.78E6	1.5E7	0.39:1.00	5.78E6	1.5E7	0.39:1.00	2.59	1	145	154	Carbamidomethylation
508	330	P00441|SODC_HUMAN	SOD1	K.AVC(+57.02)VLKGDGPVQGIINFEQK.E	Y	Y	0.88	6.09	0.9	1.9E6	6.68E5	3.13E6	0.21:1.00	6.68E5	3.13E6	0.21:1.00	4.69	1	5	24	Carbamidomethylation
508	330	P00441|SODC_HUMAN	SOD1	R.TLVVHEK(+42.01)ADDLGKGGNEESTK.T	N	Y	1.06	0.98	2.3	1.25E6	1.4E6	1.1E6	1.27:1.00	1.4E6	1.1E6	1.27:1.00	1.27	1	117	137	Acetylation (K)
508	330	P00441|SODC_HUMAN	SOD1	A.GC(+57.02)TSAGPHFNPLSR.K	N	Y	0.89	0.1	1.3	1.14E6	1.12E6	1.16E6	0.96:1.00	1.12E6	1.16E6	0.96:1.00	1.04	1	57	70	Carbamidomethylation
52	66	P30086|PEBP1_HUMAN	PEBP1	R.YVWLVYEQDRPLKC(+57.02)DEPILSNR.S	Y	Y	2.31	2.76	1.7	4.5E8	5.1E8	3.89E8	1.31:1.00	5.1E8	3.89E8	1.31:1.00	1.31	2	120	141	Carbamidomethylation
52	66	P30086|PEBP1_HUMAN	PEBP1	K.WSGPLSLQEVDEQPQHPLHVTYAGAAVDELGK.V	Y	Y	1.36	3.72	1.4	7.36E7	5.46E7	9.27E7	0.59:1.00	5.46E7	9.27E7	0.59:1.00	1.7	3	8	39
52	66	P30086|PEBP1_HUMAN	PEBP1	K.YREWHHFLVVN.M	N	Y	1.86	2.58	0.5	2.08E7	1.78E7	2.39E7	0.74:1.00	1.78E7	2.39E7	0.74:1.00	1.34	1	81	91
52	66	P30086|PEBP1_HUMAN	PEBP1	R.YVWLVYEQDRPLK.C	N	Y	2.2	0.18	0.4	2E7	2.02E7	1.98E7	1.02:1.00	2.02E7	1.98E7	1.02:1.00	1.02	1	120	132
52	66	P30086|PEBP1_HUMAN	PEBP1	R.APVAGTC(+57.02)YQAEWDDYVPK.L	N	Y	1.74	19.9	1.1	1.23E7	5.2E6	1.94E7	0.27:1.00	5.2E6	1.94E7	0.27:1.00	3.74	1	162	179	Carbamidomethylation
52	66	P30086|PEBP1_HUMAN	PEBP1	K.VLTPTQVK.N	N	Y	2.17	5.01	0.7	9.63E6	7.66E6	1.16E7	0.66:1.00	7.66E6	1.16E7	0.66:1.00	1.51	1	40	47
52	66	P30086|PEBP1_HUMAN	PEBP1	K.LYEQLSGK	N	Y	1.37	5.43	1.4	8.89E6	6.04E6	1.17E7	0.51:1.00	6.04E6	1.17E7	0.51:1.00	1.95	1	180	187
52	66	P30086|PEBP1_HUMAN	PEBP1	R.EWHHFLVVNMK.G	N	Y	1.34	3.56	0.4	7.05E6	8.96E6	5.14E6	1.74:1.00	8.96E6	5.14E6	1.74:1.00	1.74	1	83	93
52	66	P30086|PEBP1_HUMAN	PEBP1	K.LYTLVLTDPDAPSRKDPK.Y	N	Y	1.24	11.24	0.7	1.1E7	4.52E6	1.74E7	0.26:1.00	4.52E6	1.74E7	0.26:1.00	3.86	2	63	80
52	66	P30086|PEBP1_HUMAN	PEBP1	K.NRPTSISWDGLDSGKLYTLVLTDPDAPSR.K	N	Y	0.64	1.28	4.1	4.79E6	6.23E6	3.36E6	1.85:1.00	6.23E6	3.36E6	1.85:1.00	1.85	1	48	76
52	66	P30086|PEBP1_HUMAN	PEBP1	W.LVYEQDRPLKC(+57.02)DEPILSNR.S	N	Y	1.02	2.69	2.4	5.47E6	4.07E6	6.87E6	0.59:1.00	4.07E6	6.87E6	0.59:1.00	1.69	2	123	141	Carbamidomethylation
52	66	P30086|PEBP1_HUMAN	PEBP1	K.GNDISSGTVLSDYVGSGPPKGTGLHR.Y	N	Y	0.82	2.81	0.1	4.4E6	2.6E6	6.2E6	0.42:1.00	2.6E6	6.2E6	0.42:1.00	2.39	2	94	119
52	66	P30086|PEBP1_HUMAN	PEBP1	R.YVWLVYEQDRPLK(+42.01)C(+57.02)DEPILSNR.S	N	Y	0.47	1.44	7.4	4.12E6	2.8E6	5.45E6	0.51:1.00	2.8E6	5.45E6	0.51:1.00	1.94	1	120	141	Acetylation (K); Carbamidomethylation
52	66	P30086|PEBP1_HUMAN	PEBP1	K.FKVASFR.K	N	Y	1.02	3.21	2.8	3.72E6	2.55E6	4.88E6	0.52:1.00	2.55E6	4.88E6	0.52:1.00	1.91	1	149	155
52	66	P30086|PEBP1_HUMAN	PEBP1	K.NRPTSISWDGLDSGKLYTLVLTDPDAPSRKDPK.Y	N	Y	1.02	0.18	2.3	1.67E7	1.63E7	1.71E7	0.96:1.00	1.63E7	1.71E7	0.96:1.00	1.05	3	48	80
52	66	P30086|PEBP1_HUMAN	PEBP1	K.NRPTSISWDGLDSGK.L	N	Y	0.96	7.53	0	3.43E6	1.3E6	5.57E6	0.23:1.00	1.3E6	5.57E6	0.23:1.00	4.3	1	48	62
52	66	P30086|PEBP1_HUMAN	PEBP1	K.YREWHHFLVVNMKG.N	N	Y	0.62	0.64	3	2.18E6	1.88E6	2.48E6	0.76:1.00	1.88E6	2.48E6	0.76:1.00	1.32	1	81	94
52	66	P30086|PEBP1_HUMAN	PEBP1	K.GNDISSGTVLSDYVGSGPPK.G	N	Y	0.96	60	0	1.83E6	0	3.67E6	00:00:01	0	3.67E6	00:00:01	256	1	94	113
52	66	P30086|PEBP1_HUMAN	PEBP1	K.LYTLVLTDPDAPSR.K	N	Y	0.84	5.43	1.3	1.81E6	8.03E5	2.82E6	0.28:1.00	8.03E5	2.82E6	0.28:1.00	3.51	1	63	76
52	66	P30086|PEBP1_HUMAN	PEBP1	K.YREWHHFLVVNMK.G	Y	Y	1.35	0.54	1.1	5.49E9	5.22E9	5.76E9	0.91:1.00	5.22E9	5.76E9	0.91:1.00	1.1	17	81	93
10	32	Q14204|DYHC1_HUMAN	DYNC1H1	R.HYLDFINHYANLFHEK.R	Y	Y	1.9	1.47	1.4	4.09E7	4.47E7	3.71E7	1.21:1.00	4.47E7	3.71E7	1.21:1.00	1.21	2	3175	3190
10	32	Q14204|DYHC1_HUMAN	DYNC1H1	R.VLTLSEDSPYETLHSFISNAVAPFFK.S	N	Y	0.85	9.63	1.8	1.86E7	5.88E6	3.13E7	0.19:1.00	5.88E6	3.13E7	0.19:1.00	5.33	1	137	162
10	32	Q14204|DYHC1_HUMAN	DYNC1H1	R.VTFVNFTVTR.S	N	Y	1.55	0.77	1.9	1.1E7	1.01E7	1.18E7	0.86:1.00	1.01E7	1.18E7	0.86:1.00	1.17	1	3696	3705
10	32	Q14204|DYHC1_HUMAN	DYNC1H1	R.SWSHYTVPAGMTVIQWVSDFSER.I	N	Y	1.1	4.05	0.9	1.69E7	2.3E7	1.08E7	2.14:1.00	2.3E7	1.08E7	2.14:1.00	2.14	2	4463	4485
10	32	Q14204|DYHC1_HUMAN	DYNC1H1	R.TLHTTASNWLHLIPQTLSHLKR.T	Y	Y	1.4	0.76	1.8	1.77E8	1.67E8	1.88E8	0.89:1.00	1.67E8	1.88E8	0.89:1.00	1.12	5	4379	4400
10	32	Q14204|DYHC1_HUMAN	DYNC1H1	K.LVQTPLTDR.C	N	Y	1.09	6.23	2.1	9.51E6	4.78E6	1.42E7	0.34:1.00	4.78E6	1.42E7	0.34:1.00	2.98	1	1879	1887
10	32	Q14204|DYHC1_HUMAN	DYNC1H1	R.NLHVVFTMNPSSEGLKDR.A	N	Y	1.18	2.18	1.7	1.28E7	1E7	1.55E7	0.65:1.00	1E7	1.55E7	0.65:1.00	1.55	2	3061	3078
10	32	Q14204|DYHC1_HUMAN	DYNC1H1	K.ELKNIHVC(+57.02)LGGLFVPEAYITATR.Q	N	Y	1.1	1.58	3.1	6.66E6	5.56E6	7.76E6	0.72:1.00	5.56E6	7.76E6	0.72:1.00	1.4	1	4503	4525	Carbamidomethylation
10	32	Q14204|DYHC1_HUMAN	DYNC1H1	K.VSPDMAIFITMNPGYAGR.S	N	Y	1.64	4.88	0.3	5.63E6	3.82E6	7.44E6	0.51:1.00	3.82E6	7.44E6	0.51:1.00	1.95	1	2008	2025
10	32	Q14204|DYHC1_HUMAN	DYNC1H1	R.QLIAQVMLYSQGFR.T	N	Y	1.02	2.36	2.6	2.62E7	2.07E7	3.18E7	0.65:1.00	2.07E7	3.18E7	0.65:1.00	1.54	2	2047	2060
10	32	Q14204|DYHC1_HUMAN	DYNC1H1	R.FNALFVRPHIR.G	N	Y	1.24	1.41	0.3	5.36E6	4.67E6	6.04E6	0.77:1.00	4.67E6	6.04E6	0.77:1.00	1.29	1	588	598
10	32	Q14204|DYHC1_HUMAN	DYNC1H1	R.IFRQPQGHLLLIGVSGAGK.T	N	Y	0.94	2.79	3.3	4.62E6	3.18E6	6.05E6	0.53:1.00	3.18E6	6.05E6	0.53:1.00	1.9	1	2925	2943
10	32	Q14204|DYHC1_HUMAN	DYNC1H1	R.QNLFTTWSHHLQQANIQFR.T	N	Y	1.5	1.69	0.6	4.29E6	4.77E6	3.8E6	1.26:1.00	4.77E6	3.8E6	1.26:1.00	1.26	1	3526	3544
10	32	Q14204|DYHC1_HUMAN	DYNC1H1	R.IFVFEPPPGVK.A	N	Y	0.4	0.18	9	4.16E6	3.97E6	4.36E6	0.91:1.00	3.97E6	4.36E6	0.91:1.00	1.1	1	4144	4154
10	32	Q14204|DYHC1_HUMAN	DYNC1H1	K.NIHVC(+57.02)LGGLFVPEAYITATR.Q	N	Y	0.4	2.94	6.9	3.95E6	1.9E6	6.01E6	0.32:1.00	1.9E6	6.01E6	0.32:1.00	3.17	1	4506	4525	Carbamidomethylation
10	32	Q14204|DYHC1_HUMAN	DYNC1H1	R.HEALLYTWLAEHKPLVLC(+57.02)GPPGSGK.T	N	Y	0.7	0.71	3.5	2.97E6	3.43E6	2.51E6	1.37:1.00	3.43E6	2.51E6	1.37:1.00	1.37	1	2577	2601	Carbamidomethylation
10	32	Q14204|DYHC1_HUMAN	DYNC1H1	R.IFTIESTR.V	N	Y	0.97	1.37	0.2	2.71E6	2.25E6	3.18E6	0.71:1.00	2.25E6	3.18E6	0.71:1.00	1.42	1	717	724
10	32	Q14204|DYHC1_HUMAN	DYNC1H1	R.ILDDDTIITTLENLKR.E	N	Y	1.05	2.67	1.8	2.29E6	1.59E6	2.99E6	0.53:1.00	1.59E6	2.99E6	0.53:1.00	1.88	1	3760	3775
10	32	Q14204|DYHC1_HUMAN	DYNC1H1	R.HYLDFINHYANLFHEKR.S	N	Y	1.37	4.8	1.2	2.23E6	2.91E6	1.55E6	1.87:1.00	2.91E6	1.55E6	1.87:1.00	1.87	1	3175	3191
10	32	Q14204|DYHC1_HUMAN	DYNC1H1	R.SFDSEFK(+42.01)LAC(+57.02)K.V	N	Y	1.39	0.48	0.1	2.02E6	2.11E6	1.93E6	1.09:1.00	2.11E6	1.93E6	1.09:1.00	1.09	1	4277	4287	Acetylation (K); Carbamidomethylation
10	32	Q14204|DYHC1_HUMAN	DYNC1H1	R.GMLHQDHITFAMLLAR.I	Y	Y	1.45	2.16	1.3	2.68E7	2.27E7	3.08E7	0.73:1.00	2.27E7	3.08E7	0.73:1.00	1.36	3	3874	3889
10	32	Q14204|DYHC1_HUMAN	DYNC1H1	K.WLGFRVPLAIVNK.A	N	Y	0.71	0.1	4.2	1.49E6	1.45E6	1.53E6	0.95:1.00	1.45E6	1.53E6	0.95:1.00	1.05	1	755	767
10	32	Q14204|DYHC1_HUMAN	DYNC1H1	L.WSLSGDSR.L	N	Y	1.28	6.92	0	1.31E6	1.89E6	7.23E5	2.62:1.00	1.89E6	7.23E5	2.62:1.00	2.62	1	2500	2507
10	32	Q14204|DYHC1_HUMAN	DYNC1H1	R.LSC(+57.02)LPAFKDLIAK.V	N	Y	1.09	4.73	0.2	1.17E6	1.66E6	6.73E5	2.47:1.00	1.66E6	6.73E5	2.47:1.00	2.47	1	3938	3950	Carbamidomethylation
10	32	Q14204|DYHC1_HUMAN	DYNC1H1	Y.AILWSLSGDSR.L	N	Y	0.56	2.35	2.2	8.36E5	4.49E5	1.22E6	0.37:1.00	4.49E5	1.22E6	0.37:1.00	2.73	1	2497	2507
10	32	Q14204|DYHC1_HUMAN	DYNC1H1	R.LGGSPFGPAGTGKTESVK.A	N	Y	0.74	1.43	3.6	8.13E5	6.09E5	1.02E6	0.60:1.00	6.09E5	1.02E6	0.60:1.00	1.67	1	1900	1917
10	32	Q14204|DYHC1_HUMAN	DYNC1H1	R.KLEHLITELVHQR.D	N	Y	0.62	0.43	1.9	4.54E5	5.01E5	4.08E5	1.23:1.00	5.01E5	4.08E5	1.23:1.00	1.23	1	1807	1819
10	32	Q14204|DYHC1_HUMAN	DYNC1H1	R.TPVIDADKPVSSQLR.V	N	Y	0.76	9.58	0.2	5.49E5	1.13E5	9.85E5	0.12:1.00	1.13E5	9.85E5	0.12:1.00	8.68	2	122	136
10	32	Q14204|DYHC1_HUMAN	DYNC1H1	K.ASVVTLPVYLNFTR.A	N	Y	0.44	60	0	3.07E5	0	6.13E5	00:00:01	0	6.13E5	00:00:01	256	1	4602	4615
10	32	Q14204|DYHC1_HUMAN	DYNC1H1	R.QALVAIFTHLR.K	N	Y	0.6	60	0	2.37E5	0	4.73E5	00:00:01	0	4.73E5	00:00:01	256	1	355	365
10	32	Q14204|DYHC1_HUMAN	DYNC1H1	R.RKDSAIQQQVANLQMK.I	N	Y	0.54	60	0	1.43E5	0	2.86E5	00:00:01	0	2.86E5	00:00:01	256	1	1227	1242
1511	2134	Q8TF72|SHRM3_HUMAN	SHROOM3	R.EGLGQSLSGNFGK(+42.01)TK.S	Y	Y	0.68	1	0.7	4.34E5	5.19E5	3.49E5	1.49:1.00	5.19E5	3.49E5	1.49:1.00	1.49	1	645	659	Acetylation (K)
966	989	Q96N67|DOCK7_HUMAN	DOCK7	K.LPATLTDHHHLLFTFYHVSC(+57.02)QQK.Q	Y	Y	0.81	0.25	5.9	6.17E7	6.44E7	5.9E7	1.09:1.00	6.44E7	5.9E7	1.09:1.00	1.09	2	636	658	Carbamidomethylation
966	989	Q96N67|DOCK7_HUMAN	DOCK7	K.VKLPATLTDHHHLLFTFYHVSC(+57.02)QQK.Q	N	Y	2.29	1.89	0.6	1.63E7	1.79E7	1.47E7	1.21:1.00	1.79E7	1.47E7	1.21:1.00	1.21	1	634	658	Carbamidomethylation
966	989	Q96N67|DOCK7_HUMAN	DOCK7	R.AHGELHEQFK(+42.01)R.K	Y	Y	0.86	1.16	3	9.86E5	1.16E6	8.13E5	1.42:1.00	1.16E6	8.13E5	1.42:1.00	1.42	1	1953	1963	Acetylation (K)
84	282	P04179|SODM_HUMAN	SOD2	K.LTAASVGVQGSGWGWLGFNKER.G	Y	Y	1.72	5.69	0.7	6.39E7	4.74E7	8.04E7	0.59:1.00	4.74E7	8.04E7	0.59:1.00	1.7	2	135	156
84	282	P04179|SODM_HUMAN	SOD2	K.NVRPDYLK(+42.01)AIWNVINWENVTER.Y	Y	Y	1.82	5.85	0.1	3.18E7	4.05E7	2.31E7	1.75:1.00	4.05E7	2.31E7	1.75:1.00	1.75	1	195	216	Acetylation (K)
84	282	P04179|SODM_HUMAN	SOD2	R.GHLQIAAC(+57.02)PNQDPLQGTTGLIPLLGIDVWEHAYYLQYK.N	N	Y	2.16	1.62	0.3	2.67E7	2.45E7	2.89E7	0.85:1.00	2.45E7	2.89E7	0.85:1.00	1.18	1	157	194	Carbamidomethylation
84	282	P04179|SODM_HUMAN	SOD2	R.DFGSFDK(+42.01)FKEK.L	Y	Y	1.27	0.37	0.6	4.67E7	4.83E7	4.51E7	1.07:1.00	4.83E7	4.51E7	1.07:1.00	1.07	4	124	134	Acetylation (K)
84	282	P04179|SODM_HUMAN	SOD2	Q.KHSLPDLPYDYGALEPHINAQIMQLHHSK.H	N	Y	1.1	1.38	2	5.01E6	5.77E6	4.25E6	1.36:1.00	5.77E6	4.25E6	1.36:1.00	1.36	1	25	53
84	282	P04179|SODM_HUMAN	SOD2	R.DFGSFDK(+42.01)FK.E	N	Y	1.54	2.07	0.4	4.77E6	3.89E6	5.65E6	0.69:1.00	3.89E6	5.65E6	0.69:1.00	1.45	1	124	132	Acetylation (K)
84	282	P04179|SODM_HUMAN	SOD2	K.RDFGSFDK(+42.01)FKEK.L	N	Y	0.95	1.58	3.1	3.34E6	2.67E6	4E6	0.67:1.00	2.67E6	4E6	0.67:1.00	1.5	1	123	134	Acetylation (K)
84	282	P04179|SODM_HUMAN	SOD2	K.HHAAYVNNLNVTEEK(+42.01)YQEALAK.G	N	Y	0.85	0.3	2.4	5.62E6	5.36E6	5.88E6	0.91:1.00	5.36E6	5.88E6	0.91:1.00	1.1	3	54	75	Acetylation (K)
84	282	P04179|SODM_HUMAN	SOD2	K.AIWNVINWENVTER.Y	N	Y	1.1	6.93	0.6	2.5E7	1.28E7	3.72E7	0.34:1.00	1.28E7	3.72E7	0.34:1.00	2.92	3	203	216
84	282	P04179|SODM_HUMAN	SOD2	K.HHAAYVNNLNVTEEK(+42.01)YQEALAKGDVTAQIALQPALK.F	N	Y	0.9	1.14	2.5	2.15E6	1.78E6	2.52E6	0.71:1.00	1.78E6	2.52E6	0.71:1.00	1.42	1	54	89	Acetylation (K)
84	282	P04179|SODM_HUMAN	SOD2	R.GHLQIAAC(+57.02)PNQD.P	N	Y	0.95	0.51	2.2	1.05E6	9.72E5	1.12E6	0.86:1.00	9.72E5	1.12E6	0.86:1.00	1.16	1	157	168	Carbamidomethylation
84	282	P04179|SODM_HUMAN	SOD2	K.LTAASVGVQGSGWGWLGFNK.E	N	Y	0.53	60	0	8.47E5	0	1.69E6	00:00:01	0	1.69E6	00:00:01	256	1	135	154
84	282	P04179|SODM_HUMAN	SOD2	K.HHAAYVNNLNVTEEKYQEALAK.G	N	Y	0.95	3.68	1.1	6.53E5	4.12E5	8.95E5	0.46:1.00	4.12E5	8.95E5	0.46:1.00	2.17	1	54	75
84	282	P04179|SODM_HUMAN	SOD2	R.DFGSFDKFKEK.L	N	Y	0.45	60	0	2.49E5	0	4.98E5	00:00:01	0	4.98E5	00:00:01	256	1	124	134
84	282	P04179|SODM_HUMAN	SOD2	K.HHAAYVNNLNVTEEK.Y	N	Y	0.31	1.52	3.6	2.2E5	1.6E5	2.8E5	0.57:1.00	1.6E5	2.8E5	0.57:1.00	1.75	1	54	68
1026	1201	P13073|COX41_HUMAN	COX4I1	R.DHPLPEVAHVK(+42.01)HLSASQK.A	Y	Y	1.65	0.43	0.6	4.62E6	4.78E6	4.46E6	1.07:1.00	4.78E6	4.46E6	1.07:1.00	1.07	1	43	60	Acetylation (K)
1026	1201	P13073|COX41_HUMAN	COX4I1	K.VNPIQGLASK.W	Y	Y	0.99	10.31	0.5	9.43E5	3.53E5	1.53E6	0.23:1.00	3.53E5	1.53E6	0.23:1.00	4.34	1	150	159
1696	2122	Q9ULL5|PRR12_HUMAN	PRR12	R.KAEEAGGTRLEPLK(+42.01)PLK.I	Y	Y	1.44	2.15	0.1	2.02E6	2.33E6	1.71E6	1.36:1.00	2.33E6	1.71E6	1.36:1.00	1.36	1	389	405	Acetylation (K)
1545	2277	P38935|SMBP2_HUMAN	IGHMBP2	R.EGVLYAGSGTK(+42.01).N	Y	Y	1.03	1.52	1.8	2.65E6	3.04E6	2.26E6	1.35:1.00	3.04E6	2.26E6	1.35:1.00	1.35	1	947	957	Acetylation (K)
1551	1350	Q147X3|NAA30_HUMAN	NAA30	R.LITK(+42.01)DLSEPYSIYTYR.Y	Y	Y	1.14	1.53	2.7	5.31E6	6.07E6	4.55E6	1.33:1.00	6.07E6	4.55E6	1.33:1.00	1.33	1	230	245	Acetylation (K)
79	157	P12235|ADT1_HUMAN	SLC25A4	R.VKLLLQVQHASK.Q	N		2.88	3.28	1	2.5E8	2.13E8	2.88E8	0.74:1.00	2.13E8	2.88E8	0.74:1.00	1.35	2	32	43
79	157	P12235|ADT1_HUMAN	SLC25A4	K.AFFK(+42.01)GAWSNVLR.G	N		1.18	0.83	3.6	9.81E7	8.93E7	1.07E8	0.84:1.00	8.93E7	1.07E8	0.84:1.00	1.2	1	269	280	Acetylation (K)
79	157	P12235|ADT1_HUMAN	SLC25A4	R.YFPTQALNFAFK.D	N		1.46	1.19	1.9	2.35E7	2.14E7	2.57E7	0.83:1.00	2.14E7	2.57E7	0.83:1.00	1.2	1	81	92
79	157	P12235|ADT1_HUMAN	SLC25A4	M.GDHAWSFLK(+42.01)DFLAGGVAAAVSK.T	Y	Y	1.94	1.36	0.5	1.2E7	1.31E7	1.09E7	1.20:1.00	1.31E7	1.09E7	1.20:1.00	1.2	1	2	23	Acetylation (K)
79	157	P12235|ADT1_HUMAN	SLC25A4	V.KLLLQVQHASK.Q	N		1.33	1.79	1.1	1.01E7	8.61E6	1.17E7	0.74:1.00	8.61E6	1.17E7	0.74:1.00	1.36	2	33	43
79	157	P12235|ADT1_HUMAN	SLC25A4	R.YFAGNLASGGAAGATSLC(+57.02)FVYPLDFAR.T	N		0.83	4.96	0.7	8.52E6	3.94E6	1.31E7	0.30:1.00	3.94E6	1.31E7	0.30:1.00	3.32	2	112	138	Carbamidomethylation
79	157	P12235|ADT1_HUMAN	SLC25A4	R.YFPTQALNFAFKDKYK.Q	N		1.51	3.18	1.2	4.44E6	3.43E6	5.45E6	0.63:1.00	3.43E6	5.45E6	0.63:1.00	1.59	1	81	96
79	157	P12235|ADT1_HUMAN	SLC25A4	M.GDHAWSFLK(+42.01)DFLAGGVAAAVSK(+42.01)TAVAPIER.V	N	Y	1.19	60	0	7.32E6	1.46E7	0	1.00:0	1.46E7	0	1.00:0	256	2	2	31	Acetylation (K)
79	157	P12235|ADT1_HUMAN	SLC25A4	K.LLLQVQHASK.Q	N		1.56	1.1	1	8.48E6	7.74E6	9.22E6	0.84:1.00	7.74E6	9.22E6	0.84:1.00	1.19	2	34	43
79	157	P12235|ADT1_HUMAN	SLC25A4	L.LQVQHASK.Q	N		1.04	1.22	1.8	1.57E6	1.37E6	1.78E6	0.77:1.00	1.37E6	1.78E6	0.77:1.00	1.3	1	36	43
79	157	P12235|ADT1_HUMAN	SLC25A4	R.GNLANVIRYFPTQALNFAFKDKYK.Q	N		0.51	3.44	2.4	1.18E6	1.9E6	4.6E5	4.14:1.00	1.9E6	4.6E5	4.14:1.00	4.14	1	73	96
79	157	P12235|ADT1_HUMAN	SLC25A4	R.AAYFGVYDTAK.G	N		0.47	0.81	3.6	1.34E6	1.07E6	1.62E6	0.66:1.00	1.07E6	1.62E6	0.66:1.00	1.52	2	189	199
535	2215	Q8IVF2|AHNK2_HUMAN	AHNAK2	K.MPSFGVS(+79.97)APGK(+42.01)S(+79.97)IEVSVDVSAPK.V	Y	Y	2.06	2.95	0.4	2.83E7	2.43E7	3.22E7	0.76:1.00	2.43E7	3.22E7	0.76:1.00	1.32	1	2985	3007	Phosphorylation (STY); Acetylation (K)
285	257	P17987|TCPA_HUMAN	TCP1	K.FATEAAITILR.I	Y	Y	1.25	1.04	1.4	6.75E6	7.29E6	6.22E6	1.17:1.00	7.29E6	6.22E6	1.17:1.00	1.17	1	516	526
285	257	P17987|TCPA_HUMAN	TCP1	R.TSASIILR.G	Y	Y	1.51	9.31	0.3	4.9E6	2.56E6	7.24E6	0.35:1.00	2.56E6	7.24E6	0.35:1.00	2.83	1	371	378
285	257	P17987|TCPA_HUMAN	TCP1	R.SLHDALC(+57.02)VVK(+42.01)R.V	Y	Y	1.22	5.4	0.7	3.1E6	4.22E6	1.99E6	2.12:1.00	4.22E6	1.99E6	2.12:1.00	2.12	1	391	401	Carbamidomethylation; Acetylation (K)
285	257	P17987|TCPA_HUMAN	TCP1	K.IHPTSVISGYR.L	N	Y	0.99	5.58	1.6	7.67E5	4.18E5	1.12E6	0.37:1.00	4.18E5	1.12E6	0.37:1.00	2.67	1	112	122
285	257	P17987|TCPA_HUMAN	TCP1	K.SSLGPVGLDK.M	N	Y	0.67	60	0	5.86E5	0	1.17E6	00:00:01	0	1.17E6	00:00:01	256	1	34	43
292	426	P53004|BIEA_HUMAN	BLVRA	K.LLGQFSEK(+42.01)ELAAEK.K	Y	Y	2.37	1.58	0.9	3.13E7	3.39E7	2.87E7	1.18:1.00	3.39E7	2.87E7	1.18:1.00	1.18	1	262	275	Acetylation (K)
292	426	P53004|BIEA_HUMAN	BLVRA	R.DLRNPHPSSAFLNLIGFVSRR.E	Y	Y	1.61	1.17	1.2	1.22E7	1.11E7	1.34E7	0.83:1.00	1.11E7	1.34E7	0.83:1.00	1.21	1	26	46
292	426	P53004|BIEA_HUMAN	BLVRA	K.FGVVVVGVGR.A	Y	Y	1.78	0.32	0.2	6.84E6	6.99E6	6.68E6	1.05:1.00	6.99E6	6.68E6	1.05:1.00	1.05	1	9	18
292	426	P53004|BIEA_HUMAN	BLVRA	R.YLSFHFK.S	N	Y	1.14	1.42	1.4	1.8E6	2.05E6	1.54E6	1.33:1.00	2.05E6	1.54E6	1.33:1.00	1.33	1	228	234
292	426	P53004|BIEA_HUMAN	BLVRA	R.NPHPSSAFLNLIGFVSRR.E	N	Y	0.84	0.8	2.3	1.79E6	1.58E6	2.01E6	0.79:1.00	1.58E6	2.01E6	0.79:1.00	1.27	1	29	46
292	426	P53004|BIEA_HUMAN	BLVRA	K.LLGQFSEK(+42.01)ELAAEKKR.I	N	Y	0.9	60	0	7.36E5	1.47E6	0	1.00:0	1.47E6	0	1.00:0	256	1	262	277	Acetylation (K)
292	426	P53004|BIEA_HUMAN	BLVRA	N.PHPSSAFLNLIGFVSRR.E	N	Y	0.48	60	0	1.49E5	2.97E5	0	1.00:0	2.97E5	0	1.00:0	256	1	30	46
769	1175	Q86WA6|BPHL_HUMAN	BPHL	R.LHLMPEGK(+42.01)HNLHLR.F	Y	Y	1.46	2.43	0.1	3.04E6	2.55E6	3.54E6	0.72:1.00	2.55E6	3.54E6	0.72:1.00	1.39	1	264	277	Acetylation (K)
769	1175	Q86WA6|BPHL_HUMAN	BPHL	R.TRK(+42.01)PLEALYGYDYFAR.T	Y	Y	0.74	0.76	0.3	1.66E6	1.42E6	1.9E6	0.75:1.00	1.42E6	1.9E6	0.75:1.00	1.34	1	189	204	Acetylation (K)
769	1175	Q86WA6|BPHL_HUMAN	BPHL	K.LFTVVAWDPR.G	Y	Y	0.75	1.95	2.8	1.62E6	2.12E6	1.13E6	1.88:1.00	2.12E6	1.13E6	1.88:1.00	1.88	1	88	97
132	204	P55084|ECHB_HUMAN	HADHB	R.TPFLLSGTSYK(+42.01)DLMPHDLAR.A	Y	Y	1.35	1.56	1.2	6.61E7	5.76E7	7.45E7	0.77:1.00	5.76E7	7.45E7	0.77:1.00	1.29	2	62	81	Acetylation (K)
132	204	P55084|ECHB_HUMAN	HADHB	R.TSVPKEVVDYIIFGTVIQEVK.T	Y	Y	0.99	1.88	2.3	4.06E7	4.88E7	3.24E7	1.51:1.00	4.88E7	3.24E7	1.51:1.00	1.51	2	91	111
132	204	P55084|ECHB_HUMAN	HADHB	K.FNNWGGSLSLGHPFGATGC(+57.02)R.L	Y	Y	1.2	6.85	1.9	7.47E6	4.13E6	1.08E7	0.38:1.00	4.13E6	1.08E7	0.38:1.00	2.62	1	417	436	Carbamidomethylation
132	204	P55084|ECHB_HUMAN	HADHB	R.LAAAFAVSR.L	N	Y	1.64	8.87	0.3	6.86E6	3.62E6	1.01E7	0.36:1.00	3.62E6	1.01E7	0.36:1.00	2.79	1	230	238
132	204	P55084|ECHB_HUMAN	HADHB	R.LAAAFAVSRLEQDEYALR.S	N	Y	0.75	1.68	3.6	3.67E6	2.65E6	4.68E6	0.57:1.00	2.65E6	4.68E6	0.57:1.00	1.76	1	230	247
132	204	P55084|ECHB_HUMAN	HADHB	K.VGLPPLEK.F	N	Y	1.04	1.83	0.5	2.49E6	2.01E6	2.97E6	0.68:1.00	2.01E6	2.97E6	0.68:1.00	1.48	1	409	416
132	204	P55084|ECHB_HUMAN	HADHB	R.NVVVVDGVR.T	N	Y	1.33	6.3	0.5	2.41E6	1.43E6	3.38E6	0.42:1.00	1.43E6	3.38E6	0.42:1.00	2.37	1	53	61
132	204	P55084|ECHB_HUMAN	HADHB	R.TPFLLSGTSYKDLMPHDLAR.A	N	Y	0.89	60	0	2.11E6	0	4.23E6	00:00:01	0	4.23E6	00:00:01	256	1	62	81
132	204	P55084|ECHB_HUMAN	HADHB	R.KLMLDLNK(+42.01)AK.S	N	Y	0.73	0.99	1.7	6.3E5	5.09E5	7.51E5	0.68:1.00	5.09E5	7.51E5	0.68:1.00	1.48	1	181	190	Acetylation (K)
132	204	P55084|ECHB_HUMAN	HADHB	K.EGGQYGLVAAC(+57.02)AAGGQGHAMIVEAYPK	N	Y	0.33	60	0	1.08E5	0	2.16E5	00:00:01	0	2.16E5	00:00:01	256	1	448	474	Carbamidomethylation
165	231	P19338|NUCL_HUMAN	NCL	K.TLFVK(+42.01)GLSEDTTEETLKESFDGSVR.A	Y	Y	0.78	0.96	1.4	7.61E6	8.81E6	6.4E6	1.38:1.00	8.81E6	6.4E6	1.38:1.00	1.38	2	573	597	Acetylation (K)
165	231	P19338|NUCL_HUMAN	NCL	K.TLVLSNLSYSATEETLQEVFEK.A	Y	Y	0.62	1.04	4.5	5.73E6	4.39E6	7.07E6	0.62:1.00	4.39E6	7.07E6	0.62:1.00	1.61	2	487	508
165	231	P19338|NUCL_HUMAN	NCL	K.GLSEDTTEETLKESFDGSVR.A	N	Y	1.08	3.23	0	1.81E6	1.25E6	2.38E6	0.53:1.00	1.25E6	2.38E6	0.53:1.00	1.9	1	578	597
165	231	P19338|NUCL_HUMAN	NCL	K.FGYVDFESAEDLEK.A	Y	Y	1.19	3.99	0.6	1.58E6	1.09E6	2.07E6	0.53:1.00	1.09E6	2.07E6	0.53:1.00	1.89	1	349	362
165	231	P19338|NUCL_HUMAN	NCL	R.AIRLELQGPR.G	N	Y	1.09	6.98	1.5	1.11E6	5.36E5	1.68E6	0.32:1.00	5.36E5	1.68E6	0.32:1.00	3.14	1	552	561
165	231	P19338|NUCL_HUMAN	NCL	K.SKGIAYIEFK.T	N	Y	1.28	2.29	0.4	9.74E5	7.78E5	1.17E6	0.67:1.00	7.78E5	1.17E6	0.67:1.00	1.5	1	428	437
165	231	P19338|NUCL_HUMAN	NCL	R.SISLYYTGEKGQNQDYR.G	N	Y	0.87	0.64	1.4	4.31E5	4.81E5	3.82E5	1.26:1.00	4.81E5	3.82E5	1.26:1.00	1.26	1	458	474
1821	15757	P46199|IF2M_HUMAN	MTIF2	K.GSLTSLKHHK(+42.01)DDISIVK.T	Y	Y	1.1	1.01	1.4	5.6E6	6.2E6	4.99E6	1.24:1.00	6.2E6	4.99E6	1.24:1.00	1.24	1	671	687	Acetylation (K)
68	118	P05141|ADT2_HUMAN	SLC25A5	R.VKLLLQVQHASK.Q	N		2.88	3.28	1	2.5E8	2.13E8	2.88E8	0.74:1.00	2.13E8	2.88E8	0.74:1.00	1.35	2	32	43
68	118	P05141|ADT2_HUMAN	SLC25A5	R.GMGGAFVLVLYDEIKKYT	Y	Y	1.04	0.27	3	1.35E8	1.4E8	1.31E8	1.07:1.00	1.4E8	1.31E8	1.07:1.00	1.07	2	281	298
68	118	P05141|ADT2_HUMAN	SLC25A5	K.AFFK(+42.01)GAWSNVLR.G	N		1.18	0.83	3.6	9.81E7	8.93E7	1.07E8	0.84:1.00	8.93E7	1.07E8	0.84:1.00	1.2	1	269	280	Acetylation (K)
68	118	P05141|ADT2_HUMAN	SLC25A5	R.YFPTQALNFAFK.D	N		1.46	1.19	1.9	2.35E7	2.14E7	2.57E7	0.83:1.00	2.14E7	2.57E7	0.83:1.00	1.2	1	81	92
68	118	P05141|ADT2_HUMAN	SLC25A5	R.DEGGKAFFK(+42.01)GAWSNVLR.G	N		1.22	0.1	1.4	1.18E7	1.17E7	1.19E7	0.98:1.00	1.17E7	1.19E7	0.98:1.00	1.02	2	264	280	Acetylation (K)
68	118	P05141|ADT2_HUMAN	SLC25A5	V.KLLLQVQHASK.Q	N		1.33	1.79	1.1	1.01E7	8.61E6	1.17E7	0.74:1.00	8.61E6	1.17E7	0.74:1.00	1.36	2	33	43
68	118	P05141|ADT2_HUMAN	SLC25A5	L.YFAGNLASGGAAGATSLC(+57.02)FVYPLDFAR.T	N		0.83	4.96	0.7	8.52E6	3.94E6	1.31E7	0.30:1.00	3.94E6	1.31E7	0.30:1.00	3.32	2	112	138	Carbamidomethylation
68	118	P05141|ADT2_HUMAN	SLC25A5	K.IARDEGGKAFFK(+42.01)GAWSNVLR.G	Y	Y	1.34	6.42	0.1	4.59E6	6.4E6	2.79E6	2.29:1.00	6.4E6	2.79E6	2.29:1.00	2.29	1	261	280	Acetylation (K)
68	118	P05141|ADT2_HUMAN	SLC25A5	R.YFPTQALNFAFKDKYK.Q	N		1.51	3.18	1.2	4.44E6	3.43E6	5.45E6	0.63:1.00	3.43E6	5.45E6	0.63:1.00	1.59	1	81	96
68	118	P05141|ADT2_HUMAN	SLC25A5	K.IYKSDGIKGLYQGFNVSVQGIIIYR.A	Y	Y	0.34	0.89	8.9	3.12E6	2.6E6	3.64E6	0.71:1.00	2.6E6	3.64E6	0.71:1.00	1.4	1	164	188
68	118	P05141|ADT2_HUMAN	SLC25A5	K.LLLQVQHASK.Q	N		1.56	1.1	1	8.48E6	7.74E6	9.22E6	0.84:1.00	7.74E6	9.22E6	0.84:1.00	1.19	2	34	43
68	118	P05141|ADT2_HUMAN	SLC25A5	L.LQVQHASK.Q	N		1.04	1.22	1.8	1.57E6	1.37E6	1.78E6	0.77:1.00	1.37E6	1.78E6	0.77:1.00	1.3	1	36	43
68	118	P05141|ADT2_HUMAN	SLC25A5	R.GNLANVIRYFPTQALNFAFKDKYK.Q	N		0.51	3.44	2.4	1.18E6	1.9E6	4.6E5	4.14:1.00	1.9E6	4.6E5	4.14:1.00	4.14	1	73	96
68	118	P05141|ADT2_HUMAN	SLC25A5	L.YDEIKKYT	N	Y	1.02	1.06	1.7	4.99E5	4.41E5	5.57E5	0.79:1.00	4.41E5	5.57E5	0.79:1.00	1.26	1	291	298
1819	15671	Q6IPX3|TCAL6_HUMAN	TCEAL6	R.AAEK(+42.01)RPAGDYVPR.K	Y	Y	0.99	0.83	2.6	1.68E6	1.84E6	1.52E6	1.22:1.00	1.84E6	1.52E6	1.22:1.00	1.22	1	96	108	Acetylation (K)
1155	1495	Q13825|AUHM_HUMAN	AUH	K.MGLVETK(+42.01)LAIIPGGGGTQR.L	Y	Y	0.83	0.57	1.9	2.26E6	2.05E6	2.47E6	0.83:1.00	2.05E6	2.47E6	0.83:1.00	1.21	1	205	223	Acetylation (K)
16	12	P08238|HS90B_HUMAN	HSP90AB1	K.HFSVEGQLEFR.A	N		1.05	1.36	0.8	6.2E7	5.18E7	7.22E7	0.72:1.00	5.18E7	7.22E7	0.72:1.00	1.39	6	320	330
16	12	P08238|HS90B_HUMAN	HSP90AB1	K.HSQFIGYPITLYLEK.E	N	Y	1.24	2.49	1.9	3.97E7	4.82E7	3.13E7	1.54:1.00	4.82E7	3.13E7	1.54:1.00	1.54	2	205	219
16	12	P08238|HS90B_HUMAN	HSP90AB1	K.HSQFIGYPITLYLEKER.E	Y	Y	1.98	0.6	0.3	6.72E7	7E7	6.44E7	1.09:1.00	7E7	6.44E7	1.09:1.00	1.09	2	205	221
16	12	P08238|HS90B_HUMAN	HSP90AB1	R.ALLFIPR.R	Y	Y	1.82	2.61	0.4	1.36E7	1.16E7	1.57E7	0.74:1.00	1.16E7	1.57E7	0.74:1.00	1.35	1	331	337
16	12	P08238|HS90B_HUMAN	HSP90AB1	K.VILHLKEDQTEYLEER.R	N		1.08	0.13	0.7	1.74E7	1.71E7	1.77E7	0.97:1.00	1.71E7	1.77E7	0.97:1.00	1.03	3	181	196
16	12	P08238|HS90B_HUMAN	HSP90AB1	R.GVVDSEDLPLNISR.E	N		1.22	8.4	1.9	9.8E6	5.03E6	1.46E7	0.34:1.00	5.03E6	1.46E7	0.34:1.00	2.9	1	379	392
16	12	P08238|HS90B_HUMAN	HSP90AB1	K.KHLEINPDHPIVETLR.Q	N	Y	1.24	8.28	0.1	7.52E6	4.01E6	1.1E7	0.36:1.00	4.01E6	1.1E7	0.36:1.00	2.75	2	624	639
16	12	P08238|HS90B_HUMAN	HSP90AB1	K.SIYYITGESK.E	N	Y	1.53	6.52	0.7	5.98E6	3.35E6	8.61E6	0.39:1.00	3.35E6	8.61E6	0.39:1.00	2.57	1	482	491
16	12	P08238|HS90B_HUMAN	HSP90AB1	R.ELISNASDALDKIR.Y	N		0.73	5.47	1.9	6.74E6	2.25E6	1.12E7	0.20:1.00	2.25E6	1.12E7	0.20:1.00	4.99	2	42	55
16	12	P08238|HS90B_HUMAN	HSP90AB1	K.AVKDLVVLLFETALLSSGFSLEDPQTHSNR.I	N	Y	1.37	1.76	1.6	5.2E6	4.49E6	5.9E6	0.76:1.00	4.49E6	5.9E6	0.76:1.00	1.31	1	650	679
16	12	P08238|HS90B_HUMAN	HSP90AB1	R.YHTSQSGDEMTSLSEYVSR.M	N	Y	1.21	11	1.4	4.4E6	1.85E6	6.96E6	0.27:1.00	1.85E6	6.96E6	0.27:1.00	3.76	1	457	475
16	12	P08238|HS90B_HUMAN	HSP90AB1	K.SIYYITGESKEQVANSAFVER.V	N	Y	0.73	0.24	4.1	4.21E6	3.99E6	4.43E6	0.90:1.00	3.99E6	4.43E6	0.90:1.00	1.11	1	482	502
16	12	P08238|HS90B_HUMAN	HSP90AB1	R.LVSSPC(+57.02)C(+57.02)IVTSTYGWTANMER.I	N	Y	0.99	11.58	0.7	5.67E6	1.96E6	9.39E6	0.21:1.00	1.96E6	9.39E6	0.21:1.00	4.79	2	584	604	Carbamidomethylation
16	12	P08238|HS90B_HUMAN	HSP90AB1	R.TLTLVDTGIGMTK.A	N	Y	0.82	7.32	0.8	3.08E6	9.39E5	5.23E6	0.18:1.00	9.39E5	5.23E6	0.18:1.00	5.57	1	83	95
16	12	P08238|HS90B_HUMAN	HSP90AB1	K.EQVANSAFVER.V	N	Y	0.76	3.97	2.3	1.86E6	8.44E5	2.87E6	0.29:1.00	8.44E5	2.87E6	0.29:1.00	3.4	1	492	502
16	12	P08238|HS90B_HUMAN	HSP90AB1	K.HSQFIGYPITL.Y	N		0.47	1.54	5.7	1.79E6	2.4E6	1.17E6	2.05:1.00	2.4E6	1.17E6	2.05:1.00	2.05	1	205	215
16	12	P08238|HS90B_HUMAN	HSP90AB1	K.HLEINPDHPIVETLR.Q	Y	Y	1.51	1.34	0.7	1.04E7	1.15E7	9.21E6	1.25:1.00	1.15E7	9.21E6	1.25:1.00	1.25	2	625	639
16	12	P08238|HS90B_HUMAN	HSP90AB1	S.NKEIFLR.E	N		0.92	3.78	1.7	1.45E6	8.27E5	2.08E6	0.40:1.00	8.27E5	2.08E6	0.40:1.00	2.51	1	35	41
16	12	P08238|HS90B_HUMAN	HSP90AB1	R.RLSELLR.Y	N		1.1	0.4	1.4	1.43E6	1.36E6	1.5E6	0.91:1.00	1.36E6	1.5E6	0.91:1.00	1.1	1	450	456
16	12	P08238|HS90B_HUMAN	HSP90AB1	K.NLKLGIHEDSTNR.R	N	Y	1.1	1.98	1.2	1.37E6	1.09E6	1.64E6	0.67:1.00	1.09E6	1.64E6	0.67:1.00	1.5	1	436	448
16	12	P08238|HS90B_HUMAN	HSP90AB1	K.VILHLKEDQTEYLEERR.V	N		0.92	60	0	1.26E6	0	2.53E6	00:00:01	0	2.53E6	00:00:01	256	1	181	197
16	12	P08238|HS90B_HUMAN	HSP90AB1	K.LMKEILDK.K	N	Y	0.8	4.05	1.8	1.06E6	5.34E5	1.58E6	0.34:1.00	5.34E5	1.58E6	0.34:1.00	2.95	1	566	573
16	12	P08238|HS90B_HUMAN	HSP90AB1	R.ELISNASDALDK.I	N		0.96	3.51	1	9.35E5	5.8E5	1.29E6	0.45:1.00	5.8E5	1.29E6	0.45:1.00	2.22	1	42	53
16	12	P08238|HS90B_HUMAN	HSP90AB1	K.IDIIPNPQER.T	N	Y	0.28	5.91	9.8	7.92E5	2.35E5	1.35E6	0.17:1.00	2.35E5	1.35E6	0.17:1.00	5.74	1	73	82
16	12	P08238|HS90B_HUMAN	HSP90AB1	R.GFEVVYMTEPIDEYC(+57.02)VQQLKEFDGK.S	N	Y	0.41	1.83	0.5	3.08E5	4.22E5	1.95E5	2.17:1.00	4.22E5	1.95E5	2.17:1.00	2.17	1	507	531	Carbamidomethylation
16	12	P08238|HS90B_HUMAN	HSP90AB1	K.VILHLK(+42.01)EDQTEYLEER.R	N		0.49	60	0	1.86E5	3.73E5	0	1.00:0	3.73E5	0	1.00:0	256	1	181	196	Acetylation (K)
16	12	P08238|HS90B_HUMAN	HSP90AB1	K.SLTNDWEDHLAVK.H	N		0.44	2.44	6.5	1.72E5	9.58E4	2.49E5	0.38:1.00	9.58E4	2.49E5	0.38:1.00	2.6	1	307	319
1738	1669	O75521|ECI2_HUMAN	ECI2	K.AK(+42.01)WDAWNALGSLPK.E	Y	Y	2.01	1.27	0.5	4.42E7	4.05E7	4.78E7	0.85:1.00	4.05E7	4.78E7	0.85:1.00	1.18	1	91	104	Acetylation (K)
841	1276	Q8NEZ4|KMT2C_HUMAN	KMT2C	K.GPIAAGTSDHFTK(+42.01)PSPR.A	Y	Y	1.81	1.23	0.2	5.83E6	5.37E6	6.3E6	0.85:1.00	5.37E6	6.3E6	0.85:1.00	1.17	1	1997	2013	Acetylation (K)
189	396	Q8N257|H2B3B_HUMAN	H2BC26	R.LLLPGELAK.H	N		2.95	3.28	0.3	1.69E8	1.44E8	1.94E8	0.74:1.00	1.44E8	1.94E8	0.74:1.00	1.35	1	101	109
189	396	Q8N257|H2B3B_HUMAN	H2BC26	R.LLLPGELAK(+42.01)HAVSEGTK.A	N		2.05	0.29	0.5	1.32E8	1.34E8	1.29E8	1.03:1.00	1.34E8	1.29E8	1.03:1.00	1.03	3	101	117	Acetylation (K)
189	396	Q8N257|H2B3B_HUMAN	H2BC26	K.ESYSIYVYK.V	N		2.12	0.73	1.5	1.19E8	1.14E8	1.23E8	0.92:1.00	1.14E8	1.23E8	0.92:1.00	1.09	1	36	44
189	396	Q8N257|H2B3B_HUMAN	H2BC26	K.AMGIMNSFVNDIFER.I	N		1.45	32.06	1	2.16E7	4.94E6	3.82E7	0.13:1.00	4.94E6	3.82E7	0.13:1.00	7.73	1	59	73
189	396	Q8N257|H2B3B_HUMAN	H2BC26	R.KESYSIYVYK.V	N		1.69	2.54	1	5.29E7	4.53E7	6.06E7	0.75:1.00	4.53E7	6.06E7	0.75:1.00	1.34	2	35	44
189	396	Q8N257|H2B3B_HUMAN	H2BC26	L.PGELAK(+42.01)HAVSEGTK.A	N		1.08	1.02	2.1	6.37E6	7.14E6	5.6E6	1.28:1.00	7.14E6	5.6E6	1.28:1.00	1.28	1	104	117	Acetylation (K)
189	396	Q8N257|H2B3B_HUMAN	H2BC26	R.GRKESYSIYVYK.V	Y	Y	0.65	0.29	5.1	6.22E6	5.76E6	6.68E6	0.86:1.00	5.76E6	6.68E6	0.86:1.00	1.16	1	33	44
189	396	Q8N257|H2B3B_HUMAN	H2BC26	K.VLK(+42.01)QVHPDTGISSK.A	N		0.62	1.12	4	2.78E6	3.46E6	2.11E6	1.64:1.00	3.46E6	2.11E6	1.64:1.00	1.64	1	45	58	Acetylation (K)
189	396	Q8N257|H2B3B_HUMAN	H2BC26	R.KESYSIYVYKVLK.Q	N		0.72	1.65	4.1	1.12E6	7.79E5	1.45E6	0.54:1.00	7.79E5	1.45E6	0.54:1.00	1.86	1	35	47
189	396	Q8N257|H2B3B_HUMAN	H2BC26	K.VLKQVHPDTGISSK.A	N		1.24	2.34	0.8	1.69E7	1.35E7	2.03E7	0.66:1.00	1.35E7	2.03E7	0.66:1.00	1.51	2	45	58
189	396	Q8N257|H2B3B_HUMAN	H2BC26	N.SFVNDIFER.I	N		0.68	60	0	6.38E5	0	1.28E6	00:00:01	0	1.28E6	00:00:01	256	1	65	73
1693	2089	Q96PE7|MCEE_HUMAN	MCEE	R.DSPIAGFLQK(+42.01)NK.A	Y	Y	1.22	0.67	1.7	2.79E6	2.97E6	2.61E6	1.14:1.00	2.97E6	2.61E6	1.14:1.00	1.14	1	105	116	Acetylation (K)
818	15468	P21291|CSRP1_HUMAN	CSRP1	K.FAQK(+42.01)IGGSER.C	Y	Y	0.9	0.42	1	1.66E5	1.78E5	1.55E5	1.14:1.00	1.78E5	1.55E5	1.14:1.00	1.14	1	109	118	Acetylation (K)
1193	1325	P50440|GATM_HUMAN	GATM	K.MFEK(+42.01)LGITTIK.V	Y	Y	1.17	0.56	1.3	5.5E6	5.16E6	5.85E6	0.88:1.00	5.16E6	5.85E6	0.88:1.00	1.13	1	382	392	Acetylation (K)
1634	2262	P55201|BRPF1_HUMAN	BRPF1	R.TSVLFSK(+42.01)KNPK.T	Y	Y	1.23	0.6	1.7	1.62E6	1.72E6	1.52E6	1.13:1.00	1.72E6	1.52E6	1.13:1.00	1.13	1	890	900	Acetylation (K)
531	793	Q6P4R8|NFRKB_HUMAN	NFRKB	K.LIAGNK(+42.01)PVSFLTAQQLQQLQQQGQATQVR.I	Y	Y	2.01	0.64	0.9	3.25E7	3.4E7	3.11E7	1.09:1.00	3.4E7	3.11E7	1.09:1.00	1.09	1	1232	1260	Acetylation (K)
13	10	P40939|ECHA_HUMAN	HADHA	K.TGIEQGSDAGYLC(+57.02)ESQK(+42.01)FGELVMTK.E	Y	Y	1.72	0.81	1.9	1.8E8	1.71E8	1.89E8	0.90:1.00	1.71E8	1.89E8	0.90:1.00	1.11	3	310	334	Carbamidomethylation; Acetylation (K)
13	10	P40939|ECHA_HUMAN	HADHA	R.INSPNSK(+42.01)VNTLSK.E	N	Y	1.62	0.2	1.9	2.04E7	2.08E7	2E7	1.04:1.00	2.08E7	2E7	1.04:1.00	1.04	1	54	66	Acetylation (K)
13	10	P40939|ECHA_HUMAN	HADHA	R.FVDLYGAQK.I	N	Y	1.27	1.21	2.8	1.66E7	1.47E7	1.85E7	0.80:1.00	1.47E7	1.85E7	0.80:1.00	1.26	1	720	728
13	10	P40939|ECHA_HUMAN	HADHA	K.LTAYAMTIPFVR.Q	N	Y	1.4	3.49	2.5	1.54E7	1.21E7	1.86E7	0.65:1.00	1.21E7	1.86E7	0.65:1.00	1.54	1	268	279
13	10	P40939|ECHA_HUMAN	HADHA	K.VIIVVKDGPGFYTTR.C	N	Y	1.27	3.73	0.2	1.35E7	1E7	1.69E7	0.59:1.00	1E7	1.69E7	0.59:1.00	1.68	2	535	549
13	10	P40939|ECHA_HUMAN	HADHA	K.IIDVVKTGIEQGSDAGYLC(+57.02)ESQK(+42.01)FGELVMTK.E	N	Y	0.83	0.17	2	8.76E6	8.51E6	9.02E6	0.94:1.00	8.51E6	9.02E6	0.94:1.00	1.06	2	304	334	Carbamidomethylation; Acetylation (K)
13	10	P40939|ECHA_HUMAN	HADHA	K.ALMGLYHGQVLC(+57.02)KK.N	N	Y	1.66	6.11	0	5.2E6	3.53E6	6.87E6	0.51:1.00	3.53E6	6.87E6	0.51:1.00	1.95	1	338	351	Carbamidomethylation
13	10	P40939|ECHA_HUMAN	HADHA	K.VIGMHYFSPVDK(+42.01)MQLLEIITTEKTSK.D	N	Y	0.87	0.78	2.4	1.11E7	1.25E7	9.61E6	1.31:1.00	1.25E7	9.61E6	1.31:1.00	1.31	2	494	519	Acetylation (K)
13	10	P40939|ECHA_HUMAN	HADHA	L.TRTHINYGVKGDVAVVR.I	N	Y	1.4	3.02	1.4	4.81E6	3.92E6	5.69E6	0.69:1.00	3.92E6	5.69E6	0.69:1.00	1.45	1	37	53
13	10	P40939|ECHA_HUMAN	HADHA	K.TVLGTPEVLLGALPGAGGTQRLPK.M	N	Y	1.04	13.9	1.6	4.08E6	1.31E6	6.85E6	0.19:1.00	1.31E6	6.85E6	0.19:1.00	5.22	1	167	190
13	10	P40939|ECHA_HUMAN	HADHA	R.SAVLISSKPGC(+57.02)FIAGADINMLAAC(+57.02)K.T	N	Y	0.35	6.15	9	3.63E6	1.01E6	6.26E6	0.16:1.00	1.01E6	6.26E6	0.16:1.00	6.22	1	87	111	Carbamidomethylation
13	10	P40939|ECHA_HUMAN	HADHA	R.FGGGNPELLTQMVSK.G	N	Y	1.28	3.47	1.4	3.25E6	2.35E6	4.14E6	0.57:1.00	2.35E6	4.14E6	0.57:1.00	1.76	1	611	625
13	10	P40939|ECHA_HUMAN	HADHA	K.HLAILGAGLMGAGIAQVSVDKGLK.T	Y	Y	1.25	8.17	0.4	2.26E7	1.36E7	3.16E7	0.43:1.00	1.36E7	3.16E7	0.43:1.00	2.33	3	363	386
13	10	P40939|ECHA_HUMAN	HADHA	K.HVAEDLGKVFGER.F	N	Y	0.93	1.73	1.9	2.29E6	2.73E6	1.85E6	1.48:1.00	2.73E6	1.85E6	1.48:1.00	1.48	1	598	610
13	10	P40939|ECHA_HUMAN	HADHA	K.VIIVVK(+42.01)DGPGFYTTR.C	N	Y	1.4	3.23	0.2	2.13E6	2.59E6	1.67E6	1.55:1.00	2.59E6	1.67E6	1.55:1.00	1.55	1	535	549	Acetylation (K)
13	10	P40939|ECHA_HUMAN	HADHA	K.ALMGLYHGQVLC(+57.02)K.K	N	Y	0.38	0.18	8.1	1.77E6	1.69E6	1.85E6	0.91:1.00	1.69E6	1.85E6	0.91:1.00	1.1	1	338	350	Carbamidomethylation
13	10	P40939|ECHA_HUMAN	HADHA	K.TSKDTSASAVAVGLK.Q	N	Y	1.37	9	0.1	1.67E6	9.47E5	2.4E6	0.39:1.00	9.47E5	2.4E6	0.39:1.00	2.54	1	517	531
13	10	P40939|ECHA_HUMAN	HADHA	K.GFYIYQEGVK.R	N	Y	0.56	2.24	3.1	1.63E6	9.03E5	2.35E6	0.38:1.00	9.03E5	2.35E6	0.38:1.00	2.6	1	635	644
13	10	P40939|ECHA_HUMAN	HADHA	K.NK(+42.01)FGAPQKDVK.H	N	Y	0.61	0.6	4.7	1.86E6	1.6E6	2.13E6	0.75:1.00	1.6E6	2.13E6	0.75:1.00	1.33	2	352	362	Acetylation (K)
13	10	P40939|ECHA_HUMAN	HADHA	R.GQQQVFK(+42.01)GLNDK.V	N	Y	1.47	0.18	0.9	1.48E6	1.46E6	1.5E6	0.97:1.00	1.46E6	1.5E6	0.97:1.00	1.03	1	400	411	Acetylation (K)
13	10	P40939|ECHA_HUMAN	HADHA	K.TLQEVTQLSQEAQR.I	N	Y	0.81	3.92	2.8	4.43E6	2.24E6	6.62E6	0.34:1.00	2.24E6	6.62E6	0.34:1.00	2.95	2	112	125
13	10	P40939|ECHA_HUMAN	HADHA	K.DTSASAVAVGLK.Q	N	Y	1.05	10.92	0.3	1.23E6	3.96E5	2.07E6	0.19:1.00	3.96E5	2.07E6	0.19:1.00	5.23	1	520	531
13	10	P40939|ECHA_HUMAN	HADHA	K.VIGMHYFSPVDK(+42.01)MQLLEIITTEK.T	Y	Y	1.42	2.39	4.4	9.24E7	1.09E8	7.61E7	1.43:1.00	1.09E8	7.61E7	1.43:1.00	1.43	2	494	516	Acetylation (K)
13	10	P40939|ECHA_HUMAN	HADHA	R.ILQEGVDPK.K	N	Y	1.12	6.34	0.7	8.11E5	4.32E5	1.19E6	0.36:1.00	4.32E5	1.19E6	0.36:1.00	2.76	1	561	569
13	10	P40939|ECHA_HUMAN	HADHA	R.KQTK(+42.01)GLYPAPLK.I	N	Y	0.91	0.46	1.3	6.3E5	5.86E5	6.74E5	0.87:1.00	5.86E5	6.74E5	0.87:1.00	1.15	1	292	303	Acetylation (K)
13	10	P40939|ECHA_HUMAN	HADHA	K.TGIEQGSDAGYLC(+57.02)ESQK.F	N	Y	0.81	60	0	6.3E5	0	1.26E6	00:00:01	0	1.26E6	00:00:01	256	1	310	326	Carbamidomethylation
13	10	P40939|ECHA_HUMAN	HADHA	K.GLADKK(+42.01)ISPKR.D	N	Y	1.21	0.1	0.1	4.26E5	4.3E5	4.21E5	1.02:1.00	4.3E5	4.21E5	1.02:1.00	1.02	1	250	260	Acetylation (K)
13	10	P40939|ECHA_HUMAN	HADHA	K.TILKDATLTALDR.G	N	Y	0.65	1.5	0.8	4.27E5	2.82E5	5.72E5	0.49:1.00	2.82E5	5.72E5	0.49:1.00	2.03	2	387	399
13	10	P40939|ECHA_HUMAN	HADHA	K.TILKDATLTALDRGQQQVFK.G	N	Y	0.58	2.54	1	3.84E5	2E5	5.67E5	0.35:1.00	2E5	5.67E5	0.35:1.00	2.83	1	387	406
13	10	P40939|ECHA_HUMAN	HADHA	K.TGIEQGSDAGYLC(+57.02)ESQK(+42.01)FGELVMTKESK.A	N	Y	0.29	1.63	7	2.15E5	1.5E5	2.79E5	0.54:1.00	1.5E5	2.79E5	0.54:1.00	1.86	1	310	337	Carbamidomethylation; Acetylation (K)
13	10	P40939|ECHA_HUMAN	HADHA	R.KSGKGFYIYQEGVK.R	N	Y	0.45	2.62	4.6	1.99E5	1.03E5	2.94E5	0.35:1.00	1.03E5	2.94E5	0.35:1.00	2.85	1	631	644
13	10	P40939|ECHA_HUMAN	HADHA	K.GLADKK(+42.01)ISPK.R	N	Y	0.67	0.36	3.6	1.6E5	1.73E5	1.47E5	1.17:1.00	1.73E5	1.47E5	1.17:1.00	1.17	1	250	259	Acetylation (K)
13	10	P40939|ECHA_HUMAN	HADHA	K.TSKDTSASAVAVGLKQGK.V	N	Y	0.59	60	0	1.23E5	0	2.47E5	00:00:01	0	2.47E5	00:00:01	256	1	517	534
35	18	P07900|HS90A_HUMAN	HSP90AA1	K.HFSVEGQLEFR.A	N		1.05	1.36	0.8	6.2E7	5.18E7	7.22E7	0.72:1.00	5.18E7	7.22E7	0.72:1.00	1.39	6	328	338
35	18	P07900|HS90A_HUMAN	HSP90AA1	K.SVKDLVILLYETALLSSGFSLEDPQTHANR.I	Y	Y	0.7	0.66	2.9	3.89E7	3.28E7	4.51E7	0.73:1.00	3.28E7	4.51E7	0.73:1.00	1.37	2	658	687
35	18	P07900|HS90A_HUMAN	HSP90AA1	K.HGLEVIYMIEPIDEYC(+57.02)VQQLKEFEGK.T	N	Y	1.11	8.73	0.8	2.65E7	4.07E7	1.23E7	3.32:1.00	4.07E7	1.23E7	3.32:1.00	3.32	2	514	539	Carbamidomethylation
35	18	P07900|HS90A_HUMAN	HSP90AA1	K.FYEQFSK.N	N	Y	1.8	2.26	1.7	1.85E7	1.59E7	2.1E7	0.76:1.00	1.59E7	2.1E7	0.76:1.00	1.32	1	437	443
35	18	P07900|HS90A_HUMAN	HSP90AA1	K.HIYYITGETKDQVANSAFVER.L	N	Y	1.49	9.35	1.1	2.49E7	3.45E7	1.52E7	2.27:1.00	3.45E7	1.52E7	2.27:1.00	2.27	2	490	510
35	18	P07900|HS90A_HUMAN	HSP90AA1	K.HSQFIGYPITLFVEK.E	N	Y	1.69	2.29	1.6	1.56E7	1.77E7	1.35E7	1.31:1.00	1.77E7	1.35E7	1.31:1.00	1.31	1	210	224
35	18	P07900|HS90A_HUMAN	HSP90AA1	K.HSQFIGYPITLFVEKER.D	Y	Y	1.24	0.59	1.9	8.02E7	8.51E7	7.53E7	1.13:1.00	8.51E7	7.53E7	1.13:1.00	1.13	4	210	226
35	18	P07900|HS90A_HUMAN	HSP90AA1	K.VILHLKEDQTEYLEER.R	N		1.08	0.13	0.7	1.74E7	1.71E7	1.77E7	0.97:1.00	1.71E7	1.77E7	0.97:1.00	1.03	3	186	201
35	18	P07900|HS90A_HUMAN	HSP90AA1	R.GVVDSEDLPLNISR.E	N		1.22	8.4	1.9	9.8E6	5.03E6	1.46E7	0.34:1.00	5.03E6	1.46E7	0.34:1.00	2.9	1	387	400
35	18	P07900|HS90A_HUMAN	HSP90AA1	R.KHGLEVIYMIEPIDEYC(+57.02)VQQLKEFEGK.T	N	Y	0.96	2.89	2.4	7.56E6	1E7	5.13E6	1.95:1.00	1E7	5.13E6	1.95:1.00	1.95	1	513	539	Carbamidomethylation
35	18	P07900|HS90A_HUMAN	HSP90AA1	K.KHLEINPDHSIIETLR.Q	N	Y	1.37	5.09	1.1	6.61E6	4.57E6	8.64E6	0.53:1.00	4.57E6	8.64E6	0.53:1.00	1.89	1	632	647
35	18	P07900|HS90A_HUMAN	HSP90AA1	L.LSSGFSLEDPQTHANR.I	N	Y	1.45	2.64	0.8	6.59E6	5.41E6	7.77E6	0.70:1.00	5.41E6	7.77E6	0.70:1.00	1.44	1	672	687
35	18	P07900|HS90A_HUMAN	HSP90AA1	R.YYTSASGDEMVSLKDYC(+57.02)TR.M	N	Y	0.62	2.63	4.2	7.96E6	4.18E6	1.17E7	0.36:1.00	4.18E6	1.17E7	0.36:1.00	2.81	2	465	483	Carbamidomethylation
35	18	P07900|HS90A_HUMAN	HSP90AA1	K.HLEINPDHSIIETLR.Q	N	Y	1.69	2.17	1	5.81E6	5.07E6	6.54E6	0.78:1.00	5.07E6	6.54E6	0.78:1.00	1.29	1	633	647
35	18	P07900|HS90A_HUMAN	HSP90AA1	K.DLVILLYETALLSSGFSLEDPQTHANR.I	N	Y	0.83	0.57	3.6	4.89E6	4.45E6	5.34E6	0.83:1.00	4.45E6	5.34E6	0.83:1.00	1.2	1	661	687
35	18	P07900|HS90A_HUMAN	HSP90AA1	R.LVTSPC(+57.02)C(+57.02)IVTSTYGWTANMER.I	N	Y	1	60	0	7.13E6	0	1.43E7	00:00:01	0	1.43E7	00:00:01	256	2	592	612	Carbamidomethylation
35	18	P07900|HS90A_HUMAN	HSP90AA1	R.TLTIVDTGIGMTK.A	N		0.44	0.72	6.1	3.36E6	2.81E6	3.91E6	0.72:1.00	2.81E6	3.91E6	0.72:1.00	1.39	1	88	100
35	18	P07900|HS90A_HUMAN	HSP90AA1	K.HIYYITGETK.D	Y	Y	1.56	0.73	1.1	3.53E7	3.75E7	3.31E7	1.13:1.00	3.75E7	3.31E7	1.13:1.00	1.13	2	490	499
35	18	P07900|HS90A_HUMAN	HSP90AA1	K.HSQFIGYPITL.F	N		0.47	1.54	5.7	1.79E6	2.4E6	1.17E6	2.05:1.00	2.4E6	1.17E6	2.05:1.00	2.05	1	210	220
35	18	P07900|HS90A_HUMAN	HSP90AA1	S.NKEIFLR.E	N		0.92	3.78	1.7	1.45E6	8.27E5	2.08E6	0.40:1.00	8.27E5	2.08E6	0.40:1.00	2.51	1	40	46
35	18	P07900|HS90A_HUMAN	HSP90AA1	K.VILHLKEDQTEYLEERR.I	N		0.92	60	0	1.26E6	0	2.53E6	00:00:01	0	2.53E6	00:00:01	256	1	186	202
35	18	P07900|HS90A_HUMAN	HSP90AA1	K.AQALRDNSTMGYMAAK.K	N	Y	0.6	60	0	3.83E5	0	7.66E5	00:00:01	0	7.66E5	00:00:01	256	1	616	631
35	18	P07900|HS90A_HUMAN	HSP90AA1	K.VILHLK(+42.01)EDQTEYLEER.R	N		0.49	60	0	1.86E5	3.73E5	0	1.00:0	3.73E5	0	1.00:0	256	1	186	201	Acetylation (K)
35	18	P07900|HS90A_HUMAN	HSP90AA1	K.SLTNDWEDHLAVK.H	N		0.44	2.44	6.5	1.72E5	9.58E4	2.49E5	0.38:1.00	9.58E4	2.49E5	0.38:1.00	2.6	1	315	327
35	18	P07900|HS90A_HUMAN	HSP90AA1	K.VTVITK(+42.01)HNDDEQYAWESSAGGSFTVR.T	N	Y	0.28	60	0	3.31E4	6.61E4	0	1.00:0	6.61E4	0	1.00:0	256	1	148	173	Acetylation (K)
923	1067	P11182|ODB2_HUMAN	DBT	K.LREELK(+42.01)PIAFAR.G	Y	Y	1.33	0.13	1.1	6.24E6	6.15E6	6.32E6	0.97:1.00	6.15E6	6.32E6	0.97:1.00	1.03	2	290	301	Acetylation (K)
923	1067	P11182|ODB2_HUMAN	DBT	R.FNQKGEVYK(+42.01)AQIMNVSWSADHR.V	Y	Y	0.83	0.01	1.4	1.06E7	1.06E7	1.06E7	1.00:1.00	1.06E7	1.06E7	1.00:1.00	1	2	432	453	Acetylation (K)
923	1067	P11182|ODB2_HUMAN	DBT	K.GEVYK(+42.01)AQIMNVSWSADHR.V	N	Y	1.04	5.13	0	1.61E6	9.91E5	2.24E6	0.44:1.00	9.91E5	2.24E6	0.44:1.00	2.26	1	436	453	Acetylation (K)
1168	1371	Q86VM9|ZCH18_HUMAN	ZC3H18	K.SSQQPSTPQQAPPGQPQQGTFVAHK(+42.01)EIK.L	Y	Y	1.71	0.1	2.3	3.99E7	4.01E7	3.96E7	1.01:1.00	4.01E7	3.96E7	1.01:1.00	1.01	2	790	817	Acetylation (K)
193	303	P42765|THIM_HUMAN	ACAA2	K.ISREEC(+57.02)DK(+42.01)YALQSQQR.W	Y	Y	1.28	0.68	1	6.67E6	6.23E6	7.11E6	0.88:1.00	6.23E6	7.11E6	0.88:1.00	1.14	1	174	189	Carbamidomethylation; Acetylation (K)
193	303	P42765|THIM_HUMAN	ACAA2	R.IVGYFVSGC(+57.02)DPSIMGIGPVPAISGALKK.A	N	Y	1.17	60	0	5.79E6	0	1.16E7	00:00:01	0	1.16E7	00:00:01	256	1	279	306	Carbamidomethylation
193	303	P42765|THIM_HUMAN	ACAA2	K.RTPFGAYGGLLK(+42.01)DFTATDLSEFAAK.A	Y	Y	0.95	0.73	3.3	2.97E7	3.28E7	2.67E7	1.23:1.00	3.28E7	2.67E7	1.23:1.00	1.23	3	14	38	Acetylation (K)
193	303	P42765|THIM_HUMAN	ACAA2	R.ITAHLVHELRR.R	Y	Y	1.13	5.19	0.1	7.35E6	4.6E6	1.01E7	0.46:1.00	4.6E6	1.01E7	0.46:1.00	2.19	2	361	371
193	303	P42765|THIM_HUMAN	ACAA2	K.HKISREEC(+57.02)DK(+42.01)YALQSQQR.W	N	Y	0.85	0.22	1.8	5.52E6	5.34E6	5.71E6	0.94:1.00	5.34E6	5.71E6	0.94:1.00	1.07	3	172	189	Carbamidomethylation; Acetylation (K)
193	303	P42765|THIM_HUMAN	ACAA2	K.RTPFGAYGGLLKDFTATDLSEFAAK.A	N	Y	0.41	0.49	6.7	1.08E6	9.53E5	1.2E6	0.79:1.00	9.53E5	1.2E6	0.79:1.00	1.26	1	14	38
193	303	P42765|THIM_HUMAN	ACAA2	K.HNFTPLAR.I	N	Y	0.77	0.33	3.6	9.4E5	8.8E5	1E6	0.88:1.00	8.8E5	1E6	0.88:1.00	1.14	1	271	278
193	303	P42765|THIM_HUMAN	ACAA2	R.EEC(+57.02)DK(+42.01)YALQSQQR.W	N	Y	0.61	2.93	2.8	3.61E5	1.75E5	5.47E5	0.32:1.00	1.75E5	5.47E5	0.32:1.00	3.12	1	177	189	Carbamidomethylation; Acetylation (K)
109	94	P21796|VDAC1_HUMAN	VDAC1	K.GYGFGLIKLDLK.T	Y	Y	1.38	0.33	2.7	4.75E7	4.9E7	4.61E7	1.06:1.00	4.9E7	4.61E7	1.06:1.00	1.06	2	21	32
109	94	P21796|VDAC1_HUMAN	VDAC1	R.FGIAAK(+42.01)YQIDPDAC(+57.02)FSAK.V	Y	Y	1.09	0.25	1.8	8.27E7	8.54E7	8E7	1.07:1.00	8.54E7	8E7	1.07:1.00	1.07	4	219	236	Acetylation (K); Carbamidomethylation
109	94	P21796|VDAC1_HUMAN	VDAC1	R.GLKLTFDSSFSPNTGKK.N	Y	Y	1.26	1.52	1.5	4.08E7	3.64E7	4.52E7	0.80:1.00	3.64E7	4.52E7	0.80:1.00	1.24	3	94	110
109	94	P21796|VDAC1_HUMAN	VDAC1	K.GYGFGLIK.L	N	Y	1.95	3.37	0.3	5.56E6	4.51E6	6.62E6	0.68:1.00	4.51E6	6.62E6	0.68:1.00	1.47	1	21	28
109	94	P21796|VDAC1_HUMAN	VDAC1	K.YQIDPDAC(+57.02)FSAK.V	N	Y	1.72	9.71	0.2	5.17E6	3.21E6	7.12E6	0.45:1.00	3.21E6	7.12E6	0.45:1.00	2.22	1	225	236	Carbamidomethylation
109	94	P21796|VDAC1_HUMAN	VDAC1	K.VNNSSLIGLGYTQTLKPGIK.L	N	Y	0.62	4.17	3.7	5.16E6	1.88E6	8.43E6	0.22:1.00	1.88E6	8.43E6	0.22:1.00	4.49	1	237	256
109	94	P21796|VDAC1_HUMAN	VDAC1	K.LTFDSSFSPNTGKK.N	N	Y	0.4	4.3	6.2	4.6E6	1.52E6	7.69E6	0.20:1.00	1.52E6	7.69E6	0.20:1.00	5.07	1	97	110
109	94	P21796|VDAC1_HUMAN	VDAC1	Y.GFGLIKLDLK.T	N	Y	1	0.38	2.1	3.91E6	4.12E6	3.7E6	1.12:1.00	4.12E6	3.7E6	1.12:1.00	1.12	1	23	32
109	94	P21796|VDAC1_HUMAN	VDAC1	K.YRWTEYGLTFTEK.W	N	Y	1.29	4.71	0.1	2.9E6	1.93E6	3.88E6	0.50:1.00	1.93E6	3.88E6	0.50:1.00	2.02	1	62	74
109	94	P21796|VDAC1_HUMAN	VDAC1	R.WTEYGLTFTEK.W	N	Y	0.81	1.44	2	1.77E6	1.35E6	2.19E6	0.62:1.00	1.35E6	2.19E6	0.62:1.00	1.61	1	64	74
109	94	P21796|VDAC1_HUMAN	VDAC1	K.LTLSALLDGKNVNAGGHK.L	N	Y	0.77	0.42	3	7.88E5	7.24E5	8.53E5	0.85:1.00	7.24E5	8.53E5	0.85:1.00	1.18	1	257	274
109	94	P21796|VDAC1_HUMAN	VDAC1	K.VTGSLETK(+42.01)YR.W	N	Y	0.65	0.8	2.1	1.22E6	1.46E6	9.79E5	1.49:1.00	1.46E6	9.79E5	1.49:1.00	1.49	2	54	63	Acetylation (K)
109	94	P21796|VDAC1_HUMAN	VDAC1	R.VTQSNFAVGYK.T	N	Y	0.5	0.29	3.2	2.02E5	2.18E5	1.86E5	1.17:1.00	2.18E5	1.86E5	1.17:1.00	1.17	1	164	174
1485	1258	O00330|ODPX_HUMAN	PDHX	R.NILEK(+42.01)HSLDASQGTATGPR.G	Y	Y	1.88	0.03	0.5	5.28E6	5.26E6	5.29E6	0.99:1.00	5.26E6	5.29E6	0.99:1.00	1.01	1	190	208	Acetylation (K)
51	44	P68366|TBA4A_HUMAN	TUBA4A	R.KLSDQC(+57.02)TGLQGFLVFHSFGGGTGSGFTSLLMER.L	Y	Y	1.36	0	1.4	1.38E9	1.38E9	1.38E9	1.00:1.00	1.38E9	1.38E9	1.00:1.00	1	7	124	156	Carbamidomethylation
51	44	P68366|TBA4A_HUMAN	TUBA4A	R.LISQIVSSITASLR.F	N		1.65	11.05	1.1	7.55E8	3.82E8	1.13E9	0.34:1.00	3.82E8	1.13E9	0.34:1.00	2.95	3	230	243
51	44	P68366|TBA4A_HUMAN	TUBA4A	R.IHFPLATYAPVISAEK.A	N		1.28	3.57	2.5	1.18E8	8.49E7	1.52E8	0.56:1.00	8.49E7	1.52E8	0.56:1.00	1.79	3	265	280
51	44	P68366|TBA4A_HUMAN	TUBA4A	R.SIQFVDWC(+57.02)PTGFK.V	N		1.71	5.29	2.2	3.5E7	2.64E7	4.36E7	0.60:1.00	2.64E7	4.36E7	0.60:1.00	1.66	1	340	352	Carbamidomethylation
51	44	P68366|TBA4A_HUMAN	TUBA4A	K.VGINYQPPTVVPGGDLAK.V	N		1.44	8.04	1.9	2.35E7	1.35E7	3.34E7	0.40:1.00	1.35E7	3.34E7	0.40:1.00	2.47	1	353	370
51	44	P68366|TBA4A_HUMAN	TUBA4A	R.NLDIERPTYTNLNR.L	N		1.81	8.18	0.2	2.27E7	1.5E7	3.04E7	0.49:1.00	1.5E7	3.04E7	0.49:1.00	2.02	2	216	229
51	44	P68366|TBA4A_HUMAN	TUBA4A	Q.GFLVFHSFGGGTGSGFTSLLMER.L	N		1.08	1.52	3.7	1.77E7	1.46E7	2.07E7	0.71:1.00	1.46E7	2.07E7	0.71:1.00	1.42	1	134	156
51	44	P68366|TBA4A_HUMAN	TUBA4A	R.HGKYMAC(+57.02)C(+57.02)LLYR.G	N		1.14	1.93	3.1	1.45E7	1.18E7	1.72E7	0.69:1.00	1.18E7	1.72E7	0.69:1.00	1.45	2	309	320	Carbamidomethylation
51	44	P68366|TBA4A_HUMAN	TUBA4A	K.LSDQC(+57.02)TGLQGFLVFHSFGGGTGSGFTSLLMER.L	N	Y	0.91	0.06	5.9	2.05E8	2.03E8	2.07E8	0.98:1.00	2.03E8	2.07E8	0.98:1.00	1.02	2	125	156	Carbamidomethylation
51	44	P68366|TBA4A_HUMAN	TUBA4A	K.YMAC(+57.02)C(+57.02)LLYRGDVVPK.D	N		1.33	5.11	1	1.16E7	7.74E6	1.56E7	0.50:1.00	7.74E6	1.56E7	0.50:1.00	2.01	1	312	326	Carbamidomethylation
51	44	P68366|TBA4A_HUMAN	TUBA4A	R.AVC(+57.02)MLSNTTAIAEAWAR.L	N		1.68	13.02	0.2	1.12E7	6.13E6	1.63E7	0.38:1.00	6.13E6	1.63E7	0.38:1.00	2.66	1	374	390	Carbamidomethylation
51	44	P68366|TBA4A_HUMAN	TUBA4A	K.YMAC(+57.02)C(+57.02)LLYR.G	N		1.18	10.09	0.9	1.1E7	4.56E6	1.74E7	0.26:1.00	4.56E6	1.74E7	0.26:1.00	3.82	1	312	320	Carbamidomethylation
51	44	P68366|TBA4A_HUMAN	TUBA4A	R.HGKYMAC(+57.02)C(+57.02)LLYRGDVVPK.D	N		0.95	6.15	2.5	8.51E6	1.32E7	3.81E6	3.47:1.00	1.32E7	3.81E6	3.47:1.00	3.47	1	309	326	Carbamidomethylation
51	44	P68366|TBA4A_HUMAN	TUBA4A	R.LDHKFDLMYAK.R	N		1.31	13.67	1.5	8.08E6	3.01E6	1.31E7	0.23:1.00	3.01E6	1.31E7	0.23:1.00	4.36	1	391	401
51	44	P68366|TBA4A_HUMAN	TUBA4A	K.AYHEQLSVAEITNAC(+57.02)FEPANQMVK.C	N		1.01	9.64	1.9	4.52E6	1.66E6	7.39E6	0.22:1.00	1.66E6	7.39E6	0.22:1.00	4.47	1	281	304	Carbamidomethylation
51	44	P68366|TBA4A_HUMAN	TUBA4A	R.LDHKFDLMYAK(+42.01)R.A	N		1.18	1.7	0	2.01E6	1.66E6	2.35E6	0.71:1.00	1.66E6	2.35E6	0.71:1.00	1.41	1	391	402	Acetylation (K)
51	44	P68366|TBA4A_HUMAN	TUBA4A	R.HGK(+42.01)YMAC(+57.02)C(+57.02)LLYRGDVVPK.D	N		0.59	0.41	4.7	1.5E6	1.34E6	1.66E6	0.81:1.00	1.34E6	1.66E6	0.81:1.00	1.24	1	309	326	Acetylation (K); Carbamidomethylation
51	44	P68366|TBA4A_HUMAN	TUBA4A	R.FDGALNVDLTEFQTNLVPYPR.I	N		0.67	4.86	0.6	1.39E6	4.76E5	2.31E6	0.21:1.00	4.76E5	2.31E6	0.21:1.00	4.85	1	244	264
51	44	P68366|TBA4A_HUMAN	TUBA4A	R.K(+42.01)LSDQC(+57.02)TGLQGFLVFHSFGGGTGSGFTSLLMER.L	N	Y	0.35	6.87	3.5	5.85E5	1.03E6	1.44E5	7.13:1.00	1.03E6	1.44E5	7.13:1.00	7.13	1	124	156	Acetylation (K); Carbamidomethylation
51	44	P68366|TBA4A_HUMAN	TUBA4A	I.SQIVSSITASLR.F	N		0.54	60	0	5.84E5	0	1.17E6	00:00:01	0	1.17E6	00:00:01	256	1	232	243

## Sheet: B - Only acetylated peptides
Protein Group	Protein ID	Protein Accession	Gene Symbol	Peptide	Used	Candidate	Quality	Significance	Avg. ppm	Avg. Area	Sample 1	Sample 2	Sample Profile (Ratio)	DMSO	AGK2	Group Profile (Ratio)	Max Ratio	#Vector	Start	End	PTM
1283	2069	Q9Y5B9|SP16H_HUMAN	SUPT16H	K.EGIVKQDS(+79.97)LVINLNRS(+79.97)NPKLK(+42.01).D	Y	Y	0.46	0.1	6.7	1.01E+07	9.86E+06	1.04E+07	0.95:1.00	9.86E+06	1.04E+07	0.95:1.00	1.06	1	643	663	Phosphorylation (STY); Acetylation (K)
1321	1189	Q9Y305|ACOT9_HUMAN	ACOT9	R.EK(+42.01)YLTVQNTVR.F	Y	Y	1.53	1.63	0.3	2.91E+06	2.46E+06	3.36E+06	0.73:1.00	2.46E+06	3.36E+06	0.73:1.00	1.36	1	102	112	Acetylation (K)
1211	1223	Q9Y2Q3|GSTK1_HUMAN	GSTK1	K.VKNQLK(+42.01)ETTEAAC(+57.02)R.Y	Y	Y	0.89	0.46	2.4	4.67E+05	5.06E+05	4.28E+05	1.18:1.00	5.06E+05	4.28E+05	1.18:1.00	1.18	1	164	177	Acetylation (K); Carbamidomethylation
710	702	Q9Y262|EIF3L_HUMAN	EIF3L	K.TVSDLIDQK(+42.01)VYELQASR.V	Y	Y	1.52	9.24	1.1	1.12E+07	5.06E+06	1.73E+07	0.29:1.00	5.06E+06	1.73E+07	0.29:1.00	3.42	1	62	78	Acetylation (K)
542	1118	Q9UQE7|SMC3_HUMAN	SMC3	R.VIGAK(+42.01)K(+42.01)DQYFLDKK.M	Y	Y	1.2	3.15	2	4.46E+07	5.61E+07	3.31E+07	1.70:1.00	5.61E+07	3.31E+07	1.70:1.00	1.7	2	101	114	Acetylation (K)
542	1118	Q9UQE7|SMC3_HUMAN	SMC3	R.VIGAK(+42.01)K(+42.01)DQYFLDK.K	N	Y	0.53	0.17	5.9	3.11E+06	3.25E+06	2.97E+06	1.10:1.00	3.25E+06	2.97E+06	1.10:1.00	1.1	1	101	113	Acetylation (K)
542	1118	Q9UQE7|SMC3_HUMAN	SMC3	I.GAK(+42.01)K(+42.01)DQYFLDKK.M	N	Y	0.72	1.7	2.4	5.51E+05	7.26E+05	3.76E+05	1.93:1.00	7.26E+05	3.76E+05	1.93:1.00	1.93	1	103	114	Acetylation (K)
1696	2122	Q9ULL5|PRR12_HUMAN	PRR12	R.KAEEAGGTRLEPLK(+42.01)PLK.I	Y	Y	1.44	2.15	0.1	2.02E+06	2.33E+06	1.71E+06	1.36:1.00	2.33E+06	1.71E+06	1.36:1.00	1.36	1	389	405	Acetylation (K)
1910	2571	Q9UII2|ATIF1_HUMAN	ATP5IF1	K.HHEEEIVHHK(+42.01)KEIER.L	Y	Y	0.96	3.24	0.4	1.24E+06	1.68E+06	8.02E+05	2.10:1.00	1.68E+06	8.02E+05	2.10:1.00	2.1	2	73	87	Acetylation (K)
571	1242	Q9UDR5|AASS_HUMAN	AASS	R.KTDAVYDPAEYDK(+42.01)HPER.Y	Y	Y	0.54	1.73	0.7	2.24E+05	1.39E+05	3.09E+05	0.45:1.00	1.39E+05	3.09E+05	0.45:1.00	2.22	1	274	290	Acetylation (K)
1077	2475	Q9UBT2|SAE2_HUMAN	UBA2	R.KLDEKENLSAK(+42.01)R.S	Y	Y	0.72	2.97	2.5	1.93E+05	2.82E+05	1.04E+05	2.71:1.00	2.82E+05	1.04E+05	2.71:1.00	2.71	1	613	624	Acetylation (K)
279	197	Q9P2R7|SUCB1_HUMAN	SUCLA2	K.SPDEAYAIAK(+42.01)K.L	Y	Y	0.76	0.46	5.3	6.87E+06	6.23E+06	7.51E+06	0.83:1.00	6.23E+06	7.51E+06	0.83:1.00	1.2	2	79	89	Acetylation (K)
908	6009	Q9P0P8|CF203_HUMAN	MTRES1	K.KVFEEKTESEK(+42.01)YR.V	Y	Y	0.37	1.3	7.6	1.63E+05	2.08E+05	1.19E+05	1.74:1.00	2.08E+05	1.19E+05	1.74:1.00	1.74	1	210	222	Acetylation (K)
1456	2310	Q9P016|THYN1_HUMAN	THYN1	R.KRLAGTSGSDK(+42.01)GLSGK.R	Y	Y	3.35	2.94	0	1.43E+08	1.63E+08	1.24E+08	1.32:1.00	1.63E+08	1.24E+08	1.32:1.00	1.32	1	6	21	Acetylation (K)
124	108	Q9NY65|TBA8_HUMAN	TUBA8	R.LDHKFDLMYAK(+42.01)R.A	N		1.18	1.7	0	2.01E+06	1.66E+06	2.35E+06	0.71:1.00	1.66E+06	2.35E+06	0.71:1.00	1.41	1	391	402	Acetylation (K)
844	625	Q9NVI7|ATD3A_HUMAN	ATAD3A	R.MYFDK(+42.01)YVLKPATEGK.Q	Y	Y	0.8	1.19	3.9	1.27E+07	1.03E+07	1.51E+07	0.68:1.00	1.03E+07	1.51E+07	0.68:1.00	1.47	2	535	549	Acetylation (K)
1178	15453	Q9NUJ1|ABHDA_HUMAN	ABHD10	K.ALAIEEFC(+57.02)K(+42.01)SLGHAC(+57.02)IR.F	Y	Y	1.22	4.99	1	3.54E+06	4.69E+06	2.38E+06	1.97:1.00	4.69E+06	2.38E+06	1.97:1.00	1.97	1	93	109	Carbamidomethylation; Acetylation (K)
173	168	Q9NSE4|SYIM_HUMAN	IARS2	R.SYK(+42.01)PVFWSPSSR.T	Y	Y	1.36	3.41	0.2	4.89E+06	5.94E+06	3.84E+06	1.55:1.00	5.94E+06	3.84E+06	1.55:1.00	1.55	1	239	250	Acetylation (K)
173	168	Q9NSE4|SYIM_HUMAN	IARS2	R.SFAK(+42.01)AAIEK.Q	N	Y	1.05	1.38	1.7	1.01E+06	1.18E+06	8.44E+05	1.40:1.00	1.18E+06	8.44E+05	1.40:1.00	1.4	1	186	194	Acetylation (K)
173	168	Q9NSE4|SYIM_HUMAN	IARS2	R.TFYQMYDK(+42.01)GLVYR.S	N	Y	0.5	1.21	5.9	2.70E+05	1.89E+05	3.52E+05	0.54:1.00	1.89E+05	3.52E+05	0.54:1.00	1.86	1	226	238	Acetylation (K)
1498	2823	Q9NR99|MXRA5_HUMAN	MXRA5	K.SITLPDSTLGIMSSMSPVK(+42.01)KPAET(+79.97)T(+79.97)VGTLLDK.D	Y	Y	1.14	4.39	1.4	1.01E+07	1.35E+07	6.72E+06	2.00:1.00	1.35E+07	6.72E+06	2.00:1.00	2	1	1092	1123	Acetylation (K); Phosphorylation (STY)
636	721	Q9NNW7|TRXR2_HUMAN	TXNRD2	K.VK(+42.01)YFNIK.A	Y	Y	1.43	2.75	0.1	5.41E+06	6.47E+06	4.35E+06	1.49:1.00	6.47E+06	4.35E+06	1.49:1.00	1.49	1	152	158	Acetylation (K)
636	721	Q9NNW7|TRXR2_HUMAN	TXNRD2	R.HGQEHVEVYHAHYK(+42.01)PLEFTVAGR.D	N	Y	0.62	2.42	3.9	9.73E+05	1.40E+06	5.43E+05	2.58:1.00	1.40E+06	5.43E+05	2.58:1.00	2.58	1	419	441	Acetylation (K)
437	418	Q9H845|ACAD9_HUMAN	ACAD9	R.AFAK(+42.01)ELFLGK.I	Y	Y	1.59	1.26	0.4	4.41E+06	4.00E+06	4.82E+06	0.83:1.00	4.00E+06	4.82E+06	0.83:1.00	1.21	1	38	47	Acetylation (K)
437	418	Q9H845|ACAD9_HUMAN	ACAD9	K.ELFLGK(+42.01)IK.K	Y	Y	1.1	0.87	1.6	1.15E+06	1.27E+06	1.04E+06	1.22:1.00	1.27E+06	1.04E+06	1.22:1.00	1.22	1	42	49	Acetylation (K)
437	418	Q9H845|ACAD9_HUMAN	ACAD9	R.AFAKELFLGK(+42.01)IK.K	N	Y	0.64	60	0	1.74E+05	3.47E+05	0	1.00:0	3.47E+05	0	1.00:0	256	1	38	49	Acetylation (K)
357	498	Q9H2U2|IPYR2_HUMAN	PPA2	K.STHQC(+57.02)WK(+42.01)ALLMK.K	N	Y	0.97	1.15	2	1.04E+06	8.88E+05	1.19E+06	0.74:1.00	8.88E+05	1.19E+06	0.74:1.00	1.34	1	270	281	Carbamidomethylation; Acetylation (K)
357	498	Q9H2U2|IPYR2_HUMAN	PPA2	K.LIAINANDPEASK(+42.01)FHDIDDVKK.F	N	Y	0.47	60	0	1.82E+05	3.63E+05	0	1.00:0	3.63E+05	0	1.00:0	256	1	204	225	Acetylation (K)
1227	2273	Q9BWM7|SFXN3_HUMAN	SFXN3	K.SLTK(+42.01)HLPPLVGR.F	Y	Y	0.5	60	0	2.23E+04	4.46E+04	0	1.00:0	4.46E+04	0	1.00:0	256	1	170	181	Acetylation (K)
994	571	Q9BSH5|HDHD3_HUMAN	HDHD3	R.LLTWDVK(+42.01)DTLLR.L	Y	Y	0.94	0.92	3.3	3.23E+08	2.85E+08	3.61E+08	0.79:1.00	2.85E+08	3.61E+08	0.79:1.00	1.27	2	9	20	Acetylation (K)
229	161	Q99798|ACON_HUMAN	ACO2	K.GKC(+57.02)TTDHISAAGPWLK(+42.01)FR.G	N	Y	1.01	0.56	1.4	2.39E+06	2.57E+06	2.20E+06	1.16:1.00	2.57E+06	2.20E+06	1.16:1.00	1.16	2	590	607	Carbamidomethylation; Acetylation (K)
229	161	Q99798|ACON_HUMAN	ACO2	K.VAMSHFEPNEYIHYDLLEK(+42.01)NINIVR.K	Y	Y	0.53	1.43	5.9	4.71E+06	3.16E+06	6.26E+06	0.50:1.00	3.16E+06	6.26E+06	0.50:1.00	1.98	1	32	56	Acetylation (K)
669	862	Q96T60|PNKP_HUMAN	PNKP	L.LSAS(+79.97)PEVVVAVGFPGAGK(+42.01).S	Y	Y	1.44	0.67	2	7.45E+06	7.87E+06	7.03E+06	1.12:1.00	7.87E+06	7.03E+06	1.12:1.00	1.12	1	361	378	Phosphorylation (STY); Acetylation (K)
1716	15566	Q96T23|RSF1_HUMAN	RSF1	R.GK(+42.01)DISTITGHR.G	Y	Y	1.42	6.21	0.1	2.38E+06	3.22E+06	1.54E+06	2.10:1.00	3.22E+06	1.54E+06	2.10:1.00	2.1	1	1049	1059	Acetylation (K)
694	714	Q96RQ3|MCCA_HUMAN	MCCC1	K.IIEEAPAPGIK(+42.01)SEVR.K	N	Y	0.96	1.95	1.9	3.10E+05	3.82E+05	2.38E+05	1.61:1.00	3.82E+05	2.38E+05	1.61:1.00	1.61	1	285	299	Acetylation (K)
973	1097	Q96RP9|EFGM_HUMAN	GFM1	K.VAFRETITAPVPFDFTHK(+42.01)K.Q	Y	Y	0.97	1.77	0	6.08E+05	7.36E+05	4.79E+05	1.54:1.00	7.36E+05	4.79E+05	1.54:1.00	1.54	1	523	541	Acetylation (K)
1693	2089	Q96PE7|MCEE_HUMAN	MCEE	R.DSPIAGFLQK(+42.01)NK.A	Y	Y	1.22	0.67	1.7	2.79E+06	2.97E+06	2.61E+06	1.14:1.00	2.97E+06	2.61E+06	1.14:1.00	1.14	1	105	116	Acetylation (K)
966	989	Q96N67|DOCK7_HUMAN	DOCK7	R.AHGELHEQFK(+42.01)R.K	Y	Y	0.86	1.16	3	9.86E+05	1.16E+06	8.13E+05	1.42:1.00	1.16E+06	8.13E+05	1.42:1.00	1.42	1	1953	1963	Acetylation (K)
820	757	Q96L91|EP400_HUMAN	EP400	K.HAS(+79.97)VLAESGINYDK(+42.01)PLPPIQVASLRAERIAK(+42.01).E	Y	Y	0.99	12.04	0.5	2.27E+06	3.85E+06	6.95E+05	5.54:1.00	3.85E+06	6.95E+05	5.54:1.00	5.54	1	2494	2524	Phosphorylation (STY); Acetylation (K)
820	757	Q96L91|EP400_HUMAN	EP400	R.VAQPETPVTLQFQGSK(+42.01)FTLSHSQLR.Q	Y	Y	0.91	0.41	2.9	3.82E+06	3.57E+06	4.07E+06	0.88:1.00	3.57E+06	4.07E+06	0.88:1.00	1.14	1	1619	1643	Acetylation (K)
322	238	Q96CX2|KCD12_HUMAN	KCTD12	R.DAQADAK(+42.01)FR.R	N	Y	0.57	1.56	3.9	5.47E+05	7.35E+05	3.59E+05	2.05:1.00	7.35E+05	3.59E+05	2.05:1.00	2.05	1	223	231	Acetylation (K)
766	799	Q96C86|DCPS_HUMAN	DCPS	K.HLQK(+42.01)YLR.Q	Y	Y	1.41	0.11	0.4	2.85E+06	2.82E+06	2.88E+06	0.98:1.00	2.82E+06	2.88E+06	0.98:1.00	1.02	1	139	145	Acetylation (K)
1069	1762	Q969E4|TCAL3_HUMAN	TCEAL3	R.AAEK(+42.01)RPAEDYVPR.K	Y	Y	1.24	0.82	2.8	1.42E+07	1.53E+07	1.30E+07	1.18:1.00	1.53E+07	1.30E+07	1.18:1.00	1.18	1	96	108	Acetylation (K)
1069	1762	Q969E4|TCAL3_HUMAN	TCEAL3	R.AAEK(+42.01)RPAEDYVPRK.A	N	Y	1.07	0.81	0.9	1.72E+06	1.89E+06	1.55E+06	1.22:1.00	1.89E+06	1.55E+06	1.22:1.00	1.22	2	96	109	Acetylation (K)
274	273	Q92793|CBP_HUMAN	CREBBP	R.KYEFSPQTLC(+57.02)C(+57.02)YGK(+42.01)QLC(+57.02)TIPR.D	Y	Y	0.79	2.06	3.2	4.84E+06	6.35E+06	3.34E+06	1.90:1.00	6.35E+06	3.34E+06	1.90:1.00	1.9	1	1203	1223	Carbamidomethylation; Acetylation (K)
274	273	Q92793|CBP_HUMAN	CREBBP	K.SHAHK(+42.01)MVK(+42.01)WGLGLDDEGSSQGEPQSK.S	Y	Y	0.97	3.77	0.6	1.82E+06	2.51E+06	1.13E+06	2.22:1.00	2.51E+06	1.13E+06	2.22:1.00	2.22	1	1737	1762	Acetylation (K)
274	273	Q92793|CBP_HUMAN	CREBBP	K.K(+42.01)TNK(+42.01)NK(+42.01)SSISR.A	Y	Y	0.84	0.06	2.5	2.40E+05	2.37E+05	2.42E+05	0.98:1.00	2.37E+05	2.42E+05	0.98:1.00	1.02	1	1592	1602	Acetylation (K)
1261	1511	Q92538|GBF1_HUMAN	GBF1	M.VDK(+42.01)NIYIIQGEINIVVGAIKR.N	Y	Y	0.5	0.79	6	3.87E+06	3.07E+06	4.67E+06	0.66:1.00	3.07E+06	4.67E+06	0.66:1.00	1.52	1	2	22	Acetylation (K)
1511	2134	Q8TF72|SHRM3_HUMAN	SHROOM3	R.EGLGQSLSGNFGK(+42.01)TK.S	Y	Y	0.68	1	0.7	4.34E+05	5.19E+05	3.49E+05	1.49:1.00	5.19E+05	3.49E+05	1.49:1.00	1.49	1	645	659	Acetylation (K)
841	1276	Q8NEZ4|KMT2C_HUMAN	KMT2C	K.GPIAAGTSDHFTK(+42.01)PSPR.A	Y	Y	1.81	1.23	0.2	5.83E+06	5.37E+06	6.30E+06	0.85:1.00	5.37E+06	6.30E+06	0.85:1.00	1.17	1	1997	2013	Acetylation (K)
189	396	Q8N257|H2B3B_HUMAN	H2BC26	R.LLLPGELAK(+42.01)HAVSEGTK.A	N		2.05	0.29	0.5	1.32E+08	1.34E+08	1.29E+08	1.03:1.00	1.34E+08	1.29E+08	1.03:1.00	1.03	3	101	117	Acetylation (K)
189	396	Q8N257|H2B3B_HUMAN	H2BC26	L.PGELAK(+42.01)HAVSEGTK.A	N		1.08	1.02	2.1	6.37E+06	7.14E+06	5.60E+06	1.28:1.00	7.14E+06	5.60E+06	1.28:1.00	1.28	1	104	117	Acetylation (K)
189	396	Q8N257|H2B3B_HUMAN	H2BC26	K.VLK(+42.01)QVHPDTGISSK.A	N		0.62	1.12	4	2.78E+06	3.46E+06	2.11E+06	1.64:1.00	3.46E+06	2.11E+06	1.64:1.00	1.64	1	45	58	Acetylation (K)
843	801	Q8IYQ7|THNS1_HUMAN	THNSL1	K.LSC(+57.02)GEWK(+42.01)SLVGATYVER.A	Y	Y	1.37	7.01	1.5	2.09E+07	2.84E+07	1.34E+07	2.11:1.00	2.84E+07	1.34E+07	2.11:1.00	2.11	2	275	291	Carbamidomethylation; Acetylation (K)
535	2215	Q8IVF2|AHNK2_HUMAN	AHNAK2	K.MPSFGVS(+79.97)APGK(+42.01)S(+79.97)IEVSVDVSAPK.V	Y	Y	2.06	2.95	0.4	2.83E+07	2.43E+07	3.22E+07	0.76:1.00	2.43E+07	3.22E+07	0.76:1.00	1.32	1	2985	3007	Phosphorylation (STY); Acetylation (K)
769	1175	Q86WA6|BPHL_HUMAN	BPHL	R.LHLMPEGK(+42.01)HNLHLR.F	Y	Y	1.46	2.43	0.1	3.04E+06	2.55E+06	3.54E+06	0.72:1.00	2.55E+06	3.54E+06	0.72:1.00	1.39	1	264	277	Acetylation (K)
769	1175	Q86WA6|BPHL_HUMAN	BPHL	R.TRK(+42.01)PLEALYGYDYFAR.T	Y	Y	0.74	0.76	0.3	1.66E+06	1.42E+06	1.90E+06	0.75:1.00	1.42E+06	1.90E+06	0.75:1.00	1.34	1	189	204	Acetylation (K)
1168	1371	Q86VM9|ZCH18_HUMAN	ZC3H18	K.SSQQPSTPQQAPPGQPQQGTFVAHK(+42.01)EIK.L	Y	Y	1.71	0.1	2.3	3.99E+07	4.01E+07	3.96E+07	1.01:1.00	4.01E+07	3.96E+07	1.01:1.00	1.01	2	790	817	Acetylation (K)
531	793	Q6P4R8|NFRKB_HUMAN	NFRKB	K.LIAGNK(+42.01)PVSFLTAQQLQQLQQQGQATQVR.I	Y	Y	2.01	0.64	0.9	3.25E+07	3.40E+07	3.11E+07	1.09:1.00	3.40E+07	3.11E+07	1.09:1.00	1.09	1	1232	1260	Acetylation (K)
378	265	Q6NVY1|HIBCH_HUMAN	HIBCH	K.GAGGK(+42.01)AFC(+57.02)AGGDIR.V	N	Y	0.89	1.16	1.7	1.31E+06	1.54E+06	1.07E+06	1.44:1.00	1.54E+06	1.07E+06	1.44:1.00	1.44	1	88	101	Acetylation (K); Carbamidomethylation
378	265	Q6NVY1|HIBCH_HUMAN	HIBCH	R.AVLIDK(+42.01)DQSPK.W	Y	Y	0.59	0.66	5.1	2.53E+06	2.95E+06	2.12E+06	1.39:1.00	2.95E+06	2.12E+06	1.39:1.00	1.39	1	348	358	Acetylation (K)
561	737	Q6NUK1|SCMC1_HUMAN	SLC25A24	K.KILK(+42.01)HEGLGAFYK.G	Y	Y	0.92	60	0	7.27E+05	1.45E+06	0	1.00:0	1.45E+06	0	1.00:0	256	1	333	345	Acetylation (K)
1819	15671	Q6IPX3|TCAL6_HUMAN	TCEAL6	R.AAEK(+42.01)RPAGDYVPR.K	Y	Y	0.99	0.83	2.6	1.68E+06	1.84E+06	1.52E+06	1.22:1.00	1.84E+06	1.52E+06	1.22:1.00	1.22	1	96	108	Acetylation (K)
9	45	Q16836|HCDH_HUMAN	HADH	K.TFESLVDFSK(+42.01)ALGKHPVSC(+57.02)KDTPGFIVNR.L	Y	Y	2.26	1.24	1.1	3.18E+08	3.39E+08	2.97E+08	1.14:1.00	3.39E+08	2.97E+08	1.14:1.00	1.14	3	193	221	Acetylation (K); Carbamidomethylation
9	45	Q16836|HCDH_HUMAN	HADH	K.TFESLVDFSK(+42.01)ALGKHPVSC(+57.02)K.D	N	Y	0.77	0.07	4.1	1.89E+07	1.86E+07	1.91E+07	0.97:1.00	1.86E+07	1.91E+07	0.97:1.00	1.03	3	193	212	Acetylation (K); Carbamidomethylation
9	45	Q16836|HCDH_HUMAN	HADH	R.QDRFAGLHFFNPVPVMK(+42.01)LVEVIK.T	N	Y	2.31	3.92	0.9	7.88E+07	9.28E+07	6.49E+07	1.43:1.00	9.28E+07	6.49E+07	1.43:1.00	1.43	2	163	185	Acetylation (K)
9	45	Q16836|HCDH_HUMAN	HADH	K.RLDK(+42.01)FAAEHTIFASNTSSLQITSIANATTR.Q	N	Y	1.07	0.17	3.6	6.85E+07	6.70E+07	7.00E+07	0.96:1.00	6.70E+07	7.00E+07	0.96:1.00	1.05	3	133	162	Acetylation (K)
9	45	Q16836|HCDH_HUMAN	HADH	K.TGEGFYK(+42.01)YK	N	Y	1.04	1.61	1.8	2.85E+07	3.35E+07	2.36E+07	1.42:1.00	3.35E+07	2.36E+07	1.42:1.00	1.42	1	306	314	Acetylation (K)
9	45	Q16836|HCDH_HUMAN	HADH	R.FAGLHFFNPVPVMK(+42.01)LVEVIKTPMTSQK.T	N	Y	1.16	3.19	3.2	2.59E+07	3.27E+07	1.91E+07	1.71:1.00	3.27E+07	1.91E+07	1.71:1.00	1.71	2	166	192	Acetylation (K)
9	45	Q16836|HCDH_HUMAN	HADH	R.QDRFAGLHFFNPVPVMK(+42.01)LVEVIKTPMTSQK.T	N	Y	1	2.45	1.9	2.44E+07	3.15E+07	1.73E+07	1.82:1.00	3.15E+07	1.73E+07	1.82:1.00	1.82	4	163	192	Acetylation (K)
9	45	Q16836|HCDH_HUMAN	HADH	K.TGEGFYKYK(+42.01)	N	Y	0.69	0.05	5.1	6.64E+06	6.56E+06	6.73E+06	0.97:1.00	6.56E+06	6.73E+06	0.97:1.00	1.03	1	306	314	Acetylation (K)
9	45	Q16836|HCDH_HUMAN	HADH	K.KTGEGFYK(+42.01)YK	N	Y	1.61	0.67	0.2	9.14E+06	8.62E+06	9.65E+06	0.89:1.00	8.62E+06	9.65E+06	0.89:1.00	1.12	2	305	314	Acetylation (K)
9	45	Q16836|HCDH_HUMAN	HADH	R.LDK(+42.01)FAAEHTIFASNTSSLQITSIANATTRQDR.F	N	Y	1.12	3.8	2.3	6.36E+06	8.41E+06	4.31E+06	1.95:1.00	8.41E+06	4.31E+06	1.95:1.00	1.95	1	134	165	Acetylation (K)
9	45	Q16836|HCDH_HUMAN	HADH	K.VKNELFK(+42.01)R.L	N	Y	1.53	0.91	0.8	5.71E+06	5.20E+06	6.21E+06	0.84:1.00	5.20E+06	6.21E+06	0.84:1.00	1.19	1	126	133	Acetylation (K)
9	45	Q16836|HCDH_HUMAN	HADH	K.NELFK(+42.01)R.L	N	Y	0.92	0.02	2.5	4.20E+06	4.19E+06	4.22E+06	0.99:1.00	4.19E+06	4.22E+06	0.99:1.00	1.01	1	128	133	Acetylation (K)
9	45	Q16836|HCDH_HUMAN	HADH	R.LYERGDASK(+42.01)EDIDTAMK.L	N	Y	1.16	0.33	1.2	6.03E+06	5.81E+06	6.25E+06	0.93:1.00	5.81E+06	6.25E+06	0.93:1.00	1.08	2	233	249	Acetylation (K)
9	45	Q16836|HCDH_HUMAN	HADH	K.RLDK(+42.01)FAAEHTIFASN.T	N	Y	1.2	0.17	1.5	2.29E+06	2.25E+06	2.33E+06	0.96:1.00	2.25E+06	2.33E+06	0.96:1.00	1.04	1	133	147	Acetylation (K)
9	45	Q16836|HCDH_HUMAN	HADH	K.LVEVIK(+42.01)TPMTSQK.T	N	Y	0.9	0.37	3.1	2.19E+06	2.31E+06	2.08E+06	1.11:1.00	2.31E+06	2.08E+06	1.11:1.00	1.11	1	180	192	Acetylation (K)
9	45	Q16836|HCDH_HUMAN	HADH	K.TFESLVDFSK(+42.01)ALGK.H	N	Y	0.85	2.71	2.3	2.09E+07	1.43E+07	2.75E+07	0.52:1.00	1.43E+07	2.75E+07	0.52:1.00	1.93	2	193	206	Acetylation (K)
9	45	Q16836|HCDH_HUMAN	HADH	K.LVAENK(+42.01)FGKK.T	N	Y	0.5	60	0	1.35E+05	2.70E+05	0	1.00:0	2.70E+05	0	1.00:0	256	1	296	305	Acetylation (K)
9	45	Q16836|HCDH_HUMAN	HADH	R.FAGLHFFNPVPVMK(+42.01)LVEVIK.T	N	Y	1.85	0.09	0.5	1.50E+08	1.49E+08	1.51E+08	0.99:1.00	1.49E+08	1.51E+08	0.99:1.00	1.01	3	166	185	Acetylation (K)
138	343	Q16778|H2B2E_HUMAN	H2BC21	R.LLLPGELAK(+42.01)HAVSEGTK.A	N		2.05	0.29	0.5	1.32E+08	1.34E+08	1.29E+08	1.03:1.00	1.34E+08	1.29E+08	1.03:1.00	1.03	3	101	117	Acetylation (K)
138	343	Q16778|H2B2E_HUMAN	H2BC21	L.PGELAK(+42.01)HAVSEGTK.A	N		1.08	1.02	2.1	6.37E+06	7.14E+06	5.60E+06	1.28:1.00	7.14E+06	5.60E+06	1.28:1.00	1.28	1	104	117	Acetylation (K)
138	343	Q16778|H2B2E_HUMAN	H2BC21	K.VLK(+42.01)QVHPDTGISSK.A	N		0.62	1.12	4	2.78E+06	3.46E+06	2.11E+06	1.64:1.00	3.46E+06	2.11E+06	1.64:1.00	1.64	1	45	58	Acetylation (K)
567	1401	Q16774|KGUA_HUMAN	GUK1	MS(+79.97)GPRPVVLSGPSGAGKSTLLK(+42.01)R.L	Y	Y	0.74	2.35	2.2	2.40E+06	1.50E+06	3.30E+06	0.46:1.00	1.50E+06	3.30E+06	0.46:1.00	2.19	1	1	23	Phosphorylation (STY); Acetylation (K)
866	1941	Q15648|MED1_HUMAN	MED1	K.ALAPADLMEHHSGS(+79.97)QGPLLTTGDLGK(+42.01)EK.T	Y	Y	0.53	3.63	4.5	1.91E+06	6.69E+05	3.15E+06	0.21:1.00	6.69E+05	3.15E+06	0.21:1.00	4.7	1	940	967	Phosphorylation (STY); Acetylation (K)
1551	1350	Q147X3|NAA30_HUMAN	NAA30	R.LITK(+42.01)DLSEPYSIYTYR.Y	Y	Y	1.14	1.53	2.7	5.31E+06	6.07E+06	4.55E+06	1.33:1.00	6.07E+06	4.55E+06	1.33:1.00	1.33	1	230	245	Acetylation (K)
10	32	Q14204|DYHC1_HUMAN	DYNC1H1	R.SFDSEFK(+42.01)LAC(+57.02)K.V	N	Y	1.39	0.48	0.1	2.02E+06	2.11E+06	1.93E+06	1.09:1.00	2.11E+06	1.93E+06	1.09:1.00	1.09	1	4277	4287	Acetylation (K); Carbamidomethylation
1155	1495	Q13825|AUHM_HUMAN	AUH	K.MGLVETK(+42.01)LAIIPGGGGTQR.L	Y	Y	0.83	0.57	1.9	2.26E+06	2.05E+06	2.47E+06	0.83:1.00	2.05E+06	2.47E+06	0.83:1.00	1.21	1	205	223	Acetylation (K)
268	528	Q13423|NNTM_HUMAN	NNT	K.EIFQNEK(+42.01)R.V	N	Y	0.68	0.34	1.9	4.42E+05	4.09E+05	4.75E+05	0.86:1.00	4.09E+05	4.75E+05	0.86:1.00	1.16	1	64	71	Acetylation (K)
262	302	Q13162|PRDX4_HUMAN	PRDX4	R.GLFIIDDK(+42.01)GILR.Q	N		0.45	60	0	1.74E+06	0	3.47E+06	00:00:01	0	3.47E+06	00:00:01	256	1	201	212	Acetylation (K)
674	505	Q09472|EP300_HUMAN	EP300	R.KLEFSPQTLC(+57.02)C(+57.02)YGK(+42.01)QLC(+57.02)TIPR.D	Y	Y	0.99	0.97	1.2	1.01E+07	1.13E+07	8.94E+06	1.26:1.00	1.13E+07	8.94E+06	1.26:1.00	1.26	2	1167	1187	Carbamidomethylation; Acetylation (K)
355	477	Q07960|RHG01_HUMAN	ARHGAP1	R.HQIVEVAGDDK(+42.01)YGRK.I	N	Y	0.52	60	0	4.83E+04	9.66E+04	0	1.00:0	9.66E+04	0	1.00:0	256	1	70	84	Acetylation (K)
137	144	Q06830|PRDX1_HUMAN	PRDX1	R.GLFIIDDK(+42.01)GILR.Q	N		0.45	60	0	1.74E+06	0	3.47E+06	00:00:01	0	3.47E+06	00:00:01	256	1	129	140	Acetylation (K)
33	87	Q05639|EF1A2_HUMAN	EEF1A2	R.TIEKFEK(+42.01)EAAEMGK.G	N		1.27	0.81	0.2	2.20E+06	2.03E+06	2.37E+06	0.86:1.00	2.03E+06	2.37E+06	0.86:1.00	1.17	1	38	51	Acetylation (K)
33	87	Q05639|EF1A2_HUMAN	EEF1A2	K.THINIVVIGHVDSGK(+42.01)STTTGHLIYK.C	N		0.81	0.37	2.1	9.00E+05	9.61E+05	8.39E+05	1.15:1.00	9.61E+05	8.39E+05	1.15:1.00	1.15	1	6	30	Acetylation (K)
402	252	Q03252|LMNB2_HUMAN	LMNB2	K.FTPK(+42.01)YILR.A	Y	Y	0.55	1.16	5.1	2.73E+06	2.00E+06	3.45E+06	0.58:1.00	2.00E+06	3.45E+06	0.58:1.00	1.72	1	517	524	Acetylation (K)
46	67	Q00839|HNRPU_HUMAN	HNRNPU	K.NQSQGYNQWQQGQFWGQK(+42.01)PWSQHYHQGYY	N	Y	1.42	0.81	1.5	8.34E+07	8.91E+07	7.77E+07	1.15:1.00	8.91E+07	7.77E+07	1.15:1.00	1.15	3	797	825	Acetylation (K)
46	67	Q00839|HNRPU_HUMAN	HNRNPU	R.HLYTK(+42.01)DIDIHEVR.I	N	Y	1.19	0.97	2.2	2.18E+07	2.39E+07	1.96E+07	1.22:1.00	2.39E+07	1.96E+07	1.22:1.00	1.22	2	348	360	Acetylation (K)
719	586	Q00577|PURA_HUMAN	PURA	K.FGHTFC(+57.02)K(+42.01)YSEEMKK.I	Y	Y	0.94	0.69	1.7	2.37E+07	2.14E+07	2.60E+07	0.82:1.00	2.14E+07	2.60E+07	0.82:1.00	1.22	3	267	280	Carbamidomethylation; Acetylation (K)
719	586	Q00577|PURA_HUMAN	PURA	K.FGHTFC(+57.02)K(+42.01)YSEEMK.K	N	Y	0.52	0.3	6.1	2.53E+06	2.33E+06	2.74E+06	0.85:1.00	2.33E+06	2.74E+06	0.85:1.00	1.18	1	267	279	Carbamidomethylation; Acetylation (K)
512	588	Q00325|MPCP_HUMAN	SLC25A3	R.MQVDPQK(+42.01)YK.G	N	Y	0.59	5.19	2.5	5.41E+05	1.37E+05	9.46E+05	0.14:1.00	1.37E+05	9.46E+05	0.14:1.00	6.92	1	93	101	Acetylation (K)
58	167	P84243|H33_HUMAN	H3-3B; H3-3A	R.K(+42.01)QLATK(+42.01)AAR.K	N		1.7	2.74	1.8	4.20E+08	4.84E+08	3.55E+08	1.36:1.00	4.84E+08	3.55E+08	1.36:1.00	1.36	2	19	27	Acetylation (K)
58	167	P84243|H33_HUMAN	H3-3B; H3-3A	K.RVTIMPK(+42.01)DIQLAR.R	N		0.96	0.78	3	1.53E+07	1.70E+07	1.36E+07	1.25:1.00	1.70E+07	1.36E+07	1.25:1.00	1.25	2	117	129	Acetylation (K)
58	167	P84243|H33_HUMAN	H3-3B; H3-3A	R.VTIMPK(+42.01)DIQLAR.R	N		1.16	0.1	0.1	3.85E+06	3.90E+06	3.81E+06	1.02:1.00	3.90E+06	3.81E+06	1.02:1.00	1.02	2	118	129	Acetylation (K)
758	655	P83731|RL24_HUMAN	RPL24	R.TDGK(+42.01)VFQFLNAK.C	Y	Y	1.36	6.06	1.3	1.84E+07	2.46E+07	1.23E+07	2.00:1.00	2.46E+07	1.23E+07	2.00:1.00	2	1	24	35	Acetylation (K)
1927	15590	P82933|RT09_HUMAN	MRPS9	K.AEAIVYK(+42.01)HGSGR.I	Y	Y	0.71	1.15	1.1	8.85E+04	6.80E+04	1.09E+05	0.62:1.00	6.80E+04	1.09E+05	0.62:1.00	1.6	1	281	292	Acetylation (K)
51	44	P68366|TBA4A_HUMAN	TUBA4A	R.HGK(+42.01)YMAC(+57.02)C(+57.02)LLYRGDVVPK.D	N		0.59	0.41	4.7	1.50E+06	1.34E+06	1.66E+06	0.81:1.00	1.34E+06	1.66E+06	0.81:1.00	1.24	1	309	326	Acetylation (K); Carbamidomethylation
51	44	P68366|TBA4A_HUMAN	TUBA4A	R.K(+42.01)LSDQC(+57.02)TGLQGFLVFHSFGGGTGSGFTSLLMER.L	N	Y	0.35	6.87	3.5	5.85E+05	1.03E+06	1.44E+05	7.13:1.00	1.03E+06	1.44E+05	7.13:1.00	7.13	1	124	156	Acetylation (K); Carbamidomethylation
51	44	P68366|TBA4A_HUMAN	TUBA4A	R.LDHKFDLMYAK(+42.01)R.A	N		1.18	1.7	0	2.01E+06	1.66E+06	2.35E+06	0.71:1.00	1.66E+06	2.35E+06	0.71:1.00	1.41	1	391	402	Acetylation (K)
23	55	P68104|EF1A1_HUMAN	EEF1A1	R.TIEKFEK(+42.01)EAAEMGK.G	N		1.27	0.81	0.2	2.20E+06	2.03E+06	2.37E+06	0.86:1.00	2.03E+06	2.37E+06	0.86:1.00	1.17	1	38	51	Acetylation (K)
23	55	P68104|EF1A1_HUMAN	EEF1A1	K.THINIVVIGHVDSGK(+42.01)STTTGHLIYK.C	N		0.81	0.37	2.1	9.00E+05	9.61E+05	8.39E+05	1.15:1.00	9.61E+05	8.39E+05	1.15:1.00	1.15	1	6	30	Acetylation (K)
111	173	P63104|1433Z_HUMAN	YWHAZ	MDK(+42.01)NELVQK.A	Y	Y	0.98	13.12	0.7	3.54E+06	8.05E+05	6.27E+06	0.13:1.00	8.05E+05	6.27E+06	0.13:1.00	7.79	2	1	9	Acetylation (K)
300	322	P62979|RS27A_HUMAN	RPS27A	MQIFVK(+42.01)TLTGK.T	Y	Y	0.9	2.59	3.3	2.32E+06	1.55E+06	3.09E+06	0.50:1.00	1.55E+06	3.09E+06	0.50:1.00	1.99	1	1	11	Acetylation (K)
62	88	P62937|PPIA_HUMAN	PPIA	R.ALSTGEK(+42.01)GFGYK.G	N	Y	1.59	3.93	1	8.73E+06	6.73E+06	1.07E+07	0.63:1.00	6.73E+06	1.07E+07	0.63:1.00	1.59	1	38	49	Acetylation (K)
62	88	P62937|PPIA_HUMAN	PPIA	K.SIYGEK(+42.01)FEDENFILK.H	N	Y	0.67	1.76	4.8	5.53E+06	3.75E+06	7.30E+06	0.51:1.00	3.75E+06	7.30E+06	0.51:1.00	1.94	1	77	91	Acetylation (K)
62	88	P62937|PPIA_HUMAN	PPIA	R.VSFELFADK(+42.01)VPK.T	N	Y	1.6	1.7	1.6	4.85E+07	4.21E+07	5.48E+07	0.77:1.00	4.21E+07	5.48E+07	0.77:1.00	1.3	2	20	31	Acetylation (K)
62	88	P62937|PPIA_HUMAN	PPIA	K.TEWLDGK(+42.01)HVVFGK.V	N	Y	0.51	0.36	4.6	3.07E+06	2.76E+06	3.38E+06	0.82:1.00	2.76E+06	3.38E+06	0.82:1.00	1.22	2	119	131	Acetylation (K)
100	342	P62807|H2B1C_HUMAN	H2BC10; H2BC4; H2BC6; H2BC8; H2BC7	R.LLLPGELAK(+42.01)HAVSEGTK.A	N		2.05	0.29	0.5	1.32E+08	1.34E+08	1.29E+08	1.03:1.00	1.34E+08	1.29E+08	1.03:1.00	1.03	3	101	117	Acetylation (K)
100	342	P62807|H2B1C_HUMAN	H2BC10; H2BC4; H2BC6; H2BC8; H2BC7	L.PGELAK(+42.01)HAVSEGTK.A	N		1.08	1.02	2.1	6.37E+06	7.14E+06	5.60E+06	1.28:1.00	7.14E+06	5.60E+06	1.28:1.00	1.28	1	104	117	Acetylation (K)
100	342	P62807|H2B1C_HUMAN	H2BC10; H2BC4; H2BC6; H2BC8; H2BC7	R.SRK(+42.01)ESYSVYVYK.V	N	Y	1.47	4	0	2.86E+06	2.18E+06	3.54E+06	0.62:1.00	2.18E+06	3.54E+06	0.62:1.00	1.62	1	33	44	Acetylation (K)
100	342	P62807|H2B1C_HUMAN	H2BC10; H2BC4; H2BC6; H2BC8; H2BC7	K.VLK(+42.01)QVHPDTGISSK.A	N		0.62	1.12	4	2.78E+06	3.46E+06	2.11E+06	1.64:1.00	3.46E+06	2.11E+06	1.64:1.00	1.64	1	45	58	Acetylation (K)
352	229	P62805|H4_HUMAN	H4C2; H4C16; H4C11; H4C9; H4C14; H4C12; H4C5; H4C8; H4C1; H4C13; H4C3; H4C4; H4C15; H4C6	K.GGK(+42.01)GLGK(+42.01)GGAK(+42.01)R.H	Y	Y	1.6	0.64	0.1	7.96E+06	7.55E+06	8.37E+06	0.90:1.00	7.55E+06	8.37E+06	0.90:1.00	1.11	1	7	18	Acetylation (K)
352	229	P62805|H4_HUMAN	H4C2; H4C16; H4C11; H4C9; H4C14; H4C12; H4C5; H4C8; H4C1; H4C13; H4C3; H4C4; H4C15; H4C6	R.GK(+42.01)GGK(+42.01)GLGK(+42.01)GGAK.R	N	Y	1.25	0.97	0.1	4.53E+05	4.93E+05	4.13E+05	1.19:1.00	4.93E+05	4.13E+05	1.19:1.00	1.19	1	5	17	Acetylation (K)
412	221	P60900|PSA6_HUMAN	PSMA6	K.YK(+42.01)YGYEIPVDMLC(+57.02)KR.I	Y	Y	1.48	1.59	1.2	5.94E+06	6.55E+06	5.34E+06	1.23:1.00	6.55E+06	5.34E+06	1.23:1.00	1.23	1	103	117	Acetylation (K); Carbamidomethylation
66	36	P60174|TPIS_HUMAN	TPI1	K.LRGWLK(+42.01)SNVSDAVAQSTR.I	N	Y	0.38	60	0	2.11E+05	4.21E+05	0	1.00:0	4.21E+05	0	1.00:0	256	1	226	243	Acetylation (K)
731	673	P55795|HNRH2_HUMAN	HNRNPH2	K.SNSVEMDWVLK(+42.01)HTGPNSPDTANDGFVR.L	Y	Y	0.4	3.65	2.4	9.29E+05	1.48E+06	3.76E+05	3.94:1.00	1.48E+06	3.76E+05	3.94:1.00	3.94	1	88	114	Acetylation (K)
244	269	P55786|PSA_HUMAN	NPEPPS	R.SK(+42.01)YTTPSGEVR.Y	N	Y	0.48	0.75	0.1	1.12E+05	9.01E+04	1.34E+05	0.67:1.00	9.01E+04	1.34E+05	0.67:1.00	1.49	1	162	172	Acetylation (K)
1634	2262	P55201|BRPF1_HUMAN	BRPF1	R.TSVLFSK(+42.01)KNPK.T	Y	Y	1.23	0.6	1.7	1.62E+06	1.72E+06	1.52E+06	1.13:1.00	1.72E+06	1.52E+06	1.13:1.00	1.13	1	890	900	Acetylation (K)
132	204	P55084|ECHB_HUMAN	HADHB	R.TPFLLSGTSYK(+42.01)DLMPHDLAR.A	Y	Y	1.35	1.56	1.2	6.61E+07	5.76E+07	7.45E+07	0.77:1.00	5.76E+07	7.45E+07	0.77:1.00	1.29	2	62	81	Acetylation (K)
132	204	P55084|ECHB_HUMAN	HADHB	R.KLMLDLNK(+42.01)AK.S	N	Y	0.73	0.99	1.7	6.30E+05	5.09E+05	7.51E+05	0.68:1.00	5.09E+05	7.51E+05	0.68:1.00	1.48	1	181	190	Acetylation (K)
74	90	P55072|TERA_HUMAN	VCP	M.ASGADSK(+42.01)GDDLSTAILK.Q	N	Y	1.05	13.73	0.7	4.90E+06	1.23E+06	8.57E+06	0.14:1.00	1.23E+06	8.57E+06	0.14:1.00	6.97	1	2	18	Acetylation (K)
49	75	P53621|COPA_HUMAN	COPA	R.KK(+42.01)NLSPGAVESDVRGITGVDLFGTT(+79.97)DAVVK.H	N	Y	0.54	0.1	5.4	5.03E+06	4.88E+06	5.18E+06	0.94:1.00	4.88E+06	5.18E+06	0.94:1.00	1.06	1	169	198	Acetylation (K); Phosphorylation (STY)
368	459	P53597|SUCA_HUMAN	SUCLG1	K.IIC(+57.02)QGFTGK(+42.01)QGTFHSQQALEYGTK.L	Y	Y	1.27	0.3	2.3	7.72E+06	7.50E+06	7.95E+06	0.94:1.00	7.50E+06	7.95E+06	0.94:1.00	1.06	1	58	81	Carbamidomethylation; Acetylation (K)
1	25	P53396|ACLY_HUMAN	ACLY	K.TTGIPIHVFGTETHMTAIVGMALGHRPIPNQPPTAAHTANFLLNASGSTSTPAPS(+79.97)R.T	N	Y	2.16	0.03	0.9	8.83E+07	8.81E+07	8.85E+07	1.00:1.00	8.81E+07	8.85E+07	1.00:1.00	1	1	397	452	Phosphorylation (STY)
1	25	P53396|ACLY_HUMAN	ACLY	R.TAS(+79.97)FSESRADEVAPAKK.A	N	Y	1	4.84	1.8	1.20E+06	6.83E+05	1.72E+06	0.40:1.00	6.83E+05	1.72E+06	0.40:1.00	2.52	1	453	469	Phosphorylation (STY)
1	25	P53396|ACLY_HUMAN	ACLY	K.FYWGHKEILIPVFK(+42.01)NMADAMR.K	N	Y	0.67	0.58	5.6	5.94E+06	5.20E+06	6.68E+06	0.78:1.00	5.20E+06	6.68E+06	0.78:1.00	1.28	1	541	561	Acetylation (K)
1	25	P53396|ACLY_HUMAN	ACLY	R.SMGFIGHYLDQK(+42.01)R.L	N	Y	1.13	0.49	1	1.51E+06	1.58E+06	1.43E+06	1.11:1.00	1.58E+06	1.43E+06	1.11:1.00	1.11	1	1066	1078	Acetylation (K)
1	25	P53396|ACLY_HUMAN	ACLY	K.FYWGHK(+42.01)EILIPVFK.N	N	Y	0.94	0.98	0.6	9.66E+05	8.56E+05	1.08E+06	0.79:1.00	8.56E+05	1.08E+06	0.79:1.00	1.26	1	541	554	Acetylation (K)
386	535	P53007|TXTP_HUMAN	SLC25A1	R.MQGLEAHK(+42.01)YR.N	Y	Y	1.07	0.43	2.1	3.69E+06	3.50E+06	3.89E+06	0.90:1.00	3.50E+06	3.89E+06	0.90:1.00	1.11	1	248	257	Acetylation (K)
292	426	P53004|BIEA_HUMAN	BLVRA	K.LLGQFSEK(+42.01)ELAAEK.K	Y	Y	2.37	1.58	0.9	3.13E+07	3.39E+07	2.87E+07	1.18:1.00	3.39E+07	2.87E+07	1.18:1.00	1.18	1	262	275	Acetylation (K)
292	426	P53004|BIEA_HUMAN	BLVRA	K.LLGQFSEK(+42.01)ELAAEKKR.I	N	Y	0.9	60	0	7.36E+05	1.47E+06	0	1.00:0	1.47E+06	0	1.00:0	256	1	262	277	Acetylation (K)
602	382	P52943|CRIP2_HUMAN	CRIP2	K.VSSLGK(+42.01)DWHK.F	N	Y	0.82	2.28	1.9	1.98E+05	1.32E+05	2.64E+05	0.50:1.00	1.32E+05	2.64E+05	0.50:1.00	2.01	1	18	27	Acetylation (K)
117	122	P52272|HNRPM_HUMAN	HNRNPM	K.GC(+57.02)GVVK(+42.01)FESPEVAER.A	Y	Y	1.24	1.04	2	4.38E+06	4.81E+06	3.95E+06	1.22:1.00	4.81E+06	3.95E+06	1.22:1.00	1.22	1	693	707	Carbamidomethylation; Acetylation (K)
117	122	P52272|HNRPM_HUMAN	HNRNPM	K.SKGC(+57.02)GVVK(+42.01)FESPEVAER.A	N	Y	0.92	0.15	3.2	2.16E+06	2.21E+06	2.11E+06	1.05:1.00	2.21E+06	2.11E+06	1.05:1.00	1.05	1	691	707	Carbamidomethylation; Acetylation (K)
128	126	P51659|DHB4_HUMAN	HSD17B4	R.FAK(+42.01)PVYPGQTLQTEMWK.E	Y	Y	1.32	3.57	2.4	1.18E+07	8.68E+06	1.49E+07	0.58:1.00	8.68E+06	1.49E+07	0.58:1.00	1.72	1	563	579	Acetylation (K)
128	126	P51659|DHB4_HUMAN	HSD17B4	K.VLHGEQYLELYK(+42.01)PLPR.A	N	Y	0.5	60	0	1.73E+05	0	3.45E+05	00:00:01	0	3.45E+05	00:00:01	256	1	404	419	Acetylation (K)
678	720	P51649|SSDH_HUMAN	ALDH5A1	R.K(+42.01)WYNLMIQNKDDLAR.I	Y	Y	0.85	0.33	2.9	1.25E+06	1.31E+06	1.18E+06	1.11:1.00	1.31E+06	1.18E+06	1.11:1.00	1.11	1	126	140	Acetylation (K)
310	243	P51608|MECP2_HUMAN	MECP2	R.ET(+79.97)VSIEVKEVVK(+42.01)PLLVS(+79.97)TLGEK.S	N	Y	0.51	60	0	6.97E+05	1.39E+06	0	1.00:0	1.39E+06	0	1.00:0	256	1	310	331	Phosphorylation (STY); Acetylation (K)
310	243	P51608|MECP2_HUMAN	MECP2	K.EVVKPLLVSTLGEK(+42.01).S	Y	Y	0.79	7.7	0.4	1.72E+06	5.21E+05	2.92E+06	0.18:1.00	5.21E+05	2.92E+06	0.18:1.00	5.6	1	318	331	Acetylation (K)
1193	1325	P50440|GATM_HUMAN	GATM	K.MFEK(+42.01)LGITTIK.V	Y	Y	1.17	0.56	1.3	5.50E+06	5.16E+06	5.85E+06	0.88:1.00	5.16E+06	5.85E+06	0.88:1.00	1.13	1	382	392	Acetylation (K)
113	553	P49773|HINT1_HUMAN	HINT1	K.AQVARPGGDTIFGK(+42.01)IIRK.E	Y	Y	1	2.81	2.1	1.94E+06	2.56E+06	1.32E+06	1.95:1.00	2.56E+06	1.32E+06	1.95:1.00	1.95	1	8	25	Acetylation (K)
113	553	P49773|HINT1_HUMAN	HINT1	K.AQVARPGGDTIFGK(+42.01)IIR.K	N	Y	0.76	1.09	2.5	6.58E+05	7.80E+05	5.35E+05	1.46:1.00	7.80E+05	5.35E+05	1.46:1.00	1.46	1	8	24	Acetylation (K)
1884	2174	P49753|ACOT2_HUMAN	ACOT2	R.ASLRDEK(+42.01)GALFQAHAR.Y	Y	Y	1.47	3.74	1	3.43E+06	2.69E+06	4.17E+06	0.65:1.00	2.69E+06	4.17E+06	0.65:1.00	1.55	1	98	113	Acetylation (K)
114	150	P49748|ACADV_HUMAN	ACADVL	A.GGAAQLALDK(+42.01)SDSHPSDALTR.K	N	Y	0.42	1.97	5.7	3.06E+05	4.24E+05	1.88E+05	2.26:1.00	4.24E+05	1.88E+05	2.26:1.00	2.26	1	42	62	Acetylation (K)
114	150	P49748|ACADV_HUMAN	ACADVL	F.AK(+42.01)TPVTDPATGAVKEK.I	N	Y	0.84	3.36	1.8	2.85E+05	4.09E+05	1.61E+05	2.55:1.00	4.09E+05	1.61E+05	2.55:1.00	2.55	1	263	278	Acetylation (K)
114	150	P49748|ACADV_HUMAN	ACADVL	F.AK(+42.01)TPVTDPATGAVK.E	N	Y	0.9	4.76	1	1.05E+05	1.52E+05	5.84E+04	2.60:1.00	1.52E+05	5.84E+04	2.60:1.00	2.6	1	263	276	Acetylation (K)
81	89	P49411|EFTU_HUMAN	TUFM	R.GILK(+42.01)KGDEC(+57.02)ELLGHSK.N	N	Y	1.02	1.12	1.4	3.45E+06	3.03E+06	3.87E+06	0.78:1.00	3.03E+06	3.87E+06	0.78:1.00	1.28	2	282	297	Acetylation (K); Carbamidomethylation
81	89	P49411|EFTU_HUMAN	TUFM	K.FKK(+42.01)YEEIDNAPEER.A	Y	Y	1.07	1.14	2.6	1.08E+07	9.32E+06	1.22E+07	0.76:1.00	9.32E+06	1.22E+07	0.76:1.00	1.31	2	89	102	Acetylation (K)
81	89	P49411|EFTU_HUMAN	TUFM	R.DLEK(+42.01)PFLLPVEAVYSVPGR.G	N	Y	0.53	4.29	3.3	1.83E+06	3.09E+06	5.73E+05	5.39:1.00	3.09E+06	5.73E+05	5.39:1.00	5.39	1	253	271	Acetylation (K)
81	89	P49411|EFTU_HUMAN	TUFM	K.K(+42.01)YEEIDNAPEER.A	N	Y	0.73	2.42	1.7	2.28E+05	1.34E+05	3.22E+05	0.42:1.00	1.34E+05	3.22E+05	0.42:1.00	2.39	1	91	102	Acetylation (K)
73	61	P49327|FAS_HUMAN	FASN	K.EGVFAK(+42.01)EVR.T	Y	Y	2.05	1.97	0.8	1.38E+07	1.51E+07	1.24E+07	1.22:1.00	1.51E+07	1.24E+07	1.22:1.00	1.22	1	668	676	Acetylation (K)
253	178	P49189|AL9A1_HUMAN	ALDH9A1	R.VLGFVK(+42.01)VAK.E	Y	Y	1.54	0.18	1.2	6.21E+06	6.33E+06	6.09E+06	1.04:1.00	6.33E+06	6.09E+06	1.04:1.00	1.04	1	339	347	Acetylation (K)
83	63	P48735|IDHP_HUMAN	IDH2	R.LVPGWTK(+42.01)PITIGR.H	Y	Y	1.58	2.71	1.2	2.36E+07	1.94E+07	2.77E+07	0.70:1.00	1.94E+07	2.77E+07	0.70:1.00	1.43	1	160	172	Acetylation (K)
83	63	P48735|IDHP_HUMAN	IDH2	K.LILPHVDIQLK(+42.01)YFDLGLPNRDQTDDQVTIDSALATQK.Y	Y	Y	1.54	6.92	0.5	2.22E+07	1.21E+07	3.23E+07	0.38:1.00	1.21E+07	3.23E+07	0.38:1.00	2.66	1	70	106	Acetylation (K)
83	63	P48735|IDHP_HUMAN	IDH2	K.YFDLGLPNRDQTDDQVTIDSALATQK(+42.01)YSVAVK.C	N	Y	0.81	3.8	2.7	1.62E+07	2.43E+07	8.25E+06	2.94:1.00	2.43E+07	8.25E+06	2.94:1.00	2.94	1	81	112	Acetylation (K)
83	63	P48735|IDHP_HUMAN	IDH2	R.HAHGDQYK(+42.01)ATDFVADR.A	N	Y	1.73	0.05	0.6	5.97E+06	5.94E+06	5.99E+06	0.99:1.00	5.94E+06	5.99E+06	0.99:1.00	1.01	1	173	188	Acetylation (K)
83	63	P48735|IDHP_HUMAN	IDH2	K.TDFDK(+42.01)NKIWYEHR.L	N	Y	0.58	4.04	0.9	8.95E+05	3.18E+05	1.47E+06	0.22:1.00	3.18E+05	1.47E+06	0.22:1.00	4.63	1	276	288	Acetylation (K)
510	414	P48047|ATPO_HUMAN	ATP5PO	K.SFLSQGQVLK(+42.01)LEAK.T	Y	Y	0.7	0.29	3.7	2.51E+05	2.33E+05	2.69E+05	0.86:1.00	2.33E+05	2.69E+05	0.86:1.00	1.16	1	163	176	Acetylation (K)
1821	15757	P46199|IF2M_HUMAN	MTIF2	K.GSLTSLKHHK(+42.01)DDISIVK.T	Y	Y	1.1	1.01	1.4	5.60E+06	6.20E+06	4.99E+06	1.24:1.00	6.20E+06	4.99E+06	1.24:1.00	1.24	1	671	687	Acetylation (K)
131	115	P45880|VDAC2_HUMAN	VDAC2	K.YK(+42.01)WC(+57.02)EYGLTFTEK.W	Y	Y	1.48	0.4	2.8	3.32E+07	3.42E+07	3.23E+07	1.06:1.00	3.42E+07	3.23E+07	1.06:1.00	1.06	1	73	85	Acetylation (K); Carbamidomethylation
1177	4875	P45877|PPIC_HUMAN	PPIC	K.GYGYK(+42.01)GSKFHR.V	Y	Y	0.96	1.88	1.5	7.32E+05	5.61E+05	9.04E+05	0.62:1.00	5.61E+05	9.04E+05	0.62:1.00	1.61	1	79	89	Acetylation (K)
193	303	P42765|THIM_HUMAN	ACAA2	K.ISREEC(+57.02)DK(+42.01)YALQSQQR.W	Y	Y	1.28	0.68	1	6.67E+06	6.23E+06	7.11E+06	0.88:1.00	6.23E+06	7.11E+06	0.88:1.00	1.14	1	174	189	Carbamidomethylation; Acetylation (K)
193	303	P42765|THIM_HUMAN	ACAA2	K.HKISREEC(+57.02)DK(+42.01)YALQSQQR.W	N	Y	0.85	0.22	1.8	5.52E+06	5.34E+06	5.71E+06	0.94:1.00	5.34E+06	5.71E+06	0.94:1.00	1.07	3	172	189	Carbamidomethylation; Acetylation (K)
193	303	P42765|THIM_HUMAN	ACAA2	R.EEC(+57.02)DK(+42.01)YALQSQQR.W	N	Y	0.61	2.93	2.8	3.61E+05	1.75E+05	5.47E+05	0.32:1.00	1.75E+05	5.47E+05	0.32:1.00	3.12	1	177	189	Carbamidomethylation; Acetylation (K)
193	303	P42765|THIM_HUMAN	ACAA2	K.RTPFGAYGGLLK(+42.01)DFTATDLSEFAAK.A	Y	Y	0.95	0.73	3.3	2.97E+07	3.28E+07	2.67E+07	1.23:1.00	3.28E+07	2.67E+07	1.23:1.00	1.23	3	14	38	Acetylation (K)
146	435	P42704|LPPRC_HUMAN	LRPPRC	K.KLLQK(+42.01)VFNDTC(+57.02)R.S	N	Y	0.6	1.29	3.9	7.23E+05	9.31E+05	5.15E+05	1.81:1.00	9.31E+05	5.15E+05	1.81:1.00	1.81	1	103	114	Acetylation (K); Carbamidomethylation
13	10	P40939|ECHA_HUMAN	HADHA	K.TGIEQGSDAGYLC(+57.02)ESQK(+42.01)FGELVMTK.E	Y	Y	1.72	0.81	1.9	1.80E+08	1.71E+08	1.89E+08	0.90:1.00	1.71E+08	1.89E+08	0.90:1.00	1.11	3	310	334	Carbamidomethylation; Acetylation (K)
13	10	P40939|ECHA_HUMAN	HADHA	K.IIDVVKTGIEQGSDAGYLC(+57.02)ESQK(+42.01)FGELVMTK.E	N	Y	0.83	0.17	2	8.76E+06	8.51E+06	9.02E+06	0.94:1.00	8.51E+06	9.02E+06	0.94:1.00	1.06	2	304	334	Carbamidomethylation; Acetylation (K)
13	10	P40939|ECHA_HUMAN	HADHA	K.TGIEQGSDAGYLC(+57.02)ESQK(+42.01)FGELVMTKESK.A	N	Y	0.29	1.63	7	2.15E+05	1.50E+05	2.79E+05	0.54:1.00	1.50E+05	2.79E+05	0.54:1.00	1.86	1	310	337	Carbamidomethylation; Acetylation (K)
13	10	P40939|ECHA_HUMAN	HADHA	R.INSPNSK(+42.01)VNTLSK.E	N	Y	1.62	0.2	1.9	2.04E+07	2.08E+07	2.00E+07	1.04:1.00	2.08E+07	2.00E+07	1.04:1.00	1.04	1	54	66	Acetylation (K)
13	10	P40939|ECHA_HUMAN	HADHA	K.VIGMHYFSPVDK(+42.01)MQLLEIITTEKTSK.D	N	Y	0.87	0.78	2.4	1.11E+07	1.25E+07	9.61E+06	1.31:1.00	1.25E+07	9.61E+06	1.31:1.00	1.31	2	494	519	Acetylation (K)
13	10	P40939|ECHA_HUMAN	HADHA	K.VIIVVK(+42.01)DGPGFYTTR.C	N	Y	1.4	3.23	0.2	2.13E+06	2.59E+06	1.67E+06	1.55:1.00	2.59E+06	1.67E+06	1.55:1.00	1.55	1	535	549	Acetylation (K)
13	10	P40939|ECHA_HUMAN	HADHA	K.NK(+42.01)FGAPQKDVK.H	N	Y	0.61	0.6	4.7	1.86E+06	1.60E+06	2.13E+06	0.75:1.00	1.60E+06	2.13E+06	0.75:1.00	1.33	2	352	362	Acetylation (K)
13	10	P40939|ECHA_HUMAN	HADHA	R.GQQQVFK(+42.01)GLNDK.V	N	Y	1.47	0.18	0.9	1.48E+06	1.46E+06	1.50E+06	0.97:1.00	1.46E+06	1.50E+06	0.97:1.00	1.03	1	400	411	Acetylation (K)
13	10	P40939|ECHA_HUMAN	HADHA	K.VIGMHYFSPVDK(+42.01)MQLLEIITTEK.T	Y	Y	1.42	2.39	4.4	9.24E+07	1.09E+08	7.61E+07	1.43:1.00	1.09E+08	7.61E+07	1.43:1.00	1.43	2	494	516	Acetylation (K)
13	10	P40939|ECHA_HUMAN	HADHA	R.KQTK(+42.01)GLYPAPLK.I	N	Y	0.91	0.46	1.3	6.30E+05	5.86E+05	6.74E+05	0.87:1.00	5.86E+05	6.74E+05	0.87:1.00	1.15	1	292	303	Acetylation (K)
13	10	P40939|ECHA_HUMAN	HADHA	K.GLADKK(+42.01)ISPKR.D	N	Y	1.21	0.1	0.1	4.26E+05	4.30E+05	4.21E+05	1.02:1.00	4.30E+05	4.21E+05	1.02:1.00	1.02	1	250	260	Acetylation (K)
13	10	P40939|ECHA_HUMAN	HADHA	K.GLADKK(+42.01)ISPK.R	N	Y	0.67	0.36	3.6	1.60E+05	1.73E+05	1.47E+05	1.17:1.00	1.73E+05	1.47E+05	1.17:1.00	1.17	1	250	259	Acetylation (K)
30	19	P40926|MDHM_HUMAN	MDH2	K.TIIPLISQC(+57.02)TPK(+42.01)VDFPQDQLTALTGR.I	N	Y	0.72	0.37	4.5	2.04E+07	1.88E+07	2.20E+07	0.86:1.00	1.88E+07	2.20E+07	0.86:1.00	1.17	1	204	229	Carbamidomethylation; Acetylation (K)
30	19	P40926|MDHM_HUMAN	MDH2	R.VNVPVIGGHAGK(+42.01)TIIPLISQC(+57.02)TPK.V	N	Y	1.02	1.53	4.2	1.89E+07	2.20E+07	1.58E+07	1.39:1.00	2.20E+07	1.58E+07	1.39:1.00	1.39	1	192	215	Acetylation (K); Carbamidomethylation
30	19	P40926|MDHM_HUMAN	MDH2	R.ANTFVAELK(+42.01)GLDPARVNVPVIGGHAGK.T	N	Y	1.72	0.24	0.2	8.01E+06	8.15E+06	7.87E+06	1.03:1.00	8.15E+06	7.87E+06	1.03:1.00	1.03	1	177	203	Acetylation (K)
30	19	P40926|MDHM_HUMAN	MDH2	K.ASIKKGEDFVK(+42.01)TLK	N	Y	0.97	2.14	3.1	6.51E+06	4.91E+06	8.10E+06	0.61:1.00	4.91E+06	8.10E+06	0.61:1.00	1.65	1	325	338	Acetylation (K)
30	19	P40926|MDHM_HUMAN	MDH2	K.KGEDFVK(+42.01)TLK	N	Y	1.48	2.89	1.7	5.55E+06	4.63E+06	6.48E+06	0.72:1.00	4.63E+06	6.48E+06	0.72:1.00	1.4	1	329	338	Acetylation (K)
30	19	P40926|MDHM_HUMAN	MDH2	R.ANTFVAELK(+42.01)GLDPAR.V	N	Y	1.56	3.38	0.9	1.86E+07	2.27E+07	1.45E+07	1.56:1.00	2.27E+07	1.45E+07	1.56:1.00	1.56	2	177	191	Acetylation (K)
30	19	P40926|MDHM_HUMAN	MDH2	K.ASIK(+42.01)KGEDFVK.T	N	Y	0.71	2.9	2.2	4.49E+06	6.47E+06	2.51E+06	2.58:1.00	6.47E+06	2.51E+06	2.58:1.00	2.58	2	325	335	Acetylation (K)
30	19	P40926|MDHM_HUMAN	MDH2	K.KGIEK(+42.01)NLGIGK.V	N	Y	1.48	0.23	0.2	2.02E+06	1.98E+06	2.05E+06	0.97:1.00	1.98E+06	2.05E+06	0.97:1.00	1.04	1	297	307	Acetylation (K)
30	19	P40926|MDHM_HUMAN	MDH2	K.VSSFEEK(+42.01)MISDAIPELK.A	N	Y	0.71	1.29	1.4	3.07E+06	2.33E+06	3.81E+06	0.61:1.00	2.33E+06	3.81E+06	0.61:1.00	1.64	2	308	324	Acetylation (K)
30	19	P40926|MDHM_HUMAN	MDH2	R.IQEAGTEVVK(+42.01)AK.A	N	Y	0.9	0.82	2.1	6.58E+05	7.25E+05	5.90E+05	1.23:1.00	7.25E+05	5.90E+05	1.23:1.00	1.23	1	230	241	Acetylation (K)
172	247	P40925|MDHC_HUMAN	MDH1	K.SQGAALDK(+42.01)YAK.K	Y	Y	0.97	1.85	2.4	3.80E+06	2.95E+06	4.65E+06	0.64:1.00	2.95E+06	4.65E+06	0.64:1.00	1.57	1	111	121	Acetylation (K)
172	247	P40925|MDHC_HUMAN	MDH1	K.SQGAALDK(+42.01)YAKK.S	N	Y	0.44	0.05	7.1	5.28E+05	5.21E+05	5.35E+05	0.97:1.00	5.21E+05	5.35E+05	0.97:1.00	1.03	1	111	122	Acetylation (K)
172	247	P40925|MDHC_HUMAN	MDH1	K.SQGAALDKYAK(+42.01).K	N	Y	0.26	2.53	8.6	1.53E+05	2.20E+05	8.63E+04	2.55:1.00	2.20E+05	8.63E+04	2.55:1.00	2.55	1	111	121	Acetylation (K)
1545	2277	P38935|SMBP2_HUMAN	IGHMBP2	R.EGVLYAGSGTK(+42.01).N	Y	Y	1.03	1.52	1.8	2.65E+06	3.04E+06	2.26E+06	1.35:1.00	3.04E+06	2.26E+06	1.35:1.00	1.35	1	947	957	Acetylation (K)
93	54	P38646|GRP75_HUMAN	HSPA9	R.YDDPEVQK(+42.01)DIK.N	N	Y	0.46	0.45	7	2.14E+06	2.38E+06	1.90E+06	1.25:1.00	2.38E+06	1.90E+06	1.25:1.00	1.25	1	128	138	Acetylation (K)
93	54	P38646|GRP75_HUMAN	HSPA9	R.RYDDPEVQK(+42.01)DIK.N	N	Y	0.5	0.64	6.1	1.63E+06	1.35E+06	1.92E+06	0.71:1.00	1.35E+06	1.92E+06	0.71:1.00	1.41	1	127	138	Acetylation (K)
93	54	P38646|GRP75_HUMAN	HSPA9	R.RYDDPEVQKDIK(+42.01)NVPFK.I	N	Y	1.12	1.15	0.5	6.08E+06	6.76E+06	5.40E+06	1.25:1.00	6.76E+06	5.40E+06	1.25:1.00	1.25	2	127	143	Acetylation (K)
93	54	P38646|GRP75_HUMAN	HSPA9	R.ETGVDLTK(+42.01)DNMALQR.V	N	Y	0.78	1.15	1.2	9.64E+05	7.72E+05	1.16E+06	0.67:1.00	7.72E+05	1.16E+06	0.67:1.00	1.5	2	293	307	Acetylation (K)
93	54	P38646|GRP75_HUMAN	HSPA9	K.NAEK(+42.01)YAEEDR.R	N	Y	0.61	0.1	2.1	2.18E+05	2.24E+05	2.12E+05	1.06:1.00	2.24E+05	2.12E+05	1.06:1.00	1.06	2	564	573	Acetylation (K)
107	98	P37837|TALDO_HUMAN	TALDO1	R.K(+42.01)FAADAVKLER.M	Y	Y	1.06	0.72	1.5	1.02E+07	9.26E+06	1.11E+07	0.83:1.00	9.26E+06	1.11E+07	0.83:1.00	1.2	2	314	324	Acetylation (K)
107	98	P37837|TALDO_HUMAN	TALDO1	K.AAQASDLEK(+42.01)IHLDEK.S	Y	Y	1.16	0.22	2.4	6.83E+06	6.67E+06	7.00E+06	0.95:1.00	6.67E+06	7.00E+06	0.95:1.00	1.05	2	278	292	Acetylation (K)
107	98	P37837|TALDO_HUMAN	TALDO1	K.FAADAVK(+42.01)LER.M	N	Y	0.38	3.76	2.6	1.78E+06	6.64E+05	2.90E+06	0.23:1.00	6.64E+05	2.90E+06	0.23:1.00	4.37	1	315	324	Acetylation (K)
384	710	P36957|ODO2_HUMAN	DLST	K.HNLK(+42.01)LGFMSAFVK.A	Y	Y	0.64	0.37	5.3	3.44E+06	3.11E+06	3.77E+06	0.82:1.00	3.11E+06	3.77E+06	0.82:1.00	1.21	2	274	286	Acetylation (K)
384	710	P36957|ODO2_HUMAN	DLST	R.HK(+42.01)EAFLK(+42.01)K.H	Y	Y	1.06	0.77	1.6	5.99E+05	6.57E+05	5.41E+05	1.21:1.00	6.57E+05	5.41E+05	1.21:1.00	1.21	1	266	273	Acetylation (K)
248	266	P36542|ATPG_HUMAN	ATP5F1C	R.THSDQFLVAFK(+42.01)EVGR.K	Y	Y	1.23	0.73	1.9	2.89E+06	3.10E+06	2.69E+06	1.15:1.00	3.10E+06	2.69E+06	1.15:1.00	1.15	1	144	158	Acetylation (K)
248	266	P36542|ATPG_HUMAN	ATP5F1C	K.MVAAAK(+42.01)YAR.A	N	Y	0.94	1.24	1.7	5.95E+05	5.08E+05	6.82E+05	0.74:1.00	5.08E+05	6.82E+05	0.74:1.00	1.34	1	50	58	Acetylation (K)
1173	1560	P35914|HMGCL_HUMAN	HMGCL	R.DGLQNEK(+42.01)NIVSTPVK.I	Y	Y	1.48	9.67	0.9	4.75E+06	6.57E+06	2.94E+06	2.24:1.00	6.57E+06	2.94E+06	2.24:1.00	2.24	1	42	56	Acetylation (K)
4	37	P35579|MYH9_HUMAN	MYH9	M.AQQAADK(+42.01)YLYVDKNFINNPLAQADWAAK.K	N	Y	0.63	60	0	1.01E+06	0	2.03E+06	00:00:01	0	2.03E+06	00:00:01	256	1	2	29	Acetylation (K)
548	495	P34897|GLYM_HUMAN	SHMT2	K.LQDFK(+42.01)SFLLKDSETSQR.L	Y	Y	0.67	1.53	4.2	4.45E+06	5.70E+06	3.20E+06	1.78:1.00	5.70E+06	3.20E+06	1.78:1.00	1.78	1	465	481	Acetylation (K)
548	495	P34897|GLYM_HUMAN	SHMT2	K.LQDFK(+42.01)SFLLK.D	N	Y	1.44	0.17	0.3	2.29E+06	2.25E+06	2.32E+06	0.97:1.00	2.25E+06	2.32E+06	0.97:1.00	1.03	1	465	474	Acetylation (K)
548	495	P34897|GLYM_HUMAN	SHMT2	R.EYSLQVLK(+42.01)NAR.A	N	Y	0.64	60	0	1.82E+05	0	3.64E+05	00:00:01	0	3.64E+05	00:00:01	256	1	349	359	Acetylation (K)
162	348	P31946|1433B_HUMAN	YWHAB	M.TMDK(+42.01)SELVQK.A	Y	Y	0.88	9.06	1.2	1.08E+06	2.46E+05	1.91E+06	0.13:1.00	2.46E+05	1.91E+06	0.13:1.00	7.76	1	2	11	Acetylation (K)
319	293	P31040|SDHA_HUMAN	SDHA	R.AFGGQSLK(+42.01)FGK.G	Y	Y	0.68	0.19	3.5	2.73E+06	2.62E+06	2.85E+06	0.92:1.00	2.62E+06	2.85E+06	0.92:1.00	1.09	1	172	182	Acetylation (K)
319	293	P31040|SDHA_HUMAN	SDHA	R.IDEYDYSK(+42.01)PIQGQQK.K	N	Y	0.78	1.77	2.6	2.95E+05	2.12E+05	3.78E+05	0.56:1.00	2.12E+05	3.78E+05	0.56:1.00	1.78	1	601	615	Acetylation (K)
18	23	P30101|PDIA3_HUMAN	PDIA3	R.EATNPPVIQEEK(+42.01)PK.K	N	Y	0.9	4.89	2	2.68E+05	1.51E+05	3.85E+05	0.39:1.00	1.51E+05	3.85E+05	0.39:1.00	2.56	1	483	496	Acetylation (K)
52	66	P30086|PEBP1_HUMAN	PEBP1	R.YVWLVYEQDRPLK(+42.01)C(+57.02)DEPILSNR.S	N	Y	0.47	1.44	7.4	4.12E+06	2.80E+06	5.45E+06	0.51:1.00	2.80E+06	5.45E+06	0.51:1.00	1.94	1	120	141	Acetylation (K); Carbamidomethylation
565	653	P30084|ECHM_HUMAN	ECHS1	K.FLK(+42.01)HWDHLTQVK.K	Y	Y	1.09	3.01	2.1	1.68E+07	1.18E+07	2.19E+07	0.54:1.00	1.18E+07	2.19E+07	0.54:1.00	1.86	2	116	127	Acetylation (K)
32	39	P29401|TKT_HUMAN	TKT	K.AFGQAK(+42.01)HQPTAIIAK.T	N	Y	1.02	0.83	2.1	4.29E+06	4.67E+06	3.91E+06	1.20:1.00	4.67E+06	3.91E+06	1.20:1.00	1.2	2	227	241	Acetylation (K)
32	39	P29401|TKT_HUMAN	TKT	R.GITGVEDKESWHGK(+42.01)PLPK.N	N	Y	0.81	3.1	1.6	2.11E+06	2.97E+06	1.25E+06	2.38:1.00	2.97E+06	1.25E+06	2.38:1.00	2.38	1	247	264	Acetylation (K)
156	102	P26641|EF1G_HUMAN	EEF1G	K.AFNQGK(+42.01)IFK	Y	Y	1.12	0.65	3.7	1.52E+07	1.63E+07	1.41E+07	1.15:1.00	1.63E+07	1.41E+07	1.15:1.00	1.15	1	429	437	Acetylation (K)
112	286	P26583|HMGB2_HUMAN	HMGB2	K.RPPSAFFLFC(+57.02)SEHRPK(+42.01).I	N	Y	1.69	3.75	0.4	5.01E+06	6.00E+06	4.03E+06	1.49:1.00	6.00E+06	4.03E+06	1.49:1.00	1.49	1	97	112	Carbamidomethylation; Acetylation (K)
112	286	P26583|HMGB2_HUMAN	HMGB2	K.LKEK(+42.01)YEKDIAAYR.A	N		0.9	0.74	2.3	3.87E+06	3.49E+06	4.25E+06	0.82:1.00	3.49E+06	4.25E+06	0.82:1.00	1.22	1	151	163	Acetylation (K)
379	275	P26440|IVD_HUMAN	IVD	R.EAFGQK(+42.01)IGHFQLMQGK.M	Y	Y	0.94	1.15	1.9	2.47E+06	2.81E+06	2.13E+06	1.32:1.00	2.81E+06	2.13E+06	1.32:1.00	1.32	1	310	325	Acetylation (K)
88	82	P24752|THIL_HUMAN	ACAT1	R.GSTPYGGVKLEDLIVK(+42.01)DGLTDVYNK.I	Y	Y	1.3	1.14	1.3	9.26E+06	8.33E+06	1.02E+07	0.82:1.00	8.33E+06	1.02E+07	0.82:1.00	1.22	1	166	190	Acetylation (K)
88	82	P24752|THIL_HUMAN	ACAT1	R.SKAAWEAGK(+42.01)FGNEVIPVTVTVK.G	N	Y	1.13	0.57	3.2	9.04E+06	9.57E+06	8.50E+06	1.13:1.00	9.57E+06	8.50E+06	1.13:1.00	1.13	1	222	243	Acetylation (K)
88	82	P24752|THIL_HUMAN	ACAT1	R.VDFSK(+42.01)VPK.L	N	Y	1.54	0.13	0.3	3.32E+06	3.28E+06	3.37E+06	0.97:1.00	3.28E+06	3.37E+06	0.97:1.00	1.03	1	259	266	Acetylation (K)
88	82	P24752|THIL_HUMAN	ACAT1	R.GSTPYGGVK(+42.01)LEDLIVK.D	N	Y	1.21	4.8	0.3	1.37E+06	1.82E+06	9.20E+05	1.98:1.00	1.82E+06	9.20E+05	1.98:1.00	1.98	1	166	181	Acetylation (K)
329	268	P23368|MAOM_HUMAN	ME2	R.DRTQQYDDLIDEFMK(+42.01)AITDRYGR.N	Y	Y	0.88	0.1	1.1	3.37E+06	3.30E+06	3.44E+06	0.96:1.00	3.30E+06	3.44E+06	0.96:1.00	1.04	2	226	248	Acetylation (K)
329	268	P23368|MAOM_HUMAN	ME2	K.GK(+42.01)PLMLNPR.T	N	Y	0.44	1.49	7.1	1.35E+06	1.75E+06	9.46E+05	1.85:1.00	1.75E+06	9.46E+05	1.85:1.00	1.85	1	25	33	Acetylation (K)
329	268	P23368|MAOM_HUMAN	ME2	K.MAFRYPEPEDKAK(+42.01)YVK.E	N	Y	0.48	0.67	5.9	5.03E+05	5.94E+05	4.11E+05	1.44:1.00	5.94E+05	4.11E+05	1.44:1.00	1.44	1	539	554	Acetylation (K)
237	287	P22695|QCR2_HUMAN	UQCRC2	R.LTSSLTTK(+42.01)GASSFK.I	Y	Y	1.53	2.77	0.7	1.99E+06	1.52E+06	2.47E+06	0.62:1.00	1.52E+06	2.47E+06	0.62:1.00	1.63	1	85	98	Acetylation (K)
109	94	P21796|VDAC1_HUMAN	VDAC1	R.FGIAAK(+42.01)YQIDPDAC(+57.02)FSAK.V	Y	Y	1.09	0.25	1.8	8.27E+07	8.54E+07	8.00E+07	1.07:1.00	8.54E+07	8.00E+07	1.07:1.00	1.07	4	219	236	Acetylation (K); Carbamidomethylation
109	94	P21796|VDAC1_HUMAN	VDAC1	K.VTGSLETK(+42.01)YR.W	N	Y	0.65	0.8	2.1	1.22E+06	1.46E+06	9.79E+05	1.49:1.00	1.46E+06	9.79E+05	1.49:1.00	1.49	2	54	63	Acetylation (K)
818	15468	P21291|CSRP1_HUMAN	CSRP1	K.FAQK(+42.01)IGGSER.C	Y	Y	0.9	0.42	1	1.66E+05	1.78E+05	1.55E+05	1.14:1.00	1.78E+05	1.55E+05	1.14:1.00	1.14	1	109	118	Acetylation (K)
1033	1525	P20962|PTMS_HUMAN	PTMS	K.SVEAAAELSAK(+42.01)DLK.E	Y	Y	0.86	1.18	1.4	9.52E+06	7.85E+06	1.12E+07	0.70:1.00	7.85E+06	1.12E+07	0.70:1.00	1.43	2	5	18	Acetylation (K)
165	231	P19338|NUCL_HUMAN	NCL	K.TLFVK(+42.01)GLSEDTTEETLKESFDGSVR.A	Y	Y	0.78	0.96	1.4	7.61E+06	8.81E+06	6.40E+06	1.38:1.00	8.81E+06	6.40E+06	1.38:1.00	1.38	2	573	597	Acetylation (K)
101	131	P18669|PGAM1_HUMAN	PGAM1	R.HYGGLTGLNK(+42.01)AETAAK.H	N	Y	0.77	1.3	3.5	1.01E+06	1.23E+06	7.86E+05	1.56:1.00	1.23E+06	7.86E+05	1.56:1.00	1.56	1	91	106	Acetylation (K)
101	131	P18669|PGAM1_HUMAN	PGAM1	K.HGEAQVK(+42.01)IWR.R	N	Y	0.42	0.96	5.1	5.42E+05	6.55E+05	4.30E+05	1.52:1.00	6.55E+05	4.30E+05	1.52:1.00	1.52	1	107	116	Acetylation (K)
651	762	P18621|RL17_HUMAN	RPL17	R.KATK(+42.01)YLKDVTLQK.Q	Y	Y	1.19	0.84	0.1	6.29E+05	6.84E+05	5.73E+05	1.19:1.00	6.84E+05	5.73E+05	1.19:1.00	1.19	1	43	55	Acetylation (K)
1117	1321	P18583|SON_HUMAN	SON	K.RLTDLDK(+42.01)AQLLEIAK.A	Y	Y	0.89	0.71	3.4	1.53E+07	1.33E+07	1.74E+07	0.76:1.00	1.33E+07	1.74E+07	0.76:1.00	1.31	2	2049	2063	Acetylation (K)
285	257	P17987|TCPA_HUMAN	TCP1	R.SLHDALC(+57.02)VVK(+42.01)R.V	Y	Y	1.22	5.4	0.7	3.10E+06	4.22E+06	1.99E+06	2.12:1.00	4.22E+06	1.99E+06	2.12:1.00	2.12	1	391	401	Carbamidomethylation; Acetylation (K)
20	26	P14618|KPYM_HUMAN	PKM	R.TGLIKGS(+79.97)GTAEVELK.K	N	Y	1.02	3.27	0.5	7.10E+05	4.80E+05	9.40E+05	0.51:1.00	4.80E+05	9.40E+05	0.51:1.00	1.96	1	121	135	Phosphorylation (STY)
20	26	P14618|KPYM_HUMAN	PKM	M.SK(+42.01)PHSEAGTAFIQTQQLHAAMADTFLEHMC(+57.02)R.L	N	Y	0.71	1.02	2.5	5.04E+06	4.02E+06	6.06E+06	0.66:1.00	4.02E+06	6.06E+06	0.66:1.00	1.51	1	2	32	Acetylation (K); Carbamidomethylation
136	128	P13804|ETFA_HUMAN	ETFA	K.VAQDLC(+57.02)K(+42.01)VAGIAK.V	N	Y	0.94	1.89	1.6	1.38E+06	1.08E+06	1.67E+06	0.65:1.00	1.08E+06	1.67E+06	0.65:1.00	1.55	1	63	75	Carbamidomethylation; Acetylation (K)
1026	1201	P13073|COX41_HUMAN	COX4I1	R.DHPLPEVAHVK(+42.01)HLSASQK.A	Y	Y	1.65	0.43	0.6	4.62E+06	4.78E+06	4.46E+06	1.07:1.00	4.78E+06	4.46E+06	1.07:1.00	1.07	1	43	60	Acetylation (K)
44	135	P12236|ADT3_HUMAN	SLC25A6	K.AFFK(+42.01)GAWSNVLR.G	N		1.18	0.83	3.6	9.81E+07	8.93E+07	1.07E+08	0.84:1.00	8.93E+07	1.07E+08	0.84:1.00	1.2	1	269	280	Acetylation (K)
44	135	P12236|ADT3_HUMAN	SLC25A6	R.DEGGKAFFK(+42.01)GAWSNVLR.G	N		1.22	0.1	1.4	1.18E+07	1.17E+07	1.19E+07	0.98:1.00	1.17E+07	1.19E+07	0.98:1.00	1.02	2	264	280	Acetylation (K)
44	135	P12236|ADT3_HUMAN	SLC25A6	K.IFRDEGGK(+42.01)AFFKGAWSNVLR.G	Y	Y	0.99	0.64	0.7	4.93E+06	4.56E+06	5.29E+06	0.86:1.00	4.56E+06	5.29E+06	0.86:1.00	1.16	1	261	280	Acetylation (K)
79	157	P12235|ADT1_HUMAN	SLC25A4	K.AFFK(+42.01)GAWSNVLR.G	N		1.18	0.83	3.6	9.81E+07	8.93E+07	1.07E+08	0.84:1.00	8.93E+07	1.07E+08	0.84:1.00	1.2	1	269	280	Acetylation (K)
79	157	P12235|ADT1_HUMAN	SLC25A4	M.GDHAWSFLK(+42.01)DFLAGGVAAAVSK.T	Y	Y	1.94	1.36	0.5	1.20E+07	1.31E+07	1.09E+07	1.20:1.00	1.31E+07	1.09E+07	1.20:1.00	1.2	1	2	23	Acetylation (K)
79	157	P12235|ADT1_HUMAN	SLC25A4	M.GDHAWSFLK(+42.01)DFLAGGVAAAVSK(+42.01)TAVAPIER.V	N	Y	1.19	60	0	7.32E+06	1.46E+07	0	1.00:0	1.46E+07	0	1.00:0	256	2	2	31	Acetylation (K)
377	258	P11310|ACADM_HUMAN	ACADM	K.VAMGAFDK(+42.01)TRPVVAAGAVGLAQR.A	Y	Y	2.3	1.96	1	2.51E+07	2.26E+07	2.77E+07	0.82:1.00	2.26E+07	2.77E+07	0.82:1.00	1.23	1	272	294	Acetylation (K)
377	258	P11310|ACADM_HUMAN	ACADM	R.ALDEATK(+42.01)YALER.K	N	Y	0.74	0.89	2.7	4.70E+05	3.91E+05	5.48E+05	0.71:1.00	3.91E+05	5.48E+05	0.71:1.00	1.4	1	295	306	Acetylation (K)
923	1067	P11182|ODB2_HUMAN	DBT	K.LREELK(+42.01)PIAFAR.G	Y	Y	1.33	0.13	1.1	6.24E+06	6.15E+06	6.32E+06	0.97:1.00	6.15E+06	6.32E+06	0.97:1.00	1.03	2	290	301	Acetylation (K)
923	1067	P11182|ODB2_HUMAN	DBT	R.FNQKGEVYK(+42.01)AQIMNVSWSADHR.V	Y	Y	0.83	0.01	1.4	1.06E+07	1.06E+07	1.06E+07	1.00:1.00	1.06E+07	1.06E+07	1.00:1.00	1	2	432	453	Acetylation (K)
923	1067	P11182|ODB2_HUMAN	DBT	K.GEVYK(+42.01)AQIMNVSWSADHR.V	N	Y	1.04	5.13	0	1.61E+06	9.91E+05	2.24E+06	0.44:1.00	9.91E+05	2.24E+06	0.44:1.00	2.26	1	436	453	Acetylation (K)
39	31	P10809|CH60_HUMAN	HSPD1	R.IQEIIEQLDVTTSEYEKEK(+42.01)LNER.L	N	Y	0.77	3.99	0.9	1.92E+07	9.31E+06	2.90E+07	0.32:1.00	9.31E+06	2.90E+07	0.32:1.00	3.11	1	371	393	Acetylation (K)
39	31	P10809|CH60_HUMAN	HSPD1	R.SIAKEGFEK(+42.01)ISK.G	N	Y	1.6	6.77	1	3.80E+06	2.34E+06	5.26E+06	0.45:1.00	2.34E+06	5.26E+06	0.45:1.00	2.25	1	122	133	Acetylation (K)
39	31	P10809|CH60_HUMAN	HSPD1	K.EGFEK(+42.01)ISK.G	N	Y	1.05	3.2	1.6	2.84E+06	3.75E+06	1.92E+06	1.95:1.00	3.75E+06	1.92E+06	1.95:1.00	1.95	1	126	133	Acetylation (K)
39	31	P10809|CH60_HUMAN	HSPD1	K.SIDLK(+42.01)DKYK.N	N	Y	0.48	0.96	5.2	2.40E+06	1.81E+06	2.99E+06	0.61:1.00	1.81E+06	2.99E+06	0.61:1.00	1.65	1	83	91	Acetylation (K)
39	31	P10809|CH60_HUMAN	HSPD1	K.SIDLKDKYK(+42.01)NIGAK.L	N	Y	0.91	2.53	1.6	1.22E+06	8.52E+05	1.58E+06	0.54:1.00	8.52E+05	1.58E+06	0.54:1.00	1.86	1	83	96	Acetylation (K)
1052	1048	P10599|THIO_HUMAN	TXN	K.MIK(+42.01)PFFHSLSEK.Y	N	Y	1.21	3.41	1.1	5.91E+06	4.33E+06	7.48E+06	0.58:1.00	4.33E+06	7.48E+06	0.58:1.00	1.73	1	37	48	Acetylation (K)
761	676	P10515|ODP2_HUMAN	DLAT	R.ITKK(+42.01)DIDSFVPSK.V	Y	Y	0.99	2.39	3.3	5.87E+06	4.45E+06	7.30E+06	0.61:1.00	4.45E+06	7.30E+06	0.61:1.00	1.64	1	384	396	Acetylation (K)
761	676	P10515|ODP2_HUMAN	DLAT	K.KLAVEK(+42.01)GIDLTQVK.G	Y	Y	0.94	3.19	1	2.81E+06	1.79E+06	3.82E+06	0.47:1.00	1.79E+06	3.82E+06	0.47:1.00	2.13	1	363	376	Acetylation (K)
38	127	P10412|H14_HUMAN	H1-4	R.SGVSLAALK(+42.01)K.A	N		0.81	4.19	4	4.81E+06	2.46E+06	7.15E+06	0.34:1.00	2.46E+06	7.15E+06	0.34:1.00	2.91	1	55	64	Acetylation (K)
38	127	P10412|H14_HUMAN	H1-4	R.KASGPPVSELITK(+42.01)AVAASK.E	N		1.12	3.99	0.3	1.32E+06	1.75E+06	8.94E+05	1.96:1.00	1.75E+06	8.94E+05	1.96:1.00	1.96	1	34	52	Acetylation (K)
38	127	P10412|H14_HUMAN	H1-4	R.IKLGLK(+42.01)SLVSK.G	N		0.95	2.41	1.3	1.28E+06	1.64E+06	9.19E+05	1.78:1.00	1.64E+06	9.19E+05	1.78:1.00	1.78	1	80	90	Acetylation (K)
159	208	P09651|ROA1_HUMAN	HNRNPA1	M.SK(+42.01)SESPKEPEQLR.K	N	Y	1.04	9.04	0.9	1.35E+06	5.77E+05	2.13E+06	0.27:1.00	5.77E+05	2.13E+06	0.27:1.00	3.69	1	2	14	Acetylation (K)
170	202	P09622|DLDH_HUMAN	DLD	K.ALTGGIAHLFK(+42.01)QNK.V	Y	Y	0.94	1.18	3.6	3.48E+07	4.02E+07	2.95E+07	1.36:1.00	4.02E+07	2.95E+07	1.36:1.00	1.36	1	133	146	Acetylation (K)
170	202	P09622|DLDH_HUMAN	DLD	R.RPFTK(+42.01)NLGLEELGIELDPR.G	Y	Y	0.58	0.49	2.5	1.37E+07	1.53E+07	1.20E+07	1.27:1.00	1.53E+07	1.20E+07	1.27:1.00	1.27	1	316	334	Acetylation (K)
170	202	P09622|DLDH_HUMAN	DLD	R.ILQK(+42.01)QGFK.F	Y	Y	1.8	3.43	1.2	7.56E+06	9.01E+06	6.11E+06	1.47:1.00	9.01E+06	6.11E+06	1.47:1.00	1.47	1	264	271	Acetylation (K)
170	202	P09622|DLDH_HUMAN	DLD	R.LNLDK(+42.01)MMEQK.S	N	Y	0.96	0.16	2.6	4.52E+06	4.41E+06	4.63E+06	0.95:1.00	4.41E+06	4.63E+06	0.95:1.00	1.05	1	118	127	Acetylation (K)
170	202	P09622|DLDH_HUMAN	DLD	K.SEEQLK(+42.01)EEGIEYK.V	N	Y	0.96	0.37	0.2	4.08E+05	3.87E+05	4.30E+05	0.90:1.00	3.87E+05	4.30E+05	0.90:1.00	1.11	1	405	417	Acetylation (K)
187	159	P09525|ANXA4_HUMAN	ANXA4	K.SLYSFIK(+42.01)GDTSGDYRK.V	N	Y	0.73	1.98	2.9	1.69E+06	2.29E+06	1.09E+06	2.10:1.00	2.29E+06	1.09E+06	2.10:1.00	2.1	1	294	309	Acetylation (K)
53	195	P09429|HMGB1_HUMAN	HMGB1	K.LKEK(+42.01)YEKDIAAYR.A	N		0.9	0.74	2.3	3.87E+06	3.49E+06	4.25E+06	0.82:1.00	3.49E+06	4.25E+06	0.82:1.00	1.22	1	151	163	Acetylation (K)
63	81	P08758|ANXA5_HUMAN	ANXA5	K.TLFGRDLLDDLK(+42.01)SELTGKFEK.L	N	Y	0.98	1.52	1.1	6.08E+06	4.93E+06	7.22E+06	0.68:1.00	4.93E+06	7.22E+06	0.68:1.00	1.47	2	59	79	Acetylation (K)
63	81	P08758|ANXA5_HUMAN	ANXA5	K.LIVALMK(+42.01)PSR.L	N	Y	1.2	0.92	1.7	1.39E+06	1.52E+06	1.27E+06	1.19:1.00	1.52E+06	1.27E+06	1.19:1.00	1.19	1	80	89	Acetylation (K)
63	81	P08758|ANXA5_HUMAN	ANXA5	R.DLLDDLK(+42.01)SELTGKFEK.L	N	Y	0.95	1.18	1.6	1.36E+06	1.56E+06	1.16E+06	1.35:1.00	1.56E+06	1.16E+06	1.35:1.00	1.35	1	64	79	Acetylation (K)
63	81	P08758|ANXA5_HUMAN	ANXA5	K.FEK(+42.01)LIVALMKPSR.L	N	Y	1.09	7.69	0.3	1.17E+06	1.83E+06	5.14E+05	3.56:1.00	1.83E+06	5.14E+05	3.56:1.00	3.56	1	77	89	Acetylation (K)
63	81	P08758|ANXA5_HUMAN	ANXA5	R.LYDAYELK(+42.01)HALKGAGTNEK.V	N	Y	0.8	1.68	0.9	4.82E+05	3.52E+05	6.11E+05	0.58:1.00	3.52E+05	6.11E+05	0.58:1.00	1.73	1	90	108	Acetylation (K)
94	104	P08729|K2C7_HUMAN	KRT7	K.FASFIDK(+42.01)VR.F	N		1.02	4.22	1.6	1.75E+06	1.14E+06	2.37E+06	0.48:1.00	1.14E+06	2.37E+06	0.48:1.00	2.08	1	102	110	Acetylation (K)
745	626	P08559|ODPA_HUMAN	PDHA1	R.SKSDPIMLLK(+42.01)DR.M	Y	Y	1.34	0.87	1.2	2.37E+07	2.18E+07	2.55E+07	0.85:1.00	2.18E+07	2.55E+07	0.85:1.00	1.17	2	312	323	Acetylation (K)
745	626	P08559|ODPA_HUMAN	PDHA1	R.RMELK(+42.01)ADQLYK.Q	Y	Y	0.93	0.24	2.5	1.89E+06	1.96E+06	1.83E+06	1.07:1.00	1.96E+06	1.83E+06	1.07:1.00	1.07	1	73	83	Acetylation (K)
745	626	P08559|ODPA_HUMAN	PDHA1	R.AAASTDYYK(+42.01)R.G	Y	Y	0.55	0.48	5.6	4.79E+05	4.23E+05	5.35E+05	0.79:1.00	4.23E+05	5.35E+05	0.79:1.00	1.27	1	236	245	Acetylation (K)
16	12	P08238|HS90B_HUMAN	HSP90AB1	K.VILHLK(+42.01)EDQTEYLEER.R	N		0.49	60	0	1.86E+05	3.73E+05	0	1.00:0	3.73E+05	0	1.00:0	256	1	181	196	Acetylation (K)
70	70	P08133|ANXA6_HUMAN	ANXA6	M.AK(+42.01)PAQGAK(+42.01)YR.G	N	Y	1.15	1.73	1.5	7.73E+05	6.55E+05	8.91E+05	0.74:1.00	6.55E+05	8.91E+05	0.74:1.00	1.36	1	2	11	Acetylation (K)
70	70	P08133|ANXA6_HUMAN	ANXA6	K.SLYGKDLIADLK(+42.01)YELTGKFER.L	N	Y	0.51	60	0	2.24E+05	0	4.47E+05	00:00:01	0	4.47E+05	00:00:01	256	1	64	84	Acetylation (K)
252	267	P07954|FUMH_HUMAN	FH	R.IGFAEK(+42.01)VAAK.V	Y	Y	0.95	1.74	4.1	1.29E+07	1.02E+07	1.56E+07	0.65:1.00	1.02E+07	1.56E+07	0.65:1.00	1.53	1	287	296	Acetylation (K)
299	281	P07910|HNRPC_HUMAN	HNRNPC	K.IVGC(+57.02)SVHK(+42.01)GFAFVQYVNER.N	N	Y	0.6	0.12	3.9	3.30E+06	3.40E+06	3.19E+06	1.07:1.00	3.40E+06	3.19E+06	1.07:1.00	1.07	1	43	61	Carbamidomethylation; Acetylation (K)
35	18	P07900|HS90A_HUMAN	HSP90AA1	K.VILHLK(+42.01)EDQTEYLEER.R	N		0.49	60	0	1.86E+05	3.73E+05	0	1.00:0	3.73E+05	0	1.00:0	256	1	186	201	Acetylation (K)
35	18	P07900|HS90A_HUMAN	HSP90AA1	K.VTVITK(+42.01)HNDDEQYAWESSAGGSFTVR.T	N	Y	0.28	60	0	3.31E+04	6.61E+04	0	1.00:0	6.61E+04	0	1.00:0	256	1	148	173	Acetylation (K)
209	351	P06748|NPM_HUMAN	NPM1	K.FINYVK(+42.01)NC(+57.02)FR.M	Y	Y	0.74	1.4	3.7	2.14E+06	2.64E+06	1.64E+06	1.61:1.00	2.64E+06	1.64E+06	1.61:1.00	1.61	1	268	277	Acetylation (K); Carbamidomethylation
209	351	P06748|NPM_HUMAN	NPM1	K.VEAK(+42.01)FINYVK.N	Y	Y	3.67	1.48	0.8	2.29E+08	2.47E+08	2.11E+08	1.17:1.00	2.47E+08	2.11E+08	1.17:1.00	1.17	1	264	273	Acetylation (K)
209	351	P06748|NPM_HUMAN	NPM1	K.GGSLPKVEAK(+42.01)FINYVK.N	N	Y	2.07	0.79	1.1	6.88E+07	7.18E+07	6.57E+07	1.09:1.00	7.18E+07	6.57E+07	1.09:1.00	1.09	2	258	273	Acetylation (K)
209	351	P06748|NPM_HUMAN	NPM1	K.MQASIEKGGSLPKVEAK(+42.01)FINYVK.N	N	Y	0.83	2.01	0.9	1.17E+07	8.24E+06	1.51E+07	0.54:1.00	8.24E+06	1.51E+07	0.54:1.00	1.84	2	251	273	Acetylation (K)
42	21	P06733|ENOA_HUMAN	ENO1	K.SC(+57.02)NC(+57.02)LLLK(+42.01)VNQIGSVTESLQAC(+57.02)K.L	N	Y	0.82	0.14	1.6	9.90E+06	9.63E+06	1.02E+07	0.95:1.00	9.63E+06	1.02E+07	0.95:1.00	1.05	2	336	358	Carbamidomethylation; Acetylation (K)
42	21	P06733|ENOA_HUMAN	ENO1	K.AGAVEK(+42.01)GVPLYR.H	N	Y	1.25	1.75	1.2	1.21E+06	1.36E+06	1.05E+06	1.29:1.00	1.36E+06	1.05E+06	1.29:1.00	1.29	1	121	132	Acetylation (K)
47	13	P06576|ATPB_HUMAN	ATP5F1B	K.LVPLK(+42.01)ETIK.G	N	Y	0.63	60	0	1.92E+05	3.84E+05	0	1.00:0	3.84E+05	0	1.00:0	256	1	481	489	Acetylation (K)
29	49	P05787|K2C8_HUMAN	KRT8	R.AFS(+79.97)SRSYTSGPGSR.I	N	Y	0.58	60	0	1.24E+05	0	2.49E+05	00:00:01	0	2.49E+05	00:00:01	256	1	19	32	Phosphorylation (STY)
29	49	P05787|K2C8_HUMAN	KRT8	K.WSLLQQQK(+42.01)TAR.S	N	Y	1.06	4.03	0.3	2.54E+06	1.59E+06	3.48E+06	0.46:1.00	1.59E+06	3.48E+06	0.46:1.00	2.19	1	123	133	Acetylation (K)
29	49	P05787|K2C8_HUMAN	KRT8	K.FASFIDK(+42.01)VR.F	N		1.02	4.22	1.6	1.75E+06	1.14E+06	2.37E+06	0.48:1.00	1.14E+06	2.37E+06	0.48:1.00	2.08	1	102	110	Acetylation (K)
29	49	P05787|K2C8_HUMAN	KRT8	K.MLETK(+42.01)WSLLQQQK.T	N	Y	0.92	1.52	3.5	5.54E+06	4.34E+06	6.74E+06	0.64:1.00	4.34E+06	6.74E+06	0.64:1.00	1.55	2	118	130	Acetylation (K)
1344	1807	P05204|HMGN2_HUMAN	HMGN2	R.LSAK(+42.01)PAPPKPEPKPK.K	N	Y	0.82	60	0	2.99E+05	0	5.97E+05	00:00:01	0	5.97E+05	00:00:01	256	1	28	42	Acetylation (K)
68	118	P05141|ADT2_HUMAN	SLC25A5	K.AFFK(+42.01)GAWSNVLR.G	N		1.18	0.83	3.6	9.81E+07	8.93E+07	1.07E+08	0.84:1.00	8.93E+07	1.07E+08	0.84:1.00	1.2	1	269	280	Acetylation (K)
68	118	P05141|ADT2_HUMAN	SLC25A5	R.DEGGKAFFK(+42.01)GAWSNVLR.G	N		1.22	0.1	1.4	1.18E+07	1.17E+07	1.19E+07	0.98:1.00	1.17E+07	1.19E+07	0.98:1.00	1.02	2	264	280	Acetylation (K)
68	118	P05141|ADT2_HUMAN	SLC25A5	K.IARDEGGKAFFK(+42.01)GAWSNVLR.G	Y	Y	1.34	6.42	0.1	4.59E+06	6.40E+06	2.79E+06	2.29:1.00	6.40E+06	2.79E+06	2.29:1.00	2.29	1	261	280	Acetylation (K)
7	34	P04406|G3P_HUMAN	GAPDH	K.TVDGPSGK(+42.01)LWR.D	N	Y	1.4	3.49	1.7	1.37E+07	1.05E+07	1.69E+07	0.63:1.00	1.05E+07	1.69E+07	0.63:1.00	1.6	1	187	197	Acetylation (K)
7	34	P04406|G3P_HUMAN	GAPDH	R.LEKPAKYDDIK(+42.01)K.V	N	Y	1.18	0.23	1.8	4.41E+06	4.53E+06	4.30E+06	1.05:1.00	4.53E+06	4.30E+06	1.05:1.00	1.05	1	249	260	Acetylation (K)
7	34	P04406|G3P_HUMAN	GAPDH	K.VVK(+42.01)QASEGPLK.G	N	Y	1.44	2.15	0	1.28E+06	1.49E+06	1.08E+06	1.38:1.00	1.49E+06	1.08E+06	1.38:1.00	1.38	1	261	271	Acetylation (K)
84	282	P04179|SODM_HUMAN	SOD2	K.NVRPDYLK(+42.01)AIWNVINWENVTER.Y	Y	Y	1.82	5.85	0.1	3.18E+07	4.05E+07	2.31E+07	1.75:1.00	4.05E+07	2.31E+07	1.75:1.00	1.75	1	195	216	Acetylation (K)
84	282	P04179|SODM_HUMAN	SOD2	R.DFGSFDK(+42.01)FKEK.L	Y	Y	1.27	0.37	0.6	4.67E+07	4.83E+07	4.51E+07	1.07:1.00	4.83E+07	4.51E+07	1.07:1.00	1.07	4	124	134	Acetylation (K)
84	282	P04179|SODM_HUMAN	SOD2	R.DFGSFDK(+42.01)FK.E	N	Y	1.54	2.07	0.4	4.77E+06	3.89E+06	5.65E+06	0.69:1.00	3.89E+06	5.65E+06	0.69:1.00	1.45	1	124	132	Acetylation (K)
84	282	P04179|SODM_HUMAN	SOD2	K.RDFGSFDK(+42.01)FKEK.L	N	Y	0.95	1.58	3.1	3.34E+06	2.67E+06	4.00E+06	0.67:1.00	2.67E+06	4.00E+06	0.67:1.00	1.5	1	123	134	Acetylation (K)
84	282	P04179|SODM_HUMAN	SOD2	K.HHAAYVNNLNVTEEK(+42.01)YQEALAK.G	N	Y	0.85	0.3	2.4	5.62E+06	5.36E+06	5.88E+06	0.91:1.00	5.36E+06	5.88E+06	0.91:1.00	1.1	3	54	75	Acetylation (K)
84	282	P04179|SODM_HUMAN	SOD2	K.HHAAYVNNLNVTEEK(+42.01)YQEALAKGDVTAQIALQPALK.F	N	Y	0.9	1.14	2.5	2.15E+06	1.78E+06	2.52E+06	0.71:1.00	1.78E+06	2.52E+06	0.71:1.00	1.42	1	54	89	Acetylation (K)
34	35	P04075|ALDOA_HUMAN	ALDOA	K.ALSDHHIYLEGTLLK(+42.01)PNMVTPGHAC(+57.02)TQK.F	N	Y	0.93	3.81	0.8	4.20E+06	5.70E+06	2.71E+06	2.10:1.00	5.70E+06	2.71E+06	2.10:1.00	2.1	2	216	243	Acetylation (K); Carbamidomethylation
34	35	P04075|ALDOA_HUMAN	ALDOA	K.GILAADESTGSIAK(+42.01)R.L	N	Y	1.37	0.94	1.4	5.56E+06	5.98E+06	5.15E+06	1.16:1.00	5.98E+06	5.15E+06	1.16:1.00	1.16	1	29	43	Acetylation (K)
34	35	P04075|ALDOA_HUMAN	ALDOA	R.IVAPGKGILAADESTGSIAK(+42.01)R.L	N	Y	1.05	2.99	1.7	3.73E+06	4.90E+06	2.56E+06	1.91:1.00	4.90E+06	2.56E+06	1.91:1.00	1.91	1	23	43	Acetylation (K)
36	93	P02766|TTHY_HUMAN	TTR	R.GSPAINVAVHVFRK(+42.01).A	N	Y	0.35	2.58	8	6.27E+05	3.57E+05	8.98E+05	0.40:1.00	3.57E+05	8.98E+05	0.40:1.00	2.51	1	42	55	Acetylation (K)
43	95	P01275|GLUC_HUMAN	GCG	K.EFIAWLVK(+42.01).G	N	Y	0.59	60	0	3.75E+05	0	7.49E+05	00:00:01	0	7.49E+05	00:00:01	256	1	118	125	Acetylation (K)
80	47	P00558|PGK1_HUMAN	PGK1	K.SLLGKDVLFLK(+42.01)DC(+57.02)VGPEVEK.A	N	Y	0.9	0.38	1.4	5.21E+06	4.89E+06	5.52E+06	0.89:1.00	4.89E+06	5.52E+06	0.89:1.00	1.13	1	87	106	Acetylation (K); Carbamidomethylation
80	47	P00558|PGK1_HUMAN	PGK1	K.SVVLMSHLGRPDGVPMPDK(+42.01)YSLEPVAVELK.S	Y	Y	1.36	0.47	2.6	1.05E+08	1.01E+08	1.09E+08	0.93:1.00	1.01E+08	1.09E+08	0.93:1.00	1.08	3	57	86	Acetylation (K)
80	47	P00558|PGK1_HUMAN	PGK1	K.K(+42.01)YAEAVTR.A	N	Y	0.42	1.92	2.7	1.99E+05	2.73E+05	1.26E+05	2.17:1.00	2.73E+05	1.26E+05	2.17:1.00	2.17	1	323	330	Acetylation (K)
50	62	P00505|AATM_HUMAN	GOT2	R.VGAFTMVC(+57.02)K(+42.01)DADEAKR.V	N	Y	1.03	9.26	1.5	1.59E+06	2.49E+06	6.83E+05	3.64:1.00	2.49E+06	6.83E+05	3.64:1.00	3.64	1	288	303	Carbamidomethylation; Acetylation (K)
50	62	P00505|AATM_HUMAN	GOT2	R.KAEAQIAAK(+42.01)NLDKEYLPIGGLAEFC(+57.02)K.A	Y	Y	1.28	0.47	3.2	6.62E+07	6.94E+07	6.29E+07	1.10:1.00	6.94E+07	6.29E+07	1.10:1.00	1.1	2	82	107	Acetylation (K); Carbamidomethylation
50	62	P00505|AATM_HUMAN	GOT2	A.SSWWTHVEMGPPDPILGVTEAFK(+42.01)R.D	Y	Y	1.11	1.59	2.6	2.40E+07	2.01E+07	2.79E+07	0.72:1.00	2.01E+07	2.79E+07	0.72:1.00	1.39	1	30	53	Acetylation (K)
50	62	P00505|AATM_HUMAN	GOT2	R.FFK(+42.01)FSR.D	N	Y	1.49	2.54	2	1.40E+07	1.18E+07	1.61E+07	0.73:1.00	1.18E+07	1.61E+07	0.73:1.00	1.36	1	148	153	Acetylation (K)
50	62	P00505|AATM_HUMAN	GOT2	R.LIKEFSIYMTK(+42.01)DGR.I	N	Y	1.2	6.46	0.8	4.89E+06	6.98E+06	2.80E+06	2.50:1.00	6.98E+06	2.80E+06	2.50:1.00	2.5	1	394	407	Acetylation (K)
50	62	P00505|AATM_HUMAN	GOT2	R.DVFLPK(+42.01)PTWGNHTPIFR.D	N	Y	0.64	2.85	4.6	1.95E+06	3.02E+06	8.77E+05	3.44:1.00	3.02E+06	8.77E+05	3.44:1.00	3.44	1	154	170	Acetylation (K)
50	62	P00505|AATM_HUMAN	GOT2	R.LIK(+42.01)EFSIYMTK.D	N	Y	0.66	0.89	3.9	1.79E+06	2.15E+06	1.44E+06	1.50:1.00	2.15E+06	1.44E+06	1.50:1.00	1.5	1	394	404	Acetylation (K)
50	62	P00505|AATM_HUMAN	GOT2	R.TQLVSNLK(+42.01)K.E	N	Y	0.75	60	0	4.23E+05	8.45E+05	0	1.00:0	8.45E+05	0	1.00:0	256	1	356	364	Acetylation (K)
508	330	P00441|SODC_HUMAN	SOD1	R.TLVVHEK(+42.01)ADDLGKGGNEESTK.T	N	Y	1.06	0.98	2.3	1.25E+06	1.40E+06	1.10E+06	1.27:1.00	1.40E+06	1.10E+06	1.27:1.00	1.27	1	117	137	Acetylation (K)
439	409	P00390|GSHR_HUMAN	GSR	R.LNAIYQNNLTK(+42.01)SHIEIIR.G	N	Y	0.36	60	0	5.31E+04	1.06E+05	0	1.00:0	1.06E+05	0	1.00:0	256	1	154	171	Acetylation (K)
175	109	P00367|DHE3_HUMAN	GLUD1	R.ISGASEK(+42.01)DIVHSGLAYTMER.S	Y	Y	1.12	0.27	2.7	4.12E+06	4.24E+06	4.00E+06	1.06:1.00	4.24E+06	4.00E+06	1.06:1.00	1.06	1	497	516	Acetylation (K)
175	109	P00367|DHE3_HUMAN	GLUD1	R.TAMK(+42.01)YNLGLDLR.T	N		1.15	0.17	2	3.01E+06	2.95E+06	3.07E+06	0.96:1.00	2.95E+06	3.07E+06	0.96:1.00	1.04	1	524	535	Acetylation (K)
175	109	P00367|DHE3_HUMAN	GLUD1	R.KFGK(+42.01)HGGTIPIVPTAEFQDR.I	Y	Y	0.96	1.28	0.3	3.18E+06	3.69E+06	2.67E+06	1.38:1.00	3.69E+06	2.67E+06	1.38:1.00	1.38	2	477	496	Acetylation (K)
3	5	P00352|AL1A1_HUMAN	ALDH1A1	K.KYILGNPLT(+79.97)PGVT(+79.97)QGPQIDK.E	N	Y	0.61	0.67	1.9	4.78E+05	5.55E+05	4.01E+05	1.38:1.00	5.55E+05	4.01E+05	1.38:1.00	1.38	1	329	348	Phosphorylation (STY)
3	5	P00352|AL1A1_HUMAN	ALDH1A1	R.YC(+57.02)AGWADK(+42.01)IQGR.T	N	Y	1.14	0.29	1	1.47E+06	1.42E+06	1.51E+06	0.94:1.00	1.42E+06	1.51E+06	0.94:1.00	1.06	1	132	143	Carbamidomethylation; Acetylation (K)
1413	1649	O95571|ETHE1_HUMAN	ETHE1	R.TDFQQGC(+57.02)AK(+42.01)TLYHSVHEK.I	Y	Y	1.26	0.92	0.6	1.20E+06	1.29E+06	1.11E+06	1.16:1.00	1.29E+06	1.11E+06	1.16:1.00	1.16	1	164	181	Carbamidomethylation; Acetylation (K)
1882	2160	O75947|ATP5H_HUMAN	ATP5PD	K.AGLVDDFEK(+42.01)K.F	Y	Y	0.54	1.67	5.8	1.16E+06	7.31E+05	1.59E+06	0.46:1.00	7.31E+05	1.59E+06	0.46:1.00	2.18	1	64	73	Acetylation (K)
1738	1669	O75521|ECI2_HUMAN	ECI2	K.AK(+42.01)WDAWNALGSLPK.E	Y	Y	2.01	1.27	0.5	4.42E+07	4.05E+07	4.78E+07	0.85:1.00	4.05E+07	4.78E+07	0.85:1.00	1.18	1	91	104	Acetylation (K)
264	461	O75323|NIPS2_HUMAN	NIPSNAP2	K.IHEDK(+42.01)HYPC(+57.02)TLVGTWNTWYGEQDQAVHLWR.Y	Y	Y	1.63	0.2	0.5	4.71E+07	4.61E+07	4.80E+07	0.96:1.00	4.61E+07	4.80E+07	0.96:1.00	1.04	3	100	129	Acetylation (K); Carbamidomethylation
433	256	O60664|PLIN3_HUMAN	PLIN3	K.TVC(+57.02)DAAEK(+42.01)GVR.T	Y	Y	1.45	0.09	0.6	1.13E+06	1.12E+06	1.13E+06	0.98:1.00	1.12E+06	1.13E+06	0.98:1.00	1.02	1	58	68	Carbamidomethylation; Acetylation (K)
895	844	O15382|BCAT2_HUMAN	BCAT2	R.FQKELK(+42.01)EIQYGIR.A	Y	Y	0.56	2.05	1.5	4.01E+06	5.70E+06	2.31E+06	2.46:1.00	5.70E+06	2.31E+06	2.46:1.00	2.46	2	372	384	Acetylation (K)
895	844	O15382|BCAT2_HUMAN	BCAT2	R.FQK(+42.01)ELKEIQYGIR.A	N	Y	1.26	0.37	0.2	3.63E+06	3.75E+06	3.52E+06	1.07:1.00	3.75E+06	3.52E+06	1.07:1.00	1.07	1	372	384	Acetylation (K)
1485	1258	O00330|ODPX_HUMAN	PDHX	R.NILEK(+42.01)HSLDASQGTATGPR.G	Y	Y	1.88	0.03	0.5	5.28E+06	5.26E+06	5.29E+06	0.99:1.00	5.26E+06	5.29E+06	0.99:1.00	1.01	1	190	208	Acetylation (K)
12	331	E9PAV3|NACAM_HUMAN	NACA	K.EAPTPPAVTPPSPEKGPAT(+79.97)PAPK(+42.01).G	Y	Y	1.66	9.37	0.5	1.22E+07	6.97E+06	1.73E+07	0.40:1.00	6.97E+06	1.73E+07	0.40:1.00	2.49	1	1612	1634	Phosphorylation (STY); Acetylation (K)
12	331	E9PAV3|NACAM_HUMAN	NACA	R.EGAAT(+79.97)PS(+79.97)KGDLTPPAVTPVSLKK(+42.01)APATSAPK.G	N	Y	0.55	0.27	4.1	3.06E+06	3.27E+06	2.85E+06	1.15:1.00	3.27E+06	2.85E+06	1.15:1.00	1.15	1	1423	1453	Phosphorylation (STY); Acetylation (K)
12	331	E9PAV3|NACAM_HUMAN	NACA	K.GAPTPPAAT(+79.97)PPSPKGGPAT(+79.97)PS(+79.97)PK.W	Y	Y	1.67	0.54	1.3	1.06E+07	1.02E+07	1.10E+07	0.93:1.00	1.02E+07	1.10E+07	0.93:1.00	1.08	1	938	960	Phosphorylation (STY)
12	331	E9PAV3|NACAM_HUMAN	NACA	K.EGPATPAPKQAPALSMTSSS(+79.97)P.K	N	Y	0.4	60	0	3.46E+04	0	6.91E+04	00:00:01	0	6.91E+04	00:00:01	256	1	898	918	Phosphorylation (STY)
12	331	E9PAV3|NACAM_HUMAN	NACA	K.K(+42.01)APATPAPMGAPT(+79.97)LPAVIPSSPK.E	N	Y	0.44	3.74	3	2.76E+06	4.38E+06	1.14E+06	3.84:1.00	4.38E+06	1.14E+06	3.84:1.00	3.84	1	1492	1514	Acetylation (K); Phosphorylation (STY)

## Sheet: C - Enrichment - SIRT2 targets
GroupID	Category	Term	Description	LogP	Log(q-value)	InTerm_InList	Genes	Symbols	neglogp
1_Summary	KEGG Pathway	hsa01200	Carbon metabolism	-17.5751	-13.5299	12/114	50,1737,1892,2271,2597,3030,3418,4190,4191,5315,6389,6888,47,2108,4204,7385,7415,10476,3295,10157,10965,3313,6233	ACO2,DLAT,ECHS1,FH,GAPDH,HADHA,IDH2,MDH1,MDH2,PKM,SDHA,TALDO1,ACLY,ETFA,MECP2,UQCRC2,VCP,ATP5PD,HSD17B4,AASS,ACOT2,HSPA9,RPS27A	17.5751
1_Member	KEGG Pathway	hsa01200	Carbon metabolism	-17.5751	-13.5299	12/114	50,1737,1892,2271,2597,3030,3418,4190,4191,5315,6389,6888	ACO2,DLAT,ECHS1,FH,GAPDH,HADHA,IDH2,MDH1,MDH2,PKM,SDHA,TALDO1	17.5751
1_Member	KEGG Pathway	ko01200	Carbon metabolism	-17.5751	-13.5299	12/114	50,1737,1892,2271,2597,3030,3418,4190,4191,5315,6389,6888	ACO2,DLAT,ECHS1,FH,GAPDH,HADHA,IDH2,MDH1,MDH2,PKM,SDHA,TALDO1	17.5751
1_Member	KEGG Pathway	ko00020	Citrate cycle (TCA cycle)	-15.2693	-11.4001	8/30	47,50,1737,2271,3418,4190,4191,6389	ACLY,ACO2,DLAT,FH,IDH2,MDH1,MDH2,SDHA	15.2693
1_Member	GO Biological Processes	GO:0006101	citrate metabolic process	-14.668	-10.9238	8/35	47,50,1737,2271,3418,4190,4191,6389	ACLY,ACO2,DLAT,FH,IDH2,MDH1,MDH2,SDHA	14.668
1_Member	KEGG Pathway	hsa00020	Citrate cycle (TCA cycle)	-14.3523	-10.705	8/38	47,50,1737,2271,3418,4190,4191,6389	ACLY,ACO2,DLAT,FH,IDH2,MDH1,MDH2,SDHA	14.3523
1_Member	GO Biological Processes	GO:0072350	tricarboxylic acid metabolic process	-14.2532	-10.6851	8/39	47,50,1737,2271,3418,4190,4191,6389	ACLY,ACO2,DLAT,FH,IDH2,MDH1,MDH2,SDHA	14.2532
1_Member	GO Biological Processes	GO:0045333	cellular respiration	-13.2802	-9.88814	11/187	50,1737,2108,2271,3418,4190,4191,4204,6389,7385,7415	ACO2,DLAT,ETFA,FH,IDH2,MDH1,MDH2,MECP2,SDHA,UQCRC2,VCP	13.2802
1_Member	GO Biological Processes	GO:0009060	aerobic respiration	-13.1547	-9.8084	9/87	50,1737,2271,3418,4190,4191,6389,7385,7415	ACO2,DLAT,FH,IDH2,MDH1,MDH2,SDHA,UQCRC2,VCP	13.1547
1_Member	GO Biological Processes	GO:0006099	tricarboxylic acid cycle	-12.5249	-9.22004	7/34	50,1737,2271,3418,4190,4191,6389	ACO2,DLAT,FH,IDH2,MDH1,MDH2,SDHA	12.5249
1_Member	GO Biological Processes	GO:0006091	generation of precursor metabolites and energy	-12.1948	-8.9277	14/522	50,1737,2108,2271,2597,3418,4190,4191,4204,5315,6389,7385,7415,10476	ACO2,DLAT,ETFA,FH,GAPDH,IDH2,MDH1,MDH2,MECP2,PKM,SDHA,UQCRC2,VCP,ATP5PD	12.1948
1_Member	KEGG Pathway	M00009	Citrate cycle (TCA cycle, Krebs cycle)	-11.6011	-8.40097	6/22	50,2271,3418,4190,4191,6389	ACO2,FH,IDH2,MDH1,MDH2,SDHA	11.6011
1_Member	KEGG Pathway	hsa_M00009	Citrate cycle (TCA cycle, Krebs cycle)	-11.6011	-8.40097	6/22	50,2271,3418,4190,4191,6389	ACO2,FH,IDH2,MDH1,MDH2,SDHA	11.6011
1_Member	GO Biological Processes	GO:0015980	energy derivation by oxidation of organic compounds	-11.3974	-8.25531	11/278	50,1737,2108,2271,3418,4190,4191,4204,6389,7385,7415	ACO2,DLAT,ETFA,FH,IDH2,MDH1,MDH2,MECP2,SDHA,UQCRC2,VCP	11.3974
1_Member	GO Biological Processes	GO:0006732	coenzyme metabolic process	-10.9145	-7.82353	12/408	47,1737,2597,3295,3418,4190,4191,5315,6888,7415,10157,10965	ACLY,DLAT,GAPDH,HSD17B4,IDH2,MDH1,MDH2,PKM,TALDO1,VCP,AASS,ACOT2	10.9145
1_Member	Reactome Gene Sets	R-HSA-1428517	The citric acid (TCA) cycle and respiratory electron transport	-10.3822	-7.35815	9/175	50,1737,2108,2271,3418,4191,6389,7385,10476	ACO2,DLAT,ETFA,FH,IDH2,MDH2,SDHA,UQCRC2,ATP5PD	10.3822
1_Member	GO Biological Processes	GO:0051186	cofactor metabolic process	-10.1411	-7.15657	13/603	47,1737,2597,3295,3313,3418,4190,4191,5315,6888,7415,10157,10965	ACLY,DLAT,GAPDH,HSD17B4,HSPA9,IDH2,MDH1,MDH2,PKM,TALDO1,VCP,AASS,ACOT2	10.1411
1_Member	GO Biological Processes	GO:0016999	antibiotic metabolic process	-9.34463	-6.41335	8/152	47,50,1737,2271,3418,4190,4191,6389	ACLY,ACO2,DLAT,FH,IDH2,MDH1,MDH2,SDHA	9.34463
1_Member	Reactome Gene Sets	R-HSA-71403	Citric acid cycle (TCA cycle)	-9.2882	-6.3733	5/22	50,2271,3418,4191,6389	ACO2,FH,IDH2,MDH2,SDHA	9.2882
1_Member	Reactome Gene Sets	R-HSA-71406	Pyruvate metabolism and Citric Acid (TCA) cycle	-9.03231	-6.13321	6/55	50,1737,2271,3418,4191,6389	ACO2,DLAT,FH,IDH2,MDH2,SDHA	9.03231
1_Member	KEGG Pathway	ko00620	Pyruvate metabolism	-7.95903	-5.2028	5/39	1737,2271,4190,4191,5315	DLAT,FH,MDH1,MDH2,PKM	7.95903
1_Member	KEGG Pathway	M00011	Citrate cycle, second carbon oxidation, 2-oxoglutarate => oxaloacetate	-7.947	-5.2028	4/14	2271,4190,4191,6389	FH,MDH1,MDH2,SDHA	7.947
1_Member	KEGG Pathway	hsa_M00011	Citrate cycle, second carbon oxidation, 2-oxoglutarate => oxaloacetate	-7.947	-5.2028	4/14	2271,4190,4191,6389	FH,MDH1,MDH2,SDHA	7.947
1_Member	GO Biological Processes	GO:0006734	NADH metabolic process	-7.79137	-5.06836	5/42	2597,4190,4191,5315,7415	GAPDH,MDH1,MDH2,PKM,VCP	7.79137
1_Member	GO Biological Processes	GO:0043648	dicarboxylic acid metabolic process	-7.49918	-4.78847	6/98	47,2271,3418,4190,4191,6389	ACLY,FH,IDH2,MDH1,MDH2,SDHA	7.49918
1_Member	KEGG Pathway	hsa00620	Pyruvate metabolism	-7.35582	-4.67233	5/51	1737,2271,4190,4191,5315	DLAT,FH,MDH1,MDH2,PKM	7.35582
1_Member	GO Biological Processes	GO:0019362	pyridine nucleotide metabolic process	-7.10645	-4.51507	7/193	2597,3418,4190,4191,5315,6888,7415	GAPDH,IDH2,MDH1,MDH2,PKM,TALDO1,VCP	7.10645
1_Member	GO Biological Processes	GO:0046496	nicotinamide nucleotide metabolic process	-7.10645	-4.51507	7/193	2597,3418,4190,4191,5315,6888,7415	GAPDH,IDH2,MDH1,MDH2,PKM,TALDO1,VCP	7.10645
1_Member	GO Biological Processes	GO:0072524	pyridine-containing compound metabolic process	-7.00083	-4.418	7/200	2597,3418,4190,4191,5315,6888,7415	GAPDH,IDH2,MDH1,MDH2,PKM,TALDO1,VCP	7.00083
1_Member	GO Biological Processes	GO:0006733	oxidoreduction coenzyme metabolic process	-6.81468	-4.25375	7/213	2597,3418,4190,4191,5315,6888,7415	GAPDH,IDH2,MDH1,MDH2,PKM,TALDO1,VCP	6.81468
1_Member	GO Biological Processes	GO:0006107	oxaloacetate metabolic process	-6.44802	-3.96419	3/8	47,4190,4191	ACLY,MDH1,MDH2	6.44802
1_Member	GO Biological Processes	GO:0006108	malate metabolic process	-6.44802	-3.96419	3/8	2271,4190,4191	FH,MDH1,MDH2	6.44802
1_Member	GO Biological Processes	GO:0019674	NAD metabolic process	-6.44712	-3.96419	5/77	2597,4190,4191,5315,7415	GAPDH,MDH1,MDH2,PKM,VCP	6.44712
1_Member	Reactome Gene Sets	R-HSA-71387	Metabolism of carbohydrates	-4.70532	-2.4107	6/295	2597,4190,4191,5315,6233,6888	GAPDH,MDH1,MDH2,PKM,RPS27A,TALDO1	4.70532
1_Member	GO Biological Processes	GO:0005996	monosaccharide metabolic process	-4.69705	-2.4107	6/296	1737,2597,4190,4191,5315,6888	DLAT,GAPDH,MDH1,MDH2,PKM,TALDO1	4.69705
1_Member	KEGG Pathway	ko00630	Glyoxylate and dicarboxylate metabolism	-4.6925	-2.4107	3/28	50,4190,4191	ACO2,MDH1,MDH2	4.6925
1_Member	GO Biological Processes	GO:0005975	carbohydrate metabolic process	-4.63618	-2.35811	8/631	1737,2597,3418,4190,4191,4204,5315,6888	DLAT,GAPDH,IDH2,MDH1,MDH2,MECP2,PKM,TALDO1	4.63618
1_Member	Reactome Gene Sets	R-HSA-70326	Glucose metabolism	-4.56729	-2.29658	4/91	2597,4190,4191,5315	GAPDH,MDH1,MDH2,PKM	4.56729
1_Member	Reactome Gene Sets	R-HSA-70263	Gluconeogenesis	-4.43434	-2.17444	3/34	2597,4190,4191	GAPDH,MDH1,MDH2	4.43434
1_Member	GO Biological Processes	GO:0046364	monosaccharide biosynthetic process	-4.40627	-2.14992	4/100	2597,4190,4191,6888	GAPDH,MDH1,MDH2,TALDO1	4.40627
1_Member	KEGG Pathway	hsa00630	Glyoxylate and dicarboxylate metabolism	-4.32265	-2.09367	3/37	50,4190,4191	ACO2,MDH1,MDH2	4.32265
1_Member	GO Biological Processes	GO:0006006	glucose metabolic process	-4.27536	-2.05296	5/214	1737,2597,4190,4191,5315	DLAT,GAPDH,MDH1,MDH2,PKM	4.27536
1_Member	GO Biological Processes	GO:0019318	hexose metabolic process	-3.9248	-1.75173	5/254	1737,2597,4190,4191,5315	DLAT,GAPDH,MDH1,MDH2,PKM	3.9248
1_Member	GO Biological Processes	GO:0006094	gluconeogenesis	-3.15987	-1.15822	3/91	2597,4190,4191	GAPDH,MDH1,MDH2	3.15987
1_Member	GO Biological Processes	GO:0016051	carbohydrate biosynthetic process	-3.13956	-1.14549	4/214	2597,4190,4191,6888	GAPDH,MDH1,MDH2,TALDO1	3.13956
1_Member	GO Biological Processes	GO:0019319	hexose biosynthetic process	-3.11889	-1.12674	3/94	2597,4190,4191	GAPDH,MDH1,MDH2	3.11889
2_Summary	GO Biological Processes	GO:0009117	nucleotide metabolic process	-14.0015	-10.5003	17/717	47,1737,2597,2987,3295,3418,4190,4191,4204,5315,6389,6888,7385,7415,10157,10476,10965,7276,50	ACLY,DLAT,GAPDH,GUK1,HSD17B4,IDH2,MDH1,MDH2,MECP2,PKM,SDHA,TALDO1,UQCRC2,VCP,AASS,ATP5PD,ACOT2,TTR,ACO2	14.0015
2_Member	GO Biological Processes	GO:0009117	nucleotide metabolic process	-14.0015	-10.5003	17/717	47,1737,2597,2987,3295,3418,4190,4191,4204,5315,6389,6888,7385,7415,10157,10476,10965	ACLY,DLAT,GAPDH,GUK1,HSD17B4,IDH2,MDH1,MDH2,MECP2,PKM,SDHA,TALDO1,UQCRC2,VCP,AASS,ATP5PD,ACOT2	14.0015
2_Member	GO Biological Processes	GO:0006753	nucleoside phosphate metabolic process	-13.9327	-10.4895	17/724	47,1737,2597,2987,3295,3418,4190,4191,4204,5315,6389,6888,7385,7415,10157,10476,10965	ACLY,DLAT,GAPDH,GUK1,HSD17B4,IDH2,MDH1,MDH2,MECP2,PKM,SDHA,TALDO1,UQCRC2,VCP,AASS,ATP5PD,ACOT2	13.9327
2_Member	GO Biological Processes	GO:0019693	ribose phosphate metabolic process	-11.5597	-8.38957	14/582	47,1737,2597,2987,3295,4204,5315,6389,6888,7385,7415,10157,10476,10965	ACLY,DLAT,GAPDH,GUK1,HSD17B4,MECP2,PKM,SDHA,TALDO1,UQCRC2,VCP,AASS,ATP5PD,ACOT2	11.5597
2_Member	GO Biological Processes	GO:0072521	purine-containing compound metabolic process	-11.1741	-8.05833	14/622	47,1737,2597,2987,3295,4204,5315,6389,7276,7385,7415,10157,10476,10965	ACLY,DLAT,GAPDH,GUK1,HSD17B4,MECP2,PKM,SDHA,TTR,UQCRC2,VCP,AASS,ATP5PD,ACOT2	11.1741
2_Member	GO Biological Processes	GO:0009150	purine ribonucleotide metabolic process	-10.6644	-7.59694	13/547	47,1737,2597,2987,3295,4204,5315,6389,7385,7415,10157,10476,10965	ACLY,DLAT,GAPDH,GUK1,HSD17B4,MECP2,PKM,SDHA,UQCRC2,VCP,AASS,ATP5PD,ACOT2	10.6644
2_Member	GO Biological Processes	GO:0009259	ribonucleotide metabolic process	-10.5188	-7.47357	13/562	47,1737,2597,2987,3295,4204,5315,6389,7385,7415,10157,10476,10965	ACLY,DLAT,GAPDH,GUK1,HSD17B4,MECP2,PKM,SDHA,UQCRC2,VCP,AASS,ATP5PD,ACOT2	10.5188
2_Member	GO Biological Processes	GO:0006163	purine nucleotide metabolic process	-10.276	-7.27215	13/588	47,1737,2597,2987,3295,4204,5315,6389,7385,7415,10157,10476,10965	ACLY,DLAT,GAPDH,GUK1,HSD17B4,MECP2,PKM,SDHA,UQCRC2,VCP,AASS,ATP5PD,ACOT2	10.276
2_Member	GO Biological Processes	GO:0046034	ATP metabolic process	-6.91444	-4.33903	8/311	2597,2987,4204,5315,6389,7385,7415,10476	GAPDH,GUK1,MECP2,PKM,SDHA,UQCRC2,VCP,ATP5PD	6.91444
2_Member	GO Biological Processes	GO:0009205	purine ribonucleoside triphosphate metabolic process	-6.61939	-4.07248	8/340	2597,2987,4204,5315,6389,7385,7415,10476	GAPDH,GUK1,MECP2,PKM,SDHA,UQCRC2,VCP,ATP5PD	6.61939
2_Member	GO Biological Processes	GO:0009199	ribonucleoside triphosphate metabolic process	-6.56173	-4.02839	8/346	2597,2987,4204,5315,6389,7385,7415,10476	GAPDH,GUK1,MECP2,PKM,SDHA,UQCRC2,VCP,ATP5PD	6.56173
2_Member	GO Biological Processes	GO:0009144	purine nucleoside triphosphate metabolic process	-6.55222	-4.02551	8/347	2597,2987,4204,5315,6389,7385,7415,10476	GAPDH,GUK1,MECP2,PKM,SDHA,UQCRC2,VCP,ATP5PD	6.55222
2_Member	GO Biological Processes	GO:0009167	purine ribonucleoside monophosphate metabolic process	-6.54275	-4.02256	8/348	2597,2987,4204,5315,6389,7385,7415,10476	GAPDH,GUK1,MECP2,PKM,SDHA,UQCRC2,VCP,ATP5PD	6.54275
2_Member	GO Biological Processes	GO:0009126	purine nucleoside monophosphate metabolic process	-6.51449	-4.00343	8/351	2597,2987,4204,5315,6389,7385,7415,10476	GAPDH,GUK1,MECP2,PKM,SDHA,UQCRC2,VCP,ATP5PD	6.51449
2_Member	KEGG Pathway	hsa01230	Biosynthesis of amino acids	-6.50459	-4.00343	5/75	50,2597,3418,5315,6888	ACO2,GAPDH,IDH2,PKM,TALDO1	6.50459
2_Member	KEGG Pathway	ko01230	Biosynthesis of amino acids	-6.50459	-4.00343	5/75	50,2597,3418,5315,6888	ACO2,GAPDH,IDH2,PKM,TALDO1	6.50459
2_Member	GO Biological Processes	GO:0009161	ribonucleoside monophosphate metabolic process	-6.41308	-3.93605	8/362	2597,2987,4204,5315,6389,7385,7415,10476	GAPDH,GUK1,MECP2,PKM,SDHA,UQCRC2,VCP,ATP5PD	6.41308
2_Member	GO Biological Processes	GO:0009141	nucleoside triphosphate metabolic process	-6.37702	-3.90583	8/366	2597,2987,4204,5315,6389,7385,7415,10476	GAPDH,GUK1,MECP2,PKM,SDHA,UQCRC2,VCP,ATP5PD	6.37702
2_Member	GO Biological Processes	GO:0009123	nucleoside monophosphate metabolic process	-6.23694	-3.7715	8/382	2597,2987,4204,5315,6389,7385,7415,10476	GAPDH,GUK1,MECP2,PKM,SDHA,UQCRC2,VCP,ATP5PD	6.23694
2_Member	GO Biological Processes	GO:0009165	nucleotide biosynthetic process	-6.19446	-3.7347	8/387	47,1737,2597,2987,3418,5315,7415,10476	ACLY,DLAT,GAPDH,GUK1,IDH2,PKM,VCP,ATP5PD	6.19446
2_Member	GO Biological Processes	GO:1901293	nucleoside phosphate biosynthetic process	-6.16926	-3.72063	8/390	47,1737,2597,2987,3418,5315,7415,10476	ACLY,DLAT,GAPDH,GUK1,IDH2,PKM,VCP,ATP5PD	6.16926
2_Member	GO Biological Processes	GO:0009152	purine ribonucleotide biosynthetic process	-6.00442	-3.57198	7/281	47,1737,2597,2987,5315,7415,10476	ACLY,DLAT,GAPDH,GUK1,PKM,VCP,ATP5PD	6.00442
2_Member	GO Biological Processes	GO:0009260	ribonucleotide biosynthetic process	-5.87362	-3.45678	7/294	47,1737,2597,2987,5315,7415,10476	ACLY,DLAT,GAPDH,GUK1,PKM,VCP,ATP5PD	5.87362
2_Member	GO Biological Processes	GO:0046390	ribose phosphate biosynthetic process	-5.79618	-3.39914	7/302	47,1737,2597,2987,5315,7415,10476	ACLY,DLAT,GAPDH,GUK1,PKM,VCP,ATP5PD	5.79618
2_Member	GO Biological Processes	GO:0006164	purine nucleotide biosynthetic process	-5.76771	-3.3757	7/305	47,1737,2597,2987,5315,7415,10476	ACLY,DLAT,GAPDH,GUK1,PKM,VCP,ATP5PD	5.76771
2_Member	GO Biological Processes	GO:0072522	purine-containing compound biosynthetic process	-5.66583	-3.30185	7/316	47,1737,2597,2987,5315,7415,10476	ACLY,DLAT,GAPDH,GUK1,PKM,VCP,ATP5PD	5.66583
2_Member	GO Biological Processes	GO:0006119	oxidative phosphorylation	-5.03022	-2.72536	5/149	4204,6389,7385,7415,10476	MECP2,SDHA,UQCRC2,VCP,ATP5PD	5.03022
2_Member	GO Biological Processes	GO:0090407	organophosphate biosynthetic process	-4.33443	-2.10212	8/696	47,1737,2597,2987,3418,5315,7415,10476	ACLY,DLAT,GAPDH,GUK1,IDH2,PKM,VCP,ATP5PD	4.33443
2_Member	GO Biological Processes	GO:0009108	coenzyme biosynthetic process	-3.88523	-1.71795	5/259	47,1737,2597,3418,5315	ACLY,DLAT,GAPDH,IDH2,PKM	3.88523
2_Member	GO Biological Processes	GO:0006754	ATP biosynthetic process	-3.59564	-1.46157	4/162	2597,5315,7415,10476	GAPDH,PKM,VCP,ATP5PD	3.59564
2_Member	KEGG Pathway	ko00010	Glycolysis / Gluconeogenesis	-3.55011	-1.42916	3/67	1737,2597,5315	DLAT,GAPDH,PKM	3.55011
2_Member	GO Biological Processes	GO:0009206	purine ribonucleoside triphosphate biosynthetic process	-3.48714	-1.38392	4/173	2597,5315,7415,10476	GAPDH,PKM,VCP,ATP5PD	3.48714
2_Member	GO Biological Processes	GO:0009145	purine nucleoside triphosphate biosynthetic process	-3.47765	-1.3769	4/174	2597,5315,7415,10476	GAPDH,PKM,VCP,ATP5PD	3.47765
2_Member	GO Biological Processes	GO:0051188	cofactor biosynthetic process	-3.4543	-1.35602	5/321	47,1737,2597,3418,5315	ACLY,DLAT,GAPDH,IDH2,PKM	3.4543
2_Member	GO Biological Processes	GO:0009201	ribonucleoside triphosphate biosynthetic process	-3.43104	-1.33763	4/179	2597,5315,7415,10476	GAPDH,PKM,VCP,ATP5PD	3.43104
2_Member	GO Biological Processes	GO:0009168	purine ribonucleoside monophosphate biosynthetic process	-3.37691	-1.29621	4/185	2597,5315,7415,10476	GAPDH,PKM,VCP,ATP5PD	3.37691
2_Member	GO Biological Processes	GO:0009127	purine nucleoside monophosphate biosynthetic process	-3.35929	-1.2895	4/187	2597,5315,7415,10476	GAPDH,PKM,VCP,ATP5PD	3.35929
2_Member	GO Biological Processes	GO:0009142	nucleoside triphosphate biosynthetic process	-3.33324	-1.27028	4/190	2597,5315,7415,10476	GAPDH,PKM,VCP,ATP5PD	3.33324
2_Member	KEGG Pathway	hsa00010	Glycolysis / Gluconeogenesis	-3.26132	-1.22219	3/84	1737,2597,5315	DLAT,GAPDH,PKM	3.26132
2_Member	GO Biological Processes	GO:0009156	ribonucleoside monophosphate biosynthetic process	-3.25766	-1.22103	4/199	2597,5315,7415,10476	GAPDH,PKM,VCP,ATP5PD	3.25766
2_Member	GO Biological Processes	GO:1901137	carbohydrate derivative biosynthetic process	-3.19926	-1.18746	7/778	47,1737,2597,2987,5315,7415,10476	ACLY,DLAT,GAPDH,GUK1,PKM,VCP,ATP5PD	3.19926
2_Member	GO Biological Processes	GO:0009124	nucleoside monophosphate biosynthetic process	-3.1779	-1.1701	4/209	2597,5315,7415,10476	GAPDH,PKM,VCP,ATP5PD	3.1779
2_Member	GO Biological Processes	GO:0034404	nucleobase-containing small molecule biosynthetic process	-3.03013	-1.05309	4/229	2597,2987,5315,7415	GAPDH,GUK1,PKM,VCP	3.03013
2_Member	GO Biological Processes	GO:0046939	nucleotide phosphorylation	-2.6667	-0.732063	3/135	2597,2987,5315	GAPDH,GUK1,PKM	2.6667
2_Member	GO Biological Processes	GO:0009135	purine nucleoside diphosphate metabolic process	-2.63068	-0.706032	3/139	2597,2987,5315	GAPDH,GUK1,PKM	2.63068
2_Member	GO Biological Processes	GO:0009179	purine ribonucleoside diphosphate metabolic process	-2.63068	-0.706032	3/139	2597,2987,5315	GAPDH,GUK1,PKM	2.63068
2_Member	GO Biological Processes	GO:0009185	ribonucleoside diphosphate metabolic process	-2.60439	-0.68465	3/142	2597,2987,5315	GAPDH,GUK1,PKM	2.60439
2_Member	GO Biological Processes	GO:0019359	nicotinamide nucleotide biosynthetic process	-2.56188	-0.658101	3/147	2597,3418,5315	GAPDH,IDH2,PKM	2.56188
2_Member	GO Biological Processes	GO:0019363	pyridine nucleotide biosynthetic process	-2.56188	-0.658101	3/147	2597,3418,5315	GAPDH,IDH2,PKM	2.56188
2_Member	GO Biological Processes	GO:0072525	pyridine-containing compound biosynthetic process	-2.53711	-0.636455	3/150	2597,3418,5315	GAPDH,IDH2,PKM	2.53711
2_Member	GO Biological Processes	GO:0006090	pyruvate metabolic process	-2.49698	-0.600978	3/155	1737,2597,5315	DLAT,GAPDH,PKM	2.49698
2_Member	GO Biological Processes	GO:0009132	nucleoside diphosphate metabolic process	-2.47358	-0.58064	3/158	2597,2987,5315	GAPDH,GUK1,PKM	2.47358
2_Member	GO Biological Processes	GO:0009166	nucleotide catabolic process	-2.27588	-0.415348	3/186	2597,5315,7415	GAPDH,PKM,VCP	2.27588
2_Member	GO Biological Processes	GO:1901292	nucleoside phosphate catabolic process	-2.23775	-0.384253	3/192	2597,5315,7415	GAPDH,PKM,VCP	2.23775
3_Summary	KEGG Pathway	M00085	Fatty acid biosynthesis, elongation, mitochondria	-9.76647	-6.81816	4/6	1892,3030,3033,10449,10965,47,1737,2108,2597,3295,3418,5315,10157,1629,5469	ECHS1,HADHA,HADH,ACAA2,ACOT2,ACLY,DLAT,ETFA,GAPDH,HSD17B4,IDH2,PKM,AASS,DBT,MED1	9.76647
3_Member	KEGG Pathway	M00085	Fatty acid biosynthesis, elongation, mitochondria	-9.76647	-6.81816	4/6	1892,3030,3033,10449	ECHS1,HADHA,HADH,ACAA2	9.76647
3_Member	KEGG Pathway	hsa_M00085	Fatty acid biosynthesis, elongation, mitochondria	-9.76647	-6.81816	4/6	1892,3030,3033,10449	ECHS1,HADHA,HADH,ACAA2	9.76647
3_Member	KEGG Pathway	ko00062	Fatty acid elongation	-8.98524	-6.10138	5/25	1892,3030,3033,10449,10965	ECHS1,HADHA,HADH,ACAA2,ACOT2	8.98524
3_Member	KEGG Pathway	hsa00062	Fatty acid elongation	-8.71997	-5.85084	5/28	1892,3030,3033,10449,10965	ECHS1,HADHA,HADH,ACAA2,ACOT2	8.71997
3_Member	GO Biological Processes	GO:0032787	monocarboxylic acid metabolic process	-8.50135	-5.64646	12/664	47,1737,1892,2108,2597,3030,3033,3295,3418,5315,10449,10965	ACLY,DLAT,ECHS1,ETFA,GAPDH,HADHA,HADH,HSD17B4,IDH2,PKM,ACAA2,ACOT2	8.50135
3_Member	KEGG Pathway	M00032	Lysine degradation, lysine => saccharopine => acetoacetyl-CoA	-8.42709	-5.59935	4/11	1892,3030,3033,10157	ECHS1,HADHA,HADH,AASS	8.42709
3_Member	KEGG Pathway	hsa_M00032	Lysine degradation, lysine => saccharopine => acetoacetyl-CoA	-8.42709	-5.59935	4/11	1892,3030,3033,10157	ECHS1,HADHA,HADH,AASS	8.42709
3_Member	KEGG Pathway	M00087	beta-Oxidation	-8.25161	-5.44942	4/12	1892,3030,3033,10449	ECHS1,HADHA,HADH,ACAA2	8.25161
3_Member	KEGG Pathway	hsa_M00087	beta-Oxidation	-8.25161	-5.44942	4/12	1892,3030,3033,10449	ECHS1,HADHA,HADH,ACAA2	8.25161
3_Member	GO Biological Processes	GO:0006635	fatty acid beta-oxidation	-8.23868	-5.44873	6/74	1892,2108,3030,3033,3295,10449	ECHS1,ETFA,HADHA,HADH,HSD17B4,ACAA2	8.23868
3_Member	Reactome Gene Sets	R-HSA-77289	Mitochondrial Fatty Acid Beta-Oxidation	-8.07864	-5.30059	5/37	1892,3030,3033,10449,10965	ECHS1,HADHA,HADH,ACAA2,ACOT2	8.07864
3_Member	GO Biological Processes	GO:0044282	small molecule catabolic process	-7.91448	-5.18101	10/455	1629,1892,2108,2597,3030,3033,3295,5315,10157,10449	DBT,ECHS1,ETFA,GAPDH,HADHA,HADH,HSD17B4,PKM,AASS,ACAA2	7.91448
3_Member	KEGG Pathway	ko00280	Valine, leucine and isoleucine degradation	-7.49128	-4.78847	5/48	1629,1892,3030,3033,10449	DBT,ECHS1,HADHA,HADH,ACAA2	7.49128
3_Member	Reactome Gene Sets	R-HSA-8978868	Fatty acid metabolism	-7.36389	-4.67233	7/177	47,1892,3030,3033,3295,10449,10965	ACLY,ECHS1,HADHA,HADH,HSD17B4,ACAA2,ACOT2	7.36389
3_Member	KEGG Pathway	hsa00280	Valine, leucine and isoleucine degradation	-7.31254	-4.63838	5/52	1629,1892,3030,3033,10449	DBT,ECHS1,HADHA,HADH,ACAA2	7.31254
3_Member	GO Biological Processes	GO:0019395	fatty acid oxidation	-7.29451	-4.62949	6/106	1892,2108,3030,3033,3295,10449	ECHS1,ETFA,HADHA,HADH,HSD17B4,ACAA2	7.29451
3_Member	GO Biological Processes	GO:0016054	organic acid catabolic process	-7.2287	-4.58142	8/283	1629,1892,2108,3030,3033,3295,10157,10449	DBT,ECHS1,ETFA,HADHA,HADH,HSD17B4,AASS,ACAA2	7.2287
3_Member	GO Biological Processes	GO:0046395	carboxylic acid catabolic process	-7.2287	-4.58142	8/283	1629,1892,2108,3030,3033,3295,10157,10449	DBT,ECHS1,ETFA,HADHA,HADH,HSD17B4,AASS,ACAA2	7.2287
3_Member	Reactome Gene Sets	R-HSA-77310	Beta oxidation of lauroyl-CoA to decanoyl-CoA-CoA	-7.19446	-4.57248	3/5	1892,3030,3033	ECHS1,HADHA,HADH	7.19446
3_Member	Reactome Gene Sets	R-HSA-77348	Beta oxidation of octanoyl-CoA to hexanoyl-CoA	-7.19446	-4.57248	3/5	1892,3030,3033	ECHS1,HADHA,HADH	7.19446
3_Member	Reactome Gene Sets	R-HSA-77350	Beta oxidation of hexanoyl-CoA to butanoyl-CoA	-7.19446	-4.57248	3/5	1892,3030,3033	ECHS1,HADHA,HADH	7.19446
3_Member	GO Biological Processes	GO:0034440	lipid oxidation	-7.17467	-4.5608	6/111	1892,2108,3030,3033,3295,10449	ECHS1,ETFA,HADHA,HADH,HSD17B4,ACAA2	7.17467
3_Member	GO Biological Processes	GO:0009062	fatty acid catabolic process	-7.10545	-4.51507	6/114	1892,2108,3030,3033,3295,10449	ECHS1,ETFA,HADHA,HADH,HSD17B4,ACAA2	7.10545
3_Member	Reactome Gene Sets	R-HSA-77346	Beta oxidation of decanoyl-CoA to octanoyl-CoA-CoA	-6.89402	-4.32591	3/6	1892,3030,3033	ECHS1,HADHA,HADH	6.89402
3_Member	GO Biological Processes	GO:0072329	monocarboxylic acid catabolic process	-6.61238	-4.07231	6/138	1892,2108,3030,3033,3295,10449	ECHS1,ETFA,HADHA,HADH,HSD17B4,ACAA2	6.61238
3_Member	GO Biological Processes	GO:0006631	fatty acid metabolic process	-6.11948	-3.67632	8/396	47,1892,2108,3030,3033,3295,10449,10965	ACLY,ECHS1,ETFA,HADHA,HADH,HSD17B4,ACAA2,ACOT2	6.11948
3_Member	Reactome Gene Sets	R-HSA-77286	mitochondrial fatty acid beta-oxidation of saturated fatty acids	-5.98047	-3.5585	3/11	1892,3030,3033	ECHS1,HADHA,HADH	5.98047
3_Member	KEGG Pathway	ko00071	Fatty acid degradation	-5.83294	-3.42118	4/44	1892,3030,3033,10449	ECHS1,HADHA,HADH,ACAA2	5.83294
3_Member	KEGG Pathway	hsa00071	Fatty acid degradation	-5.71619	-3.33842	4/47	1892,3030,3033,10449	ECHS1,HADHA,HADH,ACAA2	5.71619
3_Member	KEGG Pathway	hsa01212	Fatty acid metabolism	-5.67901	-3.31048	4/48	1892,3030,3033,10449	ECHS1,HADHA,HADH,ACAA2	5.67901
3_Member	KEGG Pathway	ko01212	Fatty acid metabolism	-5.67901	-3.31048	4/48	1892,3030,3033,10449	ECHS1,HADHA,HADH,ACAA2	5.67901
3_Member	KEGG Pathway	ko00310	Lysine degradation	-5.31667	-2.97473	4/59	1892,3030,3033,10157	ECHS1,HADHA,HADH,AASS	5.31667
3_Member	GO Biological Processes	GO:0044242	cellular lipid catabolic process	-5.24496	-2.91154	6/237	1892,2108,3030,3033,3295,10449	ECHS1,ETFA,HADHA,HADH,HSD17B4,ACAA2	5.24496
3_Member	KEGG Pathway	hsa00310	Lysine degradation	-5.14783	-2.835	4/65	1892,3030,3033,10157	ECHS1,HADHA,HADH,AASS	5.14783
3_Member	GO Biological Processes	GO:0030258	lipid modification	-4.9134	-2.61247	6/271	1892,2108,3030,3033,3295,10449	ECHS1,ETFA,HADHA,HADH,HSD17B4,ACAA2	4.9134
3_Member	KEGG Pathway	ko00650	Butanoate metabolism	-4.6925	-2.4107	3/28	1892,3030,3033	ECHS1,HADHA,HADH	4.6925
3_Member	KEGG Pathway	hsa00650	Butanoate metabolism	-4.60048	-2.32611	3/30	1892,3030,3033	ECHS1,HADHA,HADH	4.60048
3_Member	KEGG Pathway	ko00640	Propanoate metabolism	-4.51469	-2.24761	3/32	1629,1892,3030	DBT,ECHS1,HADHA	4.51469
3_Member	KEGG Pathway	hsa00640	Propanoate metabolism	-4.3588	-2.11291	3/36	1629,1892,3030	DBT,ECHS1,HADHA	4.3588
3_Member	GO Biological Processes	GO:0016042	lipid catabolic process	-4.33938	-2.10212	6/343	1892,2108,3030,3033,3295,10449	ECHS1,ETFA,HADHA,HADH,HSD17B4,ACAA2	4.33938
3_Member	KEGG Pathway	ko00380	Tryptophan metabolism	-4.22006	-2.00091	3/40	1892,3030,3033	ECHS1,HADHA,HADH	4.22006
3_Member	Reactome Gene Sets	R-HSA-556833	Metabolism of lipids	-4.15207	-1.94459	8/739	47,1892,3030,3033,3295,5469,10449,10965	ACLY,ECHS1,HADHA,HADH,HSD17B4,MED1,ACAA2,ACOT2	4.15207
3_Member	KEGG Pathway	hsa00380	Tryptophan metabolism	-3.92837	-1.75238	3/50	1892,3030,3033	ECHS1,HADHA,HADH	3.92837
4_Summary	CORUM	CORUM:1094	Frataxin complex	-6.65156	-4.0977	3/7	3313,3329,6389,2923,5478,5480,7415,50	HSPA9,HSPD1,SDHA,PDIA3,PPIA,PPIC,VCP,ACO2	6.65156
4_Member	CORUM	CORUM:1094	Frataxin complex	-6.65156	-4.0977	3/7	3313,3329,6389	HSPA9,HSPD1,SDHA	6.65156
4_Member	GO Biological Processes	GO:0006457	protein folding	-5.29799	-2.96034	6/232	2923,3313,3329,5478,5480,7415	PDIA3,HSPA9,HSPD1,PPIA,PPIC,VCP	5.29799
4_Member	Reactome Gene Sets	R-HSA-1268020	Mitochondrial protein import	-3.60899	-1.47225	3/64	50,3313,3329	ACO2,HSPA9,HSPD1	3.60899
4_Member	GO Biological Processes	GO:0034620	cellular response to unfolded protein	-2.57025	-0.661749	3/146	3313,3329,7415	HSPA9,HSPD1,VCP	2.57025
4_Member	GO Biological Processes	GO:0035967	cellular response to topologically incorrect protein	-2.41343	-0.531593	3/166	3313,3329,7415	HSPA9,HSPD1,VCP	2.41343
4_Member	GO Biological Processes	GO:0006986	response to unfolded protein	-2.29546	-0.432075	3/183	3313,3329,7415	HSPA9,HSPD1,VCP	2.29546
4_Member	GO Biological Processes	GO:0035966	response to topologically incorrect protein	-2.15943	-0.310103	3/205	3313,3329,7415	HSPA9,HSPD1,VCP	2.15943
5_Summary	Reactome Gene Sets	R-HSA-9609507	Protein localization	-6.18675	-3.73259	6/163	50,3295,3313,3329,6233,10965,3030,5469,7529,7534	ACO2,HSD17B4,HSPA9,HSPD1,RPS27A,ACOT2,HADHA,MED1,YWHAB,YWHAZ	6.18675
5_Member	Reactome Gene Sets	R-HSA-9609507	Protein localization	-6.18675	-3.73259	6/163	50,3295,3313,3329,6233,10965	ACO2,HSD17B4,HSPA9,HSPD1,RPS27A,ACOT2	6.18675
5_Member	KEGG Pathway	hsa01040	Biosynthesis of unsaturated fatty acids	-4.47388	-2.21041	3/33	3030,3295,10965	HADHA,HSD17B4,ACOT2	4.47388
5_Member	GO Biological Processes	GO:0072594	establishment of protein localization to organelle	-4.05214	-1.86371	7/563	3295,3329,5469,6233,7529,7534,10965	HSD17B4,HSPD1,MED1,RPS27A,YWHAB,YWHAZ,ACOT2	4.05214
5_Member	GO Biological Processes	GO:0006605	protein targeting	-3.72564	-1.56972	6/444	3295,3329,6233,7529,7534,10965	HSD17B4,HSPD1,RPS27A,YWHAB,YWHAZ,ACOT2	3.72564
5_Member	Reactome Gene Sets	R-HSA-9033241	Peroxisomal protein import	-3.62926	-1.48983	3/63	3295,6233,10965	HSD17B4,RPS27A,ACOT2	3.62926
5_Member	GO Biological Processes	GO:0006625	protein targeting to peroxisome	-3.53109	-1.42037	3/68	3295,6233,10965	HSD17B4,RPS27A,ACOT2	3.53109
5_Member	GO Biological Processes	GO:0072662	protein localization to peroxisome	-3.53109	-1.42037	3/68	3295,6233,10965	HSD17B4,RPS27A,ACOT2	3.53109
5_Member	GO Biological Processes	GO:0072663	establishment of protein localization to peroxisome	-3.53109	-1.42037	3/68	3295,6233,10965	HSD17B4,RPS27A,ACOT2	3.53109
5_Member	GO Biological Processes	GO:0043574	peroxisomal transport	-3.51237	-1.40416	3/69	3295,6233,10965	HSD17B4,RPS27A,ACOT2	3.51237
5_Member	GO Biological Processes	GO:0007031	peroxisome organization	-3.27654	-1.22914	3/83	3295,6233,10965	HSD17B4,RPS27A,ACOT2	3.27654
6_Summary	Reactome Gene Sets	R-HSA-8950505	Gene and protein expression by JAK-STAT signaling after Interleukin-12 stimulation	-6.09389	-3.65612	4/38	3313,5478,6648,6888,6233,7534	HSPA9,PPIA,SOD2,TALDO1,RPS27A,YWHAZ	6.09389
6_Member	Reactome Gene Sets	R-HSA-8950505	Gene and protein expression by JAK-STAT signaling after Interleukin-12 stimulation	-6.09389	-3.65612	4/38	3313,5478,6648,6888	HSPA9,PPIA,SOD2,TALDO1	6.09389
6_Member	GO Biological Processes	GO:0035722	interleukin-12-mediated signaling pathway	-5.71619	-3.33842	4/47	3313,5478,6648,6888	HSPA9,PPIA,SOD2,TALDO1	5.71619
6_Member	Reactome Gene Sets	R-HSA-9020591	Interleukin-12 signaling	-5.71619	-3.33842	4/47	3313,5478,6648,6888	HSPA9,PPIA,SOD2,TALDO1	5.71619
6_Member	GO Biological Processes	GO:0071349	cellular response to interleukin-12	-5.64264	-3.28315	4/49	3313,5478,6648,6888	HSPA9,PPIA,SOD2,TALDO1	5.64264
6_Member	GO Biological Processes	GO:0070671	response to interleukin-12	-5.60703	-3.252	4/50	3313,5478,6648,6888	HSPA9,PPIA,SOD2,TALDO1	5.60703
6_Member	Reactome Gene Sets	R-HSA-447115	Interleukin-12 family signaling	-5.37697	-3.03072	4/57	3313,5478,6648,6888	HSPA9,PPIA,SOD2,TALDO1	5.37697
6_Member	Reactome Gene Sets	R-HSA-449147	Signaling by Interleukins	-3.63782	-1.49296	6/461	3313,5478,6233,6648,6888,7534	HSPA9,PPIA,RPS27A,SOD2,TALDO1,YWHAZ	3.63782
7_Summary	Reactome Gene Sets	R-HSA-1592230	Mitochondrial biogenesis	-5.99104	-3.56387	5/95	3313,3418,5469,6648,10476,8729,3295	HSPA9,IDH2,MED1,SOD2,ATP5PD,GBF1,HSD17B4	5.99104
7_Member	Reactome Gene Sets	R-HSA-1592230	Mitochondrial biogenesis	-5.99104	-3.56387	5/95	3313,3418,5469,6648,10476	HSPA9,IDH2,MED1,SOD2,ATP5PD	5.99104
7_Member	Reactome Gene Sets	R-HSA-1852241	Organelle biogenesis and maintenance	-4.69705	-2.4107	6/296	3313,3418,5469,6648,8729,10476	HSPA9,IDH2,MED1,SOD2,GBF1,ATP5PD	4.69705
7_Member	Reactome Gene Sets	R-HSA-2151201	Transcriptional activation of mitochondrial biogenesis	-3.78131	-1.62258	3/56	3418,5469,6648	IDH2,MED1,SOD2	3.78131
7_Member	KEGG Pathway	ko04146	Peroxisome	-3.27654	-1.22914	3/83	3295,3418,6648	HSD17B4,IDH2,SOD2	3.27654
7_Member	KEGG Pathway	hsa04146	Peroxisome	-3.14605	-1.15005	3/92	3295,3418,6648	HSD17B4,IDH2,SOD2	3.14605
8_Summary	GO Biological Processes	GO:0006637	acyl-CoA metabolic process	-5.796	-3.39914	5/104	47,1737,3295,10157,10965,3313,2597,5315	ACLY,DLAT,HSD17B4,AASS,ACOT2,HSPA9,GAPDH,PKM	5.796
8_Member	GO Biological Processes	GO:0006637	acyl-CoA metabolic process	-5.796	-3.39914	5/104	47,1737,3295,10157,10965	ACLY,DLAT,HSD17B4,AASS,ACOT2	5.796
8_Member	GO Biological Processes	GO:0035383	thioester metabolic process	-5.796	-3.39914	5/104	47,1737,3295,10157,10965	ACLY,DLAT,HSD17B4,AASS,ACOT2	5.796
8_Member	GO Biological Processes	GO:0033865	nucleoside bisphosphate metabolic process	-5.19231	-2.87136	5/138	47,1737,3295,10157,10965	ACLY,DLAT,HSD17B4,AASS,ACOT2	5.19231
8_Member	GO Biological Processes	GO:0033875	ribonucleoside bisphosphate metabolic process	-5.19231	-2.87136	5/138	47,1737,3295,10157,10965	ACLY,DLAT,HSD17B4,AASS,ACOT2	5.19231
8_Member	GO Biological Processes	GO:0034032	purine nucleoside bisphosphate metabolic process	-5.19231	-2.87136	5/138	47,1737,3295,10157,10965	ACLY,DLAT,HSD17B4,AASS,ACOT2	5.19231
8_Member	GO Biological Processes	GO:0006084	acetyl-CoA metabolic process	-4.28752	-2.06184	3/38	47,1737,10157	ACLY,DLAT,AASS	4.28752
8_Member	GO Biological Processes	GO:0006790	sulfur compound metabolic process	-4.15096	-1.94459	6/371	47,1737,3295,3313,10157,10965	ACLY,DLAT,HSD17B4,HSPA9,AASS,ACOT2	4.15096
8_Member	GO Biological Processes	GO:0046394	carboxylic acid biosynthetic process	-2.6901	-0.745249	5/476	47,2597,3295,5315,10157	ACLY,GAPDH,HSD17B4,PKM,AASS	2.6901
8_Member	GO Biological Processes	GO:0016053	organic acid biosynthetic process	-2.68614	-0.743715	5/477	47,2597,3295,5315,10157	ACLY,GAPDH,HSD17B4,PKM,AASS	2.68614
8_Member	GO Biological Processes	GO:0072330	monocarboxylic acid biosynthetic process	-2.34912	-0.477079	4/353	47,2597,3295,5315	ACLY,GAPDH,HSD17B4,PKM	2.34912
9_Summary	GO Biological Processes	GO:0008637	apoptotic mitochondrial changes	-5.40244	-3.05182	5/125	3329,6648,7529,7534,10449,7295,3313,10476,2597,2923,6233,7415,4869,5315,8346,3008,3178,5478,3856,5037	HSPD1,SOD2,YWHAB,YWHAZ,ACAA2,TXN,HSPA9,ATP5PD,GAPDH,PDIA3,RPS27A,VCP,NPM1,PKM,H2BC10,H1-4,HNRNPA1,PPIA,KRT8,PEBP1	5.40244
9_Member	GO Biological Processes	GO:0008637	apoptotic mitochondrial changes	-5.40244	-3.05182	5/125	3329,6648,7529,7534,10449	HSPD1,SOD2,YWHAB,YWHAZ,ACAA2	5.40244
9_Member	Reactome Gene Sets	R-HSA-9614085	FOXO-mediated transcription	-5.14783	-2.835	4/65	6648,7295,7529,7534	SOD2,TXN,YWHAB,YWHAZ	5.14783
9_Member	GO Biological Processes	GO:0007006	mitochondrial membrane organization	-5.13183	-2.82301	5/142	3313,7529,7534,10449,10476	HSPA9,YWHAB,YWHAZ,ACAA2,ATP5PD	5.13183
9_Member	GO Biological Processes	GO:0043065	positive regulation of apoptotic process	-4.37424	-2.1249	8/687	2597,2923,3329,6233,6648,7415,7529,7534	GAPDH,PDIA3,HSPD1,RPS27A,SOD2,VCP,YWHAB,YWHAZ	4.37424
9_Member	GO Biological Processes	GO:0043068	positive regulation of programmed cell death	-4.33443	-2.10212	8/696	2597,2923,3329,6233,6648,7415,7529,7534	GAPDH,PDIA3,HSPD1,RPS27A,SOD2,VCP,YWHAB,YWHAZ	4.33443
9_Member	GO Biological Processes	GO:0010942	positive regulation of cell death	-4.11141	-1.91129	8/749	2597,2923,3329,6233,6648,7415,7529,7534	GAPDH,PDIA3,HSPD1,RPS27A,SOD2,VCP,YWHAB,YWHAZ	4.11141
9_Member	GO Biological Processes	GO:0007005	mitochondrion organization	-4.06659	-1.87177	7/560	3313,3329,6648,7529,7534,10449,10476	HSPA9,HSPD1,SOD2,YWHAB,YWHAZ,ACAA2,ATP5PD	4.06659
9_Member	GO Biological Processes	GO:1901028	regulation of mitochondrial outer membrane permeabilization involved in apoptotic signaling pathway	-4.06574	-1.87177	3/45	7529,7534,10449	YWHAB,YWHAZ,ACAA2	4.06574
9_Member	Canonical Pathways	M136	PID FOXO PATHWAY	-3.95466	-1.77446	3/49	6648,7529,7534	SOD2,YWHAB,YWHAZ	3.95466
9_Member	GO Biological Processes	GO:0006839	mitochondrial transport	-3.81606	-1.65165	5/268	3329,7529,7534,10449,10476	HSPD1,YWHAB,YWHAZ,ACAA2,ATP5PD	3.81606
9_Member	GO Biological Processes	GO:0097345	mitochondrial outer membrane permeabilization	-3.80465	-1.64308	3/55	7529,7534,10449	YWHAB,YWHAZ,ACAA2	3.80465
9_Member	GO Biological Processes	GO:1902110	positive regulation of mitochondrial membrane permeability involved in apoptotic process	-3.67083	-1.52047	3/61	7529,7534,10449	YWHAB,YWHAZ,ACAA2	3.67083
9_Member	GO Biological Processes	GO:1902686	mitochondrial outer membrane permeabilization involved in programmed cell death	-3.62926	-1.48983	3/63	7529,7534,10449	YWHAB,YWHAZ,ACAA2	3.62926
9_Member	GO Biological Processes	GO:0035794	positive regulation of mitochondrial membrane permeability	-3.58905	-1.45763	3/65	7529,7534,10449	YWHAB,YWHAZ,ACAA2	3.58905
9_Member	GO Biological Processes	GO:0034655	nucleobase-containing compound catabolic process	-3.57204	-1.44328	7/674	2597,4869,5315,6233,7415,7529,7534	GAPDH,NPM1,PKM,RPS27A,VCP,YWHAB,YWHAZ	3.57204
9_Member	GO Biological Processes	GO:1902108	regulation of mitochondrial membrane permeability involved in apoptotic process	-3.56942	-1.44328	3/66	7529,7534,10449	YWHAB,YWHAZ,ACAA2	3.56942
9_Member	GO Biological Processes	GO:1905710	positive regulation of membrane permeability	-3.55011	-1.42916	3/67	7529,7534,10449	YWHAB,YWHAZ,ACAA2	3.55011
9_Member	Reactome Gene Sets	R-HSA-69481	G2/M Checkpoints	-3.53552	-1.42037	4/168	6233,7529,7534,8346	RPS27A,YWHAB,YWHAZ,H2BC10	3.53552
9_Member	Reactome Gene Sets	R-HSA-109581	Apoptosis	-3.44024	-1.34441	4/178	3008,6233,7529,7534	H1-4,RPS27A,YWHAB,YWHAZ	3.44024
9_Member	Reactome Gene Sets	R-HSA-5357801	Programmed Cell Death	-3.41278	-1.3218	4/181	3008,6233,7529,7534	H1-4,RPS27A,YWHAB,YWHAZ	3.41278
9_Member	GO Biological Processes	GO:0046700	heterocycle catabolic process	-3.3742	-1.29621	7/727	2597,4869,5315,6233,7415,7529,7534	GAPDH,NPM1,PKM,RPS27A,VCP,YWHAB,YWHAZ	3.3742
9_Member	GO Biological Processes	GO:0046902	regulation of mitochondrial membrane permeability	-3.37207	-1.29621	3/77	7529,7534,10449	YWHAB,YWHAZ,ACAA2	3.37207
9_Member	GO Biological Processes	GO:0044270	cellular nitrogen compound catabolic process	-3.37063	-1.29621	7/728	2597,4869,5315,6233,7415,7529,7534	GAPDH,NPM1,PKM,RPS27A,VCP,YWHAB,YWHAZ	3.37063
9_Member	GO Biological Processes	GO:0043488	regulation of mRNA stability	-3.36808	-1.29598	4/186	4869,6233,7529,7534	NPM1,RPS27A,YWHAB,YWHAZ	3.36808
9_Member	GO Biological Processes	GO:0019439	aromatic compound catabolic process	-3.32825	-1.26755	7/740	2597,4869,5315,6233,7415,7529,7534	GAPDH,NPM1,PKM,RPS27A,VCP,YWHAB,YWHAZ	3.32825
9_Member	GO Biological Processes	GO:1903311	regulation of mRNA metabolic process	-3.31735	-1.25889	5/344	3178,4869,6233,7529,7534	HNRNPA1,NPM1,RPS27A,YWHAB,YWHAZ	3.31735
9_Member	GO Biological Processes	GO:0043487	regulation of RNA stability	-3.29078	-1.23678	4/195	4869,6233,7529,7534	NPM1,RPS27A,YWHAB,YWHAZ	3.29078
9_Member	KEGG Pathway	ko05203	Viral carcinogenesis	-3.24136	-1.21108	4/201	5315,7529,7534,8346	PKM,YWHAB,YWHAZ,H2BC10	3.24136
9_Member	Reactome Gene Sets	R-HSA-5628897	TP53 Regulates Metabolic Genes	-3.23146	-1.20535	3/86	7295,7529,7534	TXN,YWHAB,YWHAZ	3.23146
9_Member	Reactome Gene Sets	R-HSA-3700989	Transcriptional Regulation by TP53	-3.2063	-1.18849	5/364	4869,6233,7295,7529,7534	NPM1,RPS27A,TXN,YWHAB,YWHAZ	3.2063
9_Member	GO Biological Processes	GO:1901361	organic cyclic compound catabolic process	-3.20256	-1.18849	7/777	2597,4869,5315,6233,7415,7529,7534	GAPDH,NPM1,PKM,RPS27A,VCP,YWHAB,YWHAZ	3.20256
9_Member	GO Biological Processes	GO:0090559	regulation of membrane permeability	-3.20231	-1.18849	3/88	7529,7534,10449	YWHAB,YWHAZ,ACAA2	3.20231
9_Member	Reactome Gene Sets	R-HSA-450531	Regulation of mRNA stability by proteins that bind AU-rich elements	-3.20231	-1.18849	3/88	6233,7529,7534	RPS27A,YWHAB,YWHAZ	3.20231
9_Member	GO Biological Processes	GO:0061013	regulation of mRNA catabolic process	-3.18569	-1.17589	4/208	4869,6233,7529,7534	NPM1,RPS27A,YWHAB,YWHAZ	3.18569
9_Member	KEGG Pathway	hsa05203	Viral carcinogenesis	-3.16244	-1.15861	4/211	5315,7529,7534,8346	PKM,YWHAB,YWHAZ,H2BC10	3.16244
9_Member	Reactome Gene Sets	R-HSA-5625740	RHO GTPases activate PKNs	-3.10553	-1.11721	3/95	7529,7534,8346	YWHAB,YWHAZ,H2BC10	3.10553
9_Member	Reactome Gene Sets	R-HSA-69473	G2/M DNA damage checkpoint	-3.10553	-1.11721	3/95	7529,7534,8346	YWHAB,YWHAZ,H2BC10	3.10553
9_Member	GO Biological Processes	GO:1904951	positive regulation of establishment of protein localization	-3.00821	-1.03303	5/403	2597,3329,5478,7529,7534	GAPDH,HSPD1,PPIA,YWHAB,YWHAZ	3.00821
9_Member	GO Biological Processes	GO:0097190	apoptotic signaling pathway	-2.99036	-1.02069	6/612	2923,3856,6648,7529,7534,10449	PDIA3,KRT8,SOD2,YWHAB,YWHAZ,ACAA2	2.99036
9_Member	Canonical Pathways	M164	PID ERBB1 DOWNSTREAM PATHWAY	-2.97959	-1.01173	3/105	5037,7529,7534	PEBP1,YWHAB,YWHAZ	2.97959
9_Member	GO Biological Processes	GO:2001233	regulation of apoptotic signaling pathway	-2.9609	-0.994858	5/413	2923,6648,7529,7534,10449	PDIA3,SOD2,YWHAB,YWHAZ,ACAA2	2.9609
9_Member	Reactome Gene Sets	R-HSA-69620	Cell Cycle Checkpoints	-2.63278	-0.706032	4/294	6233,7529,7534,8346	RPS27A,YWHAB,YWHAZ,H2BC10	2.63278
9_Member	GO Biological Processes	GO:0072655	establishment of protein localization to mitochondrion	-2.62185	-0.698844	3/140	3329,7529,7534	HSPD1,YWHAB,YWHAZ	2.62185
9_Member	GO Biological Processes	GO:0070585	protein localization to mitochondrion	-2.5872	-0.673172	3/144	3329,7529,7534	HSPD1,YWHAB,YWHAZ	2.5872
9_Member	GO Biological Processes	GO:2001235	positive regulation of apoptotic signaling pathway	-2.29546	-0.432075	3/183	2923,7529,7534	PDIA3,YWHAB,YWHAZ	2.29546
9_Member	GO Biological Processes	GO:0006402	mRNA catabolic process	-2.24078	-0.384487	4/379	4869,6233,7529,7534	NPM1,RPS27A,YWHAB,YWHAZ	2.24078
9_Member	GO Biological Processes	GO:0010821	regulation of mitochondrion organization	-2.21917	-0.367067	3/195	7529,7534,10449	YWHAB,YWHAZ,ACAA2	2.21917
9_Member	GO Biological Processes	GO:0006401	RNA catabolic process	-2.09341	-0.252307	4/418	4869,6233,7529,7534	NPM1,RPS27A,YWHAB,YWHAZ	2.09341
9_Member	Reactome Gene Sets	R-HSA-201681	TCF dependent signaling in response to WNT	-2.00793	-0.174665	3/233	6233,7534,8346	RPS27A,YWHAZ,H2BC10	2.00793
9_Member	Reactome Gene Sets	R-HSA-1640170	Cell Cycle	-2.0077	-0.174665	5/692	4869,6233,7529,7534,8346	NPM1,RPS27A,YWHAB,YWHAZ,H2BC10	2.0077
10_Summary	Reactome Gene Sets	R-HSA-532668	N-glycan trimming in the ER and Calnexin/Calreticulin cycle	-4.396	-2.14317	3/35	2923,6233,7415,5037,7529,3178,5478,8729	PDIA3,RPS27A,VCP,PEBP1,YWHAB,HNRNPA1,PPIA,GBF1	4.396
10_Member	Reactome Gene Sets	R-HSA-532668	N-glycan trimming in the ER and Calnexin/Calreticulin cycle	-4.396	-2.14317	3/35	2923,6233,7415	PDIA3,RPS27A,VCP	4.396
10_Member	Reactome Gene Sets	R-HSA-5675221	Negative regulation of MAPK pathway	-4.12521	-1.92197	3/43	5037,6233,7529	PEBP1,RPS27A,YWHAB	4.12521
10_Member	GO Biological Processes	GO:0071897	DNA biosynthetic process	-3.24949	-1.21499	4/200	3178,5478,6233,7415	HNRNPA1,PPIA,RPS27A,VCP	3.24949
10_Member	Reactome Gene Sets	R-HSA-446203	Asparagine N-linked glycosylation	-2.58041	-0.668727	4/304	2923,6233,7415,8729	PDIA3,RPS27A,VCP,GBF1	2.58041
10_Member	Reactome Gene Sets	R-HSA-5663202	Diseases of signal transduction by growth factor receptors and second messengers	-2.20916	-0.358451	4/387	5037,6233,7415,7529	PEBP1,RPS27A,VCP,YWHAB	2.20916
11_Summary	GO Biological Processes	GO:0070201	regulation of establishment of protein localization	-4.33882	-2.10212	8/695	2597,3033,3329,3418,5478,7295,7529,7534,4869,5037,7415	GAPDH,HADH,HSPD1,IDH2,PPIA,TXN,YWHAB,YWHAZ,NPM1,PEBP1,VCP	4.33882
11_Member	GO Biological Processes	GO:0070201	regulation of establishment of protein localization	-4.33882	-2.10212	8/695	2597,3033,3329,3418,5478,7295,7529,7534	GAPDH,HADH,HSPD1,IDH2,PPIA,TXN,YWHAB,YWHAZ	4.33882
11_Member	Canonical Pathways	M66	PID MYC ACTIV PATHWAY	-3.33938	-1.27416	3/79	2597,3329,4869	GAPDH,HSPD1,NPM1	3.33938
11_Member	GO Biological Processes	GO:0050708	regulation of protein secretion	-2.99865	-1.0253	5/405	2597,3033,3329,3418,5478	GAPDH,HADH,HSPD1,IDH2,PPIA	2.99865
11_Member	GO Biological Processes	GO:0002791	regulation of peptide secretion	-2.86566	-0.908569	5/434	2597,3033,3329,3418,5478	GAPDH,HADH,HSPD1,IDH2,PPIA	2.86566
11_Member	GO Biological Processes	GO:0051223	regulation of protein transport	-2.86331	-0.907992	6/648	2597,3033,3329,3418,5478,7295	GAPDH,HADH,HSPD1,IDH2,PPIA,TXN	2.86331
11_Member	GO Biological Processes	GO:0090087	regulation of peptide transport	-2.76044	-0.810383	6/679	2597,3033,3329,3418,5478,7295	GAPDH,HADH,HSPD1,IDH2,PPIA,TXN	2.76044
11_Member	GO Biological Processes	GO:0009306	protein secretion	-2.53524	-0.636144	5/517	2597,3033,3329,3418,5478	GAPDH,HADH,HSPD1,IDH2,PPIA	2.53524
11_Member	GO Biological Processes	GO:0002790	peptide secretion	-2.40076	-0.52285	5/556	2597,3033,3329,3418,5478	GAPDH,HADH,HSPD1,IDH2,PPIA	2.40076
11_Member	GO Biological Processes	GO:0051224	negative regulation of protein transport	-2.37742	-0.502454	3/171	3033,3418,7295	HADH,IDH2,TXN	2.37742
11_Member	GO Biological Processes	GO:1904950	negative regulation of establishment of protein localization	-2.34942	-0.477079	3/175	3033,3418,7295	HADH,IDH2,TXN	2.34942
11_Member	GO Biological Processes	GO:0050714	positive regulation of protein secretion	-2.14787	-0.299922	3/207	2597,3329,5478	GAPDH,HSPD1,PPIA	2.14787
11_Member	GO Biological Processes	GO:0002793	positive regulation of peptide secretion	-2.03345	-0.195046	3/228	2597,3329,5478	GAPDH,HSPD1,PPIA	2.03345
11_Member	GO Biological Processes	GO:0052548	regulation of endopeptidase activity	-2.02732	-0.190264	4/437	2597,3329,5037,7415	GAPDH,HSPD1,PEBP1,VCP	2.02732
11_Member	GO Biological Processes	GO:1903530	regulation of secretion by cell	-2.0077	-0.174665	5/692	2597,3033,3329,3418,5478	GAPDH,HADH,HSPD1,IDH2,PPIA	2.0077
12_Summary	GO Biological Processes	GO:0022904	respiratory electron transport chain	-4.15448	-1.94459	4/116	2108,4204,6389,7385,10476,2597,6648	ETFA,MECP2,SDHA,UQCRC2,ATP5PD,GAPDH,SOD2	4.15448
12_Member	GO Biological Processes	GO:0022904	respiratory electron transport chain	-4.15448	-1.94459	4/116	2108,4204,6389,7385	ETFA,MECP2,SDHA,UQCRC2	4.15448
12_Member	Reactome Gene Sets	R-HSA-163200	Respiratory electron transport, ATP synthesis by chemiosmotic coupling, and heat production by uncoupling proteins.	-4.042	-1.85711	4/124	2108,6389,7385,10476	ETFA,SDHA,UQCRC2,ATP5PD	4.042
12_Member	KEGG Pathway	ko05010	Alzheimer's disease	-3.50631	-1.4006	4/171	2597,6389,7385,10476	GAPDH,SDHA,UQCRC2,ATP5PD	3.50631
12_Member	GO Biological Processes	GO:0022900	electron transport chain	-3.3858	-1.302	4/184	2108,4204,6389,7385	ETFA,MECP2,SDHA,UQCRC2	3.3858
12_Member	KEGG Pathway	ko05016	Huntington's disease	-3.30762	-1.2514	4/193	6389,6648,7385,10476	SDHA,SOD2,UQCRC2,ATP5PD	3.30762
12_Member	KEGG Pathway	hsa05010	Alzheimer disease	-3.28243	-1.23064	4/196	2597,6389,7385,10476	GAPDH,SDHA,UQCRC2,ATP5PD	3.28243
12_Member	KEGG Pathway	hsa05016	Huntington disease	-3.08019	-1.09473	4/222	6389,6648,7385,10476	SDHA,SOD2,UQCRC2,ATP5PD	3.08019
12_Member	GO Biological Processes	GO:0042775	mitochondrial ATP synthesis coupled electron transport	-3.07925	-1.09473	3/97	4204,6389,7385	MECP2,SDHA,UQCRC2	3.07925
12_Member	GO Biological Processes	GO:0042773	ATP synthesis coupled electron transport	-3.06633	-1.08369	3/98	4204,6389,7385	MECP2,SDHA,UQCRC2	3.06633
12_Member	Reactome Gene Sets	R-HSA-611105	Respiratory electron transport	-3.0409	-1.062	3/100	2108,6389,7385	ETFA,SDHA,UQCRC2	3.0409
12_Member	KEGG Pathway	ko00190	Oxidative phosphorylation	-2.68514	-0.743715	3/133	6389,7385,10476	SDHA,UQCRC2,ATP5PD	2.68514
12_Member	KEGG Pathway	hsa00190	Oxidative phosphorylation	-2.40614	-0.526749	3/167	6389,7385,10476	SDHA,UQCRC2,ATP5PD	2.40614
12_Member	KEGG Pathway	hsa05012	Parkinson disease	-2.33568	-0.465096	3/177	6389,7385,10476	SDHA,UQCRC2,ATP5PD	2.33568
13_Summary	GO Biological Processes	GO:0006412	translation	-4.15207	-1.94459	8/739	2597,4869,5315,6233,7284,51386,55699,64965	GAPDH,NPM1,PKM,RPS27A,TUFM,EIF3L,IARS2,MRPS9	4.15207
13_Member	GO Biological Processes	GO:0006412	translation	-4.15207	-1.94459	8/739	2597,4869,5315,6233,7284,51386,55699,64965	GAPDH,NPM1,PKM,RPS27A,TUFM,EIF3L,IARS2,MRPS9	4.15207
13_Member	GO Biological Processes	GO:0043043	peptide biosynthetic process	-4.0516	-1.86371	8/764	2597,4869,5315,6233,7284,51386,55699,64965	GAPDH,NPM1,PKM,RPS27A,TUFM,EIF3L,IARS2,MRPS9	4.0516
13_Member	Reactome Gene Sets	R-HSA-72766	Translation	-3.65021	-1.50261	5/291	6233,7284,51386,55699,64965	RPS27A,TUFM,EIF3L,IARS2,MRPS9	3.65021
13_Member	GO Biological Processes	GO:0032543	mitochondrial translation	-2.6667	-0.732063	3/135	7284,55699,64965	TUFM,IARS2,MRPS9	2.6667
13_Member	GO Biological Processes	GO:0140053	mitochondrial gene expression	-2.42078	-0.535351	3/165	7284,55699,64965	TUFM,IARS2,MRPS9	2.42078
14_Summary	Reactome Gene Sets	R-HSA-2262752	Cellular responses to stress	-3.9534	-1.77446	7/584	3008,3313,6233,6648,7295,7415,8346,4869,7276,5478,51386	H1-4,HSPA9,RPS27A,SOD2,TXN,VCP,H2BC10,NPM1,TTR,PPIA,EIF3L	3.9534
14_Member	Reactome Gene Sets	R-HSA-2262752	Cellular responses to stress	-3.9534	-1.77446	7/584	3008,3313,6233,6648,7295,7415,8346	H1-4,HSPA9,RPS27A,SOD2,TXN,VCP,H2BC10	3.9534
14_Member	Reactome Gene Sets	R-HSA-8953897	Cellular responses to external stimuli	-3.8898	-1.71963	7/598	3008,3313,6233,6648,7295,7415,8346	H1-4,HSPA9,RPS27A,SOD2,TXN,VCP,H2BC10	3.8898
14_Member	Reactome Gene Sets	R-HSA-8866654	E3 ubiquitin ligases ubiquitinate target proteins	-3.71384	-1.56071	3/59	6233,7415,8346	RPS27A,VCP,H2BC10	3.71384
14_Member	Reactome Gene Sets	R-HSA-8852135	Protein ubiquitination	-3.33938	-1.27416	3/79	6233,7415,8346	RPS27A,VCP,H2BC10	3.33938
14_Member	Reactome Gene Sets	R-HSA-2559583	Cellular Senescence	-3.27413	-1.2289	4/197	3008,6233,7295,8346	H1-4,RPS27A,TXN,H2BC10	3.27413
14_Member	GO Biological Processes	GO:0065004	protein-DNA complex assembly	-2.93485	-0.970608	4/243	3008,4869,6233,8346	H1-4,NPM1,RPS27A,H2BC10	2.93485
14_Member	Reactome Gene Sets	R-HSA-977225	Amyloid fiber formation	-2.93273	-0.97029	3/109	6233,7276,8346	RPS27A,TTR,H2BC10	2.93273
14_Member	Reactome Gene Sets	R-HSA-2559580	Oxidative Stress Induced Senescence	-2.76198	-0.810383	3/125	6233,7295,8346	RPS27A,TXN,H2BC10	2.76198
14_Member	Reactome Gene Sets	R-HSA-162909	Host Interactions of HIV factors	-2.71336	-0.765043	3/130	4869,5478,6233	NPM1,PPIA,RPS27A	2.71336
14_Member	GO Biological Processes	GO:0071824	protein-DNA complex subunit organization	-2.69832	-0.751739	4/282	3008,4869,6233,8346	H1-4,NPM1,RPS27A,H2BC10	2.69832
14_Member	GO Biological Processes	GO:0006334	nucleosome assembly	-2.57869	-0.668601	3/145	3008,4869,8346	H1-4,NPM1,H2BC10	2.57869
14_Member	GO Biological Processes	GO:0071103	DNA conformation change	-2.47647	-0.582	4/325	3008,4869,6233,8346	H1-4,NPM1,RPS27A,H2BC10	2.47647
14_Member	GO Biological Processes	GO:0031497	chromatin assembly	-2.42078	-0.535351	3/165	3008,4869,8346	H1-4,NPM1,H2BC10	2.42078
14_Member	GO Biological Processes	GO:0034728	nucleosome organization	-2.29546	-0.432075	3/183	3008,4869,8346	H1-4,NPM1,H2BC10	2.29546
14_Member	GO Biological Processes	GO:0006333	chromatin assembly or disassembly	-2.25031	-0.391195	3/190	3008,4869,8346	H1-4,NPM1,H2BC10	2.25031
14_Member	GO Biological Processes	GO:0006413	translational initiation	-2.23775	-0.384253	3/192	4869,6233,51386	NPM1,RPS27A,EIF3L	2.23775
14_Member	GO Biological Processes	GO:0006323	DNA packaging	-2.13075	-0.284185	3/210	3008,4869,8346	H1-4,NPM1,H2BC10	2.13075
14_Member	Reactome Gene Sets	R-HSA-162906	HIV Infection	-2.0029	-0.171189	3/234	4869,5478,6233	NPM1,PPIA,RPS27A	2.0029
15_Summary	GO Biological Processes	GO:0002263	cell activation involved in immune response	-3.39212	-1.30355	7/722	47,3329,5315,5478,7276,7415,8729,308	ACLY,HSPD1,PKM,PPIA,TTR,VCP,GBF1,ANXA5	3.39212
15_Member	GO Biological Processes	GO:0002263	cell activation involved in immune response	-3.39212	-1.30355	7/722	47,3329,5315,5478,7276,7415,8729	ACLY,HSPD1,PKM,PPIA,TTR,VCP,GBF1	3.39212
15_Member	GO Biological Processes	GO:0002274	myeloid leukocyte activation	-2.8095	-0.855943	6/664	47,3329,5315,5478,7276,7415	ACLY,HSPD1,PKM,PPIA,TTR,VCP	2.8095
15_Member	Reactome Gene Sets	R-HSA-6798695	Neutrophil degranulation	-2.67432	-0.736308	5/480	47,5315,5478,7276,7415	ACLY,PKM,PPIA,TTR,VCP	2.67432
15_Member	GO Biological Processes	GO:0043312	neutrophil degranulation	-2.64322	-0.71026	5/488	47,5315,5478,7276,7415	ACLY,PKM,PPIA,TTR,VCP	2.64322
15_Member	GO Biological Processes	GO:0002366	leukocyte activation involved in immune response	-2.63873	-0.707452	6/718	47,3329,5315,5478,7276,7415	ACLY,HSPD1,PKM,PPIA,TTR,VCP	2.63873
15_Member	GO Biological Processes	GO:0002283	neutrophil activation involved in immune response	-2.6317	-0.706032	5/491	47,5315,5478,7276,7415	ACLY,PKM,PPIA,TTR,VCP	2.6317
15_Member	GO Biological Processes	GO:0002446	neutrophil mediated immunity	-2.59018	-0.673172	5/502	47,5315,5478,7276,7415	ACLY,PKM,PPIA,TTR,VCP	2.59018
15_Member	GO Biological Processes	GO:0042119	neutrophil activation	-2.58646	-0.673172	5/503	47,5315,5478,7276,7415	ACLY,PKM,PPIA,TTR,VCP	2.58646
15_Member	GO Biological Processes	GO:0036230	granulocyte activation	-2.56431	-0.658101	5/509	47,5315,5478,7276,7415	ACLY,PKM,PPIA,TTR,VCP	2.56431
15_Member	GO Biological Processes	GO:0043299	leukocyte degranulation	-2.45796	-0.568074	5/539	47,5315,5478,7276,7415	ACLY,PKM,PPIA,TTR,VCP	2.45796
15_Member	GO Biological Processes	GO:0002275	myeloid cell activation involved in immune response	-2.41737	-0.533508	5/551	47,5315,5478,7276,7415	ACLY,PKM,PPIA,TTR,VCP	2.41737
15_Member	GO Biological Processes	GO:0045055	regulated exocytosis	-2.41247	-0.531593	6/798	47,308,5315,5478,7276,7415	ACLY,ANXA5,PKM,PPIA,TTR,VCP	2.41247
15_Member	GO Biological Processes	GO:0002444	myeloid leukocyte mediated immunity	-2.39746	-0.521025	5/557	47,5315,5478,7276,7415	ACLY,PKM,PPIA,TTR,VCP	2.39746
16_Summary	GO Biological Processes	GO:0008202	steroid metabolic process	-3.38749	-1.302	5/332	47,3295,4204,5469,10449,7276,3033	ACLY,HSD17B4,MECP2,MED1,ACAA2,TTR,HADH	3.38749
16_Member	GO Biological Processes	GO:0008202	steroid metabolic process	-3.38749	-1.302	5/332	47,3295,4204,5469,10449	ACLY,HSD17B4,MECP2,MED1,ACAA2	3.38749
16_Member	GO Biological Processes	GO:0006694	steroid biosynthetic process	-3.26587	-1.22281	4/198	47,3295,5469,10449	ACLY,HSD17B4,MED1,ACAA2	3.26587
16_Member	GO Biological Processes	GO:1901615	organic hydroxy compound metabolic process	-3.20652	-1.18849	6/556	47,3295,4204,5469,7276,10449	ACLY,HSD17B4,MECP2,MED1,TTR,ACAA2	3.20652
16_Member	GO Biological Processes	GO:0042445	hormone metabolic process	-2.92173	-0.962861	4/245	3295,4204,5469,7276	HSD17B4,MECP2,MED1,TTR	2.92173
16_Member	GO Biological Processes	GO:0034754	cellular hormone metabolic process	-2.67588	-0.736308	3/134	3295,5469,7276	HSD17B4,MED1,TTR	2.67588
16_Member	GO Biological Processes	GO:0010817	regulation of hormone levels	-2.42071	-0.535351	5/550	3033,3295,4204,5469,7276	HADH,HSD17B4,MECP2,MED1,TTR	2.42071
16_Member	GO Biological Processes	GO:0006066	alcohol metabolic process	-2.24078	-0.384487	4/379	47,4204,7276,10449	ACLY,MECP2,TTR,ACAA2	2.24078
17_Summary	GO Biological Processes	GO:0006913	nucleocytoplasmic transport	-3.26094	-1.22219	5/354	3178,3313,4869,5469,7295,7284,3008,10449	HNRNPA1,HSPA9,NPM1,MED1,TXN,TUFM,H1-4,ACAA2	3.26094
17_Member	GO Biological Processes	GO:0006913	nucleocytoplasmic transport	-3.26094	-1.22219	5/354	3178,3313,4869,5469,7295	HNRNPA1,HSPA9,NPM1,MED1,TXN	3.26094
17_Member	GO Biological Processes	GO:0051169	nuclear transport	-3.24437	-1.21198	5/357	3178,3313,4869,5469,7295	HNRNPA1,HSPA9,NPM1,MED1,TXN	3.24437
17_Member	GO Biological Processes	GO:0051168	nuclear export	-3.21725	-1.19321	4/204	3178,3313,4869,7295	HNRNPA1,HSPA9,NPM1,TXN	3.21725
17_Member	CORUM	CORUM:3055	Nop56p-associated pre-rRNA complex	-2.9916	-1.02069	3/104	3178,4869,7284	HNRNPA1,NPM1,TUFM	2.9916
17_Member	GO Biological Processes	GO:0006611	protein export from nucleus	-2.28889	-0.426937	3/184	3313,4869,7295	HSPA9,NPM1,TXN	2.28889
17_Member	GO Biological Processes	GO:0010639	negative regulation of organelle organization	-2.09341	-0.252307	4/418	3008,3178,4869,10449	H1-4,HNRNPA1,NPM1,ACAA2	2.09341
18_Summary	GO Biological Processes	GO:0001666	response to hypoxia	-3.23341	-1.20535	5/359	3329,4204,5315,6233,10449,2597,6648	HSPD1,MECP2,PKM,RPS27A,ACAA2,GAPDH,SOD2	3.23341
18_Member	GO Biological Processes	GO:0001666	response to hypoxia	-3.23341	-1.20535	5/359	3329,4204,5315,6233,10449	HSPD1,MECP2,PKM,RPS27A,ACAA2	3.23341
18_Member	GO Biological Processes	GO:0036293	response to decreased oxygen levels	-3.16903	-1.16322	5/371	3329,4204,5315,6233,10449	HSPD1,MECP2,PKM,RPS27A,ACAA2	3.16903
18_Member	GO Biological Processes	GO:0070482	response to oxygen levels	-3.04213	-1.062	5/396	3329,4204,5315,6233,10449	HSPD1,MECP2,PKM,RPS27A,ACAA2	3.04213
18_Member	GO Biological Processes	GO:0051402	neuron apoptotic process	-2.92173	-0.962861	4/245	2597,3329,4204,6648	GAPDH,HSPD1,MECP2,SOD2	2.92173
18_Member	GO Biological Processes	GO:0043524	negative regulation of neuron apoptotic process	-2.5453	-0.643092	3/149	3329,4204,6648	HSPD1,MECP2,SOD2	2.5453
18_Member	GO Biological Processes	GO:0070997	neuron death	-2.31907	-0.449939	4/360	2597,3329,4204,6648	GAPDH,HSPD1,MECP2,SOD2	2.31907
18_Member	GO Biological Processes	GO:1901215	negative regulation of neuron death	-2.11949	-0.274297	3/212	3329,4204,6648	HSPD1,MECP2,SOD2	2.11949
18_Member	GO Biological Processes	GO:0043523	regulation of neuron apoptotic process	-2.10835	-0.264522	3/214	3329,4204,6648	HSPD1,MECP2,SOD2	2.10835
19_Summary	GO Biological Processes	GO:0010035	response to inorganic substance	-3.15812	-1.15822	6/568	3178,3329,3856,6648,7295,7415,7284	HNRNPA1,HSPD1,KRT8,SOD2,TXN,VCP,TUFM	3.15812
19_Member	GO Biological Processes	GO:0010035	response to inorganic substance	-3.15812	-1.15822	6/568	3178,3329,3856,6648,7295,7415	HNRNPA1,HSPD1,KRT8,SOD2,TXN,VCP	3.15812
19_Member	GO Biological Processes	GO:0009636	response to toxic substance	-2.51379	-0.616238	5/523	3178,3329,6648,7284,7295	HNRNPA1,HSPD1,SOD2,TUFM,TXN	2.51379
19_Member	GO Biological Processes	GO:0046677	response to antibiotic	-2.47171	-0.580299	4/326	3178,3329,7284,7295	HNRNPA1,HSPD1,TUFM,TXN	2.47171
20_Summary	Reactome Gene Sets	R-HSA-71291	Metabolism of amino acids and derivatives	-3.1533	-1.15535	5/374	1629,1737,1892,6233,10157,4204,55699	DBT,DLAT,ECHS1,RPS27A,AASS,MECP2,IARS2	3.1533
20_Member	Reactome Gene Sets	R-HSA-71291	Metabolism of amino acids and derivatives	-3.1533	-1.15535	5/374	1629,1737,1892,6233,10157	DBT,DLAT,ECHS1,RPS27A,AASS	3.1533
20_Member	GO Biological Processes	GO:0006520	cellular amino acid metabolic process	-2.3064	-0.438712	4/363	1629,4204,10157,55699	DBT,MECP2,AASS,IARS2	2.3064
									0
									0
									0
									0
									0
									0
									0
									0
									0
									0
									0
									0
									0
									0
									0
									0
									0
									0
									0
									0
									0
									0
									0
									0
									0
									0
									0
									0
									0
									0
									0
									0
									0
									0
									0
									0
									0
									0
									0
									0
									0
									0
									0
									0
									0
									0
									0
									0
									0
									0
									0
									0
									0
									0
									0
									0
