# Supplementary material for: The protein deacetylase SIRT2 exerts metabolic control over adaptive β cell proliferation
Source: J Clin Invest. 2025 Jul 31;135(19):e187020. doi: 10.1172/JCI187020 (PMC12483614; doi:10.1172/JCI187020)
Supplement: Supplemental table 2 [file jci-135-187020-s240.xlsx]

## Sheet: A - Subset enriched mRNAs
p_val	avg_logFC	pct.1	pct.2	p_val_adj	cluster	gene
3.04104e-202	0.325974	1	0.987	4.28026e-198	1	Gcg
9.23881e-163	0.711436	0.999	0.934	1.30036e-158	1	Camk2n1
7.92279e-129	0.896513	0.969	0.842	1.11513e-124	1	Mt1
1.01456e-124	0.713633	0.813	0.31	1.42799e-120	1	Trpm5
3.83268e-101	0.718026	0.85	0.485	5.3945e-97	1	Mt2
4.0017e-72	0.460755	0.972	0.762	5.6324e-68	1	Slc2a2
1.47673e-71	0.381281	1	1	2.0785e-67	1	mt-Nd2
5.72798e-69	0.380507	0.999	0.964	8.06214e-65	1	Ppp1r1a
6.08337e-66	0.482767	0.876	0.658	8.56234e-62	1	Zdhhc2
5.29531e-62	0.363174	0.992	0.931	7.45315e-58	1	Slc30a8
1.80596e-55	0.389799	0.915	0.703	2.54189e-51	1	Tmem215
1.48497e-54	0.357075	0.912	0.675	2.09009e-50	1	Mlxipl
1.58479e-54	0.434375	0.74	0.48	2.23059e-50	1	Dnajc24
2.07797e-53	0.272874	1	1	2.92474e-49	1	Ftl1
5.26127e-52	0.351388	0.989	0.946	7.40524e-48	1	Ucn3
9.92739e-47	0.323495	0.927	0.769	1.39728e-42	1	Ociad2
7.30449e-43	0.471604	0.372	0.138	1.02811e-38	1	Cd79a
7.41412e-43	0.297683	0.787	0.491	1.04354e-38	1	Defb1
9.14727e-38	0.292793	0.941	0.826	1.28748e-33	1	Tmem256
6.81156e-36	0.277378	0.935	0.847	9.58726e-32	1	Cox17
2.9642e-35	0.321284	0.414	0.19	4.17211e-31	1	Gm26825
3.47718e-34	0.285683	0.866	0.727	4.89413e-30	1	Bri3
1.02957e-32	0.271129	0.991	0.946	1.44912e-28	1	mt-Nd3
1.69338e-32	0.281391	0.411	0.191	2.38344e-28	1	Cib3
1.36753e-31	0.310148	0.715	0.511	1.92479e-27	1	Itpkb
1.80904e-30	0.254804	0.972	0.936	2.54623e-26	1	mt-Nd5
6.84468e-29	0.387434	0.753	0.621	9.63389e-25	1	Atf5
1.28824e-28	0.255823	0.75	0.55	1.8132e-24	1	Gjd2
5.02266e-28	0.259161	0.985	0.984	7.0694e-24	1	Resp18
5.72889e-28	0.300273	0.639	0.44	8.06341e-24	1	Ttc28
5.60753e-24	0.270298	0.697	0.499	7.8926e-20	1	Scd2
9.59354e-23	0.275785	0.804	0.669	1.35029e-18	1	Fkbp1b
1.25895e-22	0.262061	0.671	0.503	1.77197e-18	1	Chd3
3.55503e-22	0.267904	0.382	0.213	5.00371e-18	1	Gad1
5.01081e-22	0.287294	0.299	0.136	7.05271e-18	1	Nnat
3.54425e-21	0.252295	0.707	0.536	4.98854e-17	1	Acot13
2.29091e-19	0.271693	0.982	0.973	3.22445e-15	1	Actb
1.44214e-12	0.276803	0.804	0.712	2.02981e-08	1	Hspa1a
2.12874e-11	0.290731	0.754	0.741	2.9962e-07	1	Gm8730
1.13729e-112	0.948449	0.97	0.71	1.60074e-108	2	Gm8797
6.87967e-77	0.55779	1	1	9.68314e-73	2	Chga
8.18943e-76	0.42309	1	1	1.15266e-71	2	Pcsk1n
2.01095e-64	0.709011	0.985	0.864	2.83041e-60	2	Fosb
5.1776e-63	0.393152	1	1	7.28747e-59	2	Hsp90ab1
3.52287e-62	0.702257	0.976	0.777	4.95844e-58	2	Egr1
6.96213e-61	0.488638	1	0.989	9.79919e-57	2	Ddx5
6.71351e-59	0.620353	0.988	0.984	9.44927e-55	2	Resp18
3.01377e-53	0.445731	1	0.995	4.24188e-49	2	Hsp90aa1
3.27329e-52	0.673164	0.994	0.936	4.60715e-48	2	Fos
1.13556e-51	0.798212	0.946	0.757	1.5983e-47	2	Dnajb1
5.37959e-51	0.468039	1	0.943	7.57177e-47	2	Slc30a8
2.10222e-50	0.684219	0.779	0.426	2.95888e-46	2	Trpm5
6.03985e-50	0.50138	0.952	0.767	8.50109e-46	2	Scgn
3.73013e-49	0.334883	1	1	5.25016e-45	2	Ptma
3.78375e-49	0.581169	0.77	0.448	5.32563e-45	2	Fam151a
3.34381e-48	0.52986	0.94	0.723	4.70641e-44	2	Mlxipl
4.18008e-48	0.655304	0.68	0.332	5.88346e-44	2	Lpl
1.35744e-45	0.415335	0.471	0.151	1.91059e-41	2	Gadd45b
4.1924e-43	0.404987	0.988	0.922	5.9008e-39	2	H2-K1
3.02178e-40	0.354256	0.326	0.08	4.25316e-36	2	Npas4
3.2655e-40	0.383354	0.997	0.965	4.59619e-36	2	Hadh
4.99578e-40	0.504748	0.97	0.811	7.03157e-36	2	Igfbp7
5.5829e-40	0.394599	0.988	0.92	7.85792e-36	2	Chic1
9.7151e-40	0.499003	0.918	0.737	1.3674e-35	2	Fxyd6
3.31074e-39	0.399585	1	0.948	4.65987e-35	2	Camk2n1
4.72442e-39	0.577838	0.979	0.922	6.64962e-35	2	Jun
6.02914e-39	0.543589	0.979	0.923	8.48601e-35	2	Btg2
6.49318e-39	0.571767	0.825	0.596	9.13915e-35	2	Cited2
1.10478e-38	0.609747	0.849	0.565	1.55498e-34	2	Mt2
6.44566e-38	0.320219	1	0.997	9.07227e-34	2	H3f3a
1.45096e-37	0.601396	0.441	0.149	2.04223e-33	2	Nnat
4.4566e-37	0.429571	0.991	0.943	6.27266e-33	2	Nkx6-1
2.21986e-36	0.461385	0.979	0.94	3.12446e-32	2	Jund
2.40528e-36	0.576462	0.97	0.87	3.38544e-32	2	Mt1
2.20278e-35	0.607912	0.813	0.552	3.10041e-31	2	Defb1
1.11383e-34	0.286729	1	0.999	1.56772e-30	2	Ppia
2.51614e-34	0.359763	0.985	0.94	3.54147e-30	2	Hmgn3
6.92614e-34	0.41251	0.906	0.673	9.74855e-30	2	Rgs2
7.33145e-34	0.332042	0.994	0.966	1.0319e-29	2	Psap
1.16218e-33	0.491841	0.937	0.814	1.63577e-29	2	Slc2a2
5.29545e-33	0.360736	1	0.971	7.45334e-29	2	Ppp1r1a
8.36372e-33	0.34818	0.444	0.168	1.17719e-28	2	Esr1
1.15882e-32	0.42483	0.855	0.659	1.63104e-28	2	Ap1s2
1.39059e-32	0.385885	0.976	0.888	1.95725e-28	2	Anxa5
2.98226e-32	0.309401	1	0.972	4.19754e-28	2	Actb
8.96368e-32	0.626503	0.84	0.625	1.26164e-27	2	Junb
4.32356e-30	0.402737	0.852	0.63	6.08542e-26	2	PISD
2.45443e-29	0.334929	0.613	0.312	3.45461e-25	2	Rab3b
4.56396e-29	0.357097	0.637	0.336	6.42378e-25	2	Gstm1
1.49613e-28	0.364895	0.937	0.75	2.10581e-24	2	Cplx2
2.38754e-28	0.677195	0.864	0.723	3.36046e-24	2	Hspa1a
3.11558e-28	0.414704	0.973	0.9	4.38518e-24	2	Dnaja1
4.67702e-28	0.301094	0.973	0.921	6.5829e-24	2	Rsrp1
2.02297e-27	0.386034	0.825	0.606	2.84733e-23	2	Gmpr
2.4546e-27	0.31963	0.97	0.849	3.45485e-23	2	H2afy
2.53136e-27	0.286071	1	1	3.56289e-23	2	mt-Nd2
2.98252e-27	0.272451	0.982	0.899	4.19789e-23	2	Hmgb1
7.06557e-27	0.36703	0.888	0.754	9.94479e-23	2	Vegfa
9.50844e-27	0.290347	1	0.998	1.33831e-22	2	Hspa8
6.04306e-26	0.436768	0.505	0.244	8.50561e-22	2	Folr1
8.70812e-26	0.273763	0.997	0.999	1.22567e-21	2	Meg3
1.0987e-25	0.407419	0.997	0.976	1.54642e-21	2	Ubc
2.00755e-24	0.303321	0.931	0.807	2.82563e-20	2	Fkbp4
5.13338e-24	0.327596	0.302	0.105	7.22523e-20	2	Tspan8
8.82322e-24	0.410371	0.785	0.58	1.24187e-19	2	S100a10
1.04195e-23	0.284607	0.429	0.193	1.46655e-19	2	Upp1
1.65629e-23	0.322715	0.852	0.511	2.33123e-19	2	Gm10709
2.33448e-23	0.311631	0.921	0.799	3.28579e-19	2	Top1
3.39488e-23	0.340947	0.837	0.653	4.77829e-19	2	Cirbp
5.99533e-23	0.55518	0.731	0.523	8.43842e-19	2	Ier2
6.14898e-23	0.255202	0.991	0.958	8.65469e-19	2	Pkm
8.67568e-23	0.349496	0.444	0.207	1.2211e-18	2	Nr4a1
3.14319e-22	0.327041	0.411	0.183	4.42404e-18	2	Pcp4
3.24096e-22	0.283414	0.988	0.947	4.56165e-18	2	Bace2
3.39584e-22	0.488927	0.776	0.616	4.77965e-18	2	Dusp1
3.51334e-22	0.317915	0.888	0.747	4.94503e-18	2	Meis2
1.22099e-21	0.336408	0.958	0.877	1.71854e-17	2	Zbtb20
1.8862e-21	0.313073	0.888	0.767	2.65483e-17	2	Map1b
3.83229e-21	0.250206	0.997	0.96	5.39395e-17	2	Srrm2
6.33519e-21	0.257607	0.997	0.99	8.91678e-17	2	Actg1
9.56855e-21	0.328688	0.674	0.458	1.34677e-16	2	Gpd2
1.09869e-20	0.294416	0.9	0.732	1.5464e-16	2	Fam122a
1.17179e-20	0.262343	0.964	0.91	1.64929e-16	2	Csnk1a1
1.69675e-20	0.313467	0.819	0.633	2.38817e-16	2	Luc7l3
2.99657e-20	0.326507	0.943	0.863	4.21767e-16	2	Tsc22d1
3.43494e-20	0.336158	0.873	0.764	4.83468e-16	2	Phactr1
4.52252e-20	0.280949	0.912	0.828	6.36545e-16	2	Arpc2
4.99529e-20	0.360922	0.822	0.717	7.03087e-16	2	Isl1
6.28963e-20	0.267334	0.961	0.876	8.85265e-16	2	Emb
9.23407e-20	0.285668	0.937	0.848	1.2997e-15	2	Papss2
1.44831e-19	0.312067	0.952	0.929	2.0385e-15	2	Pax6
2.01516e-19	0.282555	0.749	0.527	2.83634e-15	2	Chd3
2.1437e-19	0.273933	0.997	0.997	3.01726e-15	2	Ccnd2
2.1709e-19	0.329352	0.773	0.591	3.05554e-15	2	Gjd2
2.54651e-19	0.315644	0.861	0.747	3.58422e-15	2	Pnmal2
2.68879e-19	0.336475	0.773	0.582	3.78448e-15	2	Zcchc18
3.82103e-19	0.329242	0.634	0.381	5.3781e-15	2	Hist1h2al
5.1462e-19	0.320865	0.804	0.631	7.24328e-15	2	Ing2
5.47508e-19	0.251637	0.964	0.916	7.70617e-15	2	Gnai2
2.15227e-18	0.252395	0.32	0.136	3.02932e-14	2	Bend5
2.37568e-18	0.28376	0.867	0.725	3.34377e-14	2	Srpk2
3.62298e-18	0.482428	0.677	0.499	5.09934e-14	2	Hspa1b
4.12686e-18	0.275402	0.378	0.176	5.80856e-14	2	Sult1d1
4.52226e-18	0.326712	0.955	0.961	6.36508e-14	2	Ucn3
4.86669e-18	0.280659	0.849	0.73	6.84987e-14	2	Fus
4.91507e-18	0.277791	0.979	0.918	6.91796e-14	2	Pura
1.41417e-17	0.254533	0.961	0.922	1.99044e-13	2	Atf4
2.82636e-17	0.2705	0.849	0.679	3.9781e-13	2	Cnot6l
3.34229e-17	0.268019	0.994	0.964	4.70427e-13	2	Hist1h2bc
4.87463e-17	0.303486	0.695	0.491	6.86105e-13	2	Sez6l
4.99084e-17	0.279502	0.746	0.561	7.02461e-13	2	Anp32a
6.08314e-17	0.254004	0.997	0.992	8.56202e-13	2	Tmsb4x
1.71929e-16	0.290501	0.882	0.767	2.4199e-12	2	Tra2b
2.07678e-16	0.284493	0.991	0.99	2.92307e-12	2	H3f3b
3.58346e-16	0.29852	0.423	0.229	5.04372e-12	2	Dbpht2
4.43117e-16	0.275843	0.776	0.633	6.23687e-12	2	Ankrd12
4.62368e-16	0.254012	0.698	0.489	6.50783e-12	2	Robo2
4.75427e-16	0.268891	0.843	0.691	6.69164e-12	2	Hspa13
5.03646e-16	0.358151	0.918	0.827	7.08881e-12	2	Tuba1a
6.00365e-16	0.274371	0.849	0.708	8.45013e-12	2	Glul
6.99015e-16	0.262645	0.776	0.596	9.83864e-12	2	Pts
8.11404e-16	0.279174	0.807	0.672	1.14205e-11	2	Unc80
1.02736e-15	0.284008	0.949	0.845	1.44601e-11	2	Neurod1
1.11526e-15	0.253843	0.912	0.818	1.56972e-11	2	Nav2
1.19277e-15	0.274763	0.816	0.684	1.67883e-11	2	Frzb
1.28222e-15	0.271522	0.943	0.842	1.80472e-11	2	Wnt4
1.31643e-15	0.271515	0.526	0.326	1.85287e-11	2	Ankrd44
1.31962e-15	0.250364	0.861	0.735	1.85737e-11	2	Rbm25
2.12454e-15	0.451214	0.87	0.805	2.9903e-11	2	C2cd4b
6.00705e-15	0.30161	0.837	0.712	8.45493e-11	2	Zdhhc2
6.21785e-15	0.351559	0.378	0.189	8.75162e-11	2	Cd79a
1.48186e-14	0.252553	0.834	0.705	2.08572e-10	2	Sf3b1
3.4086e-14	0.373301	0.559	0.37	4.7976e-10	2	Rasd1
3.82114e-14	0.260256	0.653	0.457	5.37826e-10	2	Dnajb4
2.67826e-13	0.25088	0.761	0.619	3.76965e-09	2	Arhgap5
3.16649e-13	0.255835	0.369	0.2	4.45684e-09	2	Tmsb15b2
3.22134e-13	0.263701	0.686	0.541	4.53404e-09	2	Tox3
5.74684e-13	0.265357	0.81	0.671	8.08868e-09	2	Slc3a2
7.99163e-13	0.444509	0.692	0.558	1.12482e-08	2	1700086L19Rik
1.21479e-12	0.25053	0.722	0.571	1.70982e-08	2	Foxp1
1.5121e-12	0.254213	0.689	0.528	2.12828e-08	2	Hmgcr
2.31769e-12	0.29735	0.686	0.544	3.26214e-08	2	Scd2
2.52747e-12	0.516874	0.432	0.274	3.55742e-08	2	Rbp4
3.02209e-12	0.262964	0.924	0.869	4.2536e-08	2	Btg1
5.51611e-12	0.250578	0.785	0.664	7.76392e-08	2	Mettl1
2.89229e-11	0.312396	0.849	0.759	4.0709e-07	2	Neat1
5.49271e-11	0.444857	0.686	0.596	7.73099e-07	2	Cox6a2
2.28786e-07	0.256091	0.804	0.695	0.00322016	2	Hist1h1c
2.65793e-07	0.336729	0.353	0.241	0.00374104	2	Hist3h2ba
2.08649e-103	0.523878	0.981	0.994	2.93673e-99	3	Gcg
2.11025e-90	0.996341	0.96	0.71	2.97017e-86	3	Dapl1
9.15693e-89	0.665804	0.996	0.884	1.28884e-84	3	Fkbp11
4.99e-87	0.634328	0.996	0.992	7.02342e-83	3	Ndufa1
9.23202e-87	0.502955	1	1	1.29941e-82	3	Dad1
1.83535e-74	0.49037	1	0.999	2.58326e-70	3	Ssr4
6.66102e-59	0.402462	0.99	0.99	9.37539e-55	3	Nme1
4.70887e-58	0.354358	1	0.999	6.62774e-54	3	Manf
1.43106e-54	0.45665	0.703	0.336	2.01422e-50	3	Hist1h2al
4.21526e-54	0.43642	0.994	0.889	5.93297e-50	3	Nucb2
7.36211e-54	0.388761	1	0.995	1.03622e-49	3	Tmed3
7.50401e-54	0.41854	0.996	0.974	1.05619e-49	3	Dnajc3
1.65248e-53	0.331964	0.998	0.999	2.32587e-49	3	Atp5g1
3.28534e-53	0.354543	1	0.998	4.62412e-49	3	Spcs1
3.34128e-53	0.554573	0.996	0.996	4.70285e-49	3	Chgb
6.00154e-52	0.397577	0.99	0.919	8.44717e-48	3	Dynll1
2.56676e-51	0.526879	0.977	0.916	3.61271e-47	3	Tmbim4
5.45972e-51	0.329053	1	0.999	7.68455e-47	3	Krtcap2
1.07509e-48	0.319486	1	0.993	1.51319e-44	3	Ndufa4
4.63288e-47	0.311818	1	0.998	6.52078e-43	3	Uqcrq
6.34299e-46	0.39711	0.998	0.995	8.92775e-42	3	Sec11c
3.1525e-43	0.468405	1	1	4.43714e-39	3	Ttr
5.85614e-43	0.414045	0.956	0.834	8.24252e-39	3	Gm10076
6.29485e-43	0.283049	0.992	0.994	8.85999e-39	3	Cox7b
1.68228e-42	0.347622	0.994	0.967	2.36781e-38	3	Dpm3
2.18409e-41	0.411692	0.962	0.826	3.0741e-37	3	Creld2
1.72866e-40	0.367562	0.881	0.519	2.43309e-36	3	Gc
2.00316e-40	0.40576	0.883	0.678	2.81945e-36	3	Aga
1.1714e-39	0.460127	0.485	0.207	1.64875e-35	3	Serpina7
3.20369e-38	0.342389	0.992	0.966	4.5092e-34	3	Ndufc2
5.05084e-38	0.294166	1	0.995	7.10905e-34	3	Srp9
6.66306e-38	0.367683	0.994	0.976	9.37826e-34	3	Sdf2l1
1.06995e-36	0.342622	0.998	0.995	1.50595e-32	3	Rabac1
1.48128e-34	0.351636	0.626	0.371	2.0849e-30	3	Crem
1.99642e-33	0.350817	0.962	0.863	2.80996e-29	3	Rexo2
4.22194e-33	0.286454	0.989	0.906	5.94238e-29	3	H13
4.79572e-33	0.355353	0.923	0.816	6.74998e-29	3	Tmem160
7.43263e-33	0.266393	0.998	0.997	1.04614e-28	3	Cox7c
1.12953e-32	0.255618	1	0.999	1.58982e-28	3	Rps29
1.43495e-31	0.29688	0.985	0.939	2.0197e-27	3	Mdh1
1.96014e-31	0.313442	0.9	0.745	2.7589e-27	3	Bet1
8.14746e-31	0.290638	0.967	0.895	1.14675e-26	3	Ier3ip1
1.04959e-30	0.318614	0.996	0.992	1.4773e-26	3	Rps27l
1.05443e-30	0.302918	0.994	0.956	1.48411e-26	3	Reep5
4.04296e-30	0.292305	0.971	0.882	5.69046e-26	3	Txn1
3.67121e-28	0.30045	0.789	0.57	5.16723e-24	3	Srm
6.61066e-28	0.284584	0.971	0.935	9.3045e-24	3	Lamtor2
1.10543e-27	0.31007	0.452	0.23	1.55589e-23	3	Cgref1
2.05104e-26	0.260734	0.877	0.642	2.88684e-22	3	Prkcsh
6.56387e-26	0.279413	0.364	0.155	9.23865e-22	3	Krtap17-1
1.01603e-25	0.261208	0.952	0.867	1.43006e-21	3	Cycs
1.40275e-25	0.413321	0.983	0.956	1.97438e-21	3	Pam
9.08639e-25	0.364326	0.625	0.4	1.27891e-20	3	Snhg18
7.13856e-24	0.253185	0.638	0.413	1.00475e-19	3	Alg5
1.12601e-22	0.300242	0.912	0.793	1.58486e-18	3	Tmem176a
1.35704e-22	0.277991	0.845	0.686	1.91003e-18	3	Erp44
2.15819e-22	0.281018	0.766	0.578	3.03765e-18	3	Cd200
2.67409e-22	0.259076	0.464	0.259	3.76378e-18	3	Gpx2
3.9541e-21	0.266203	0.904	0.805	5.56539e-17	3	Atox1
1.57407e-20	0.259193	0.506	0.315	2.21551e-16	3	Pecr
2.4609e-20	0.304601	0.891	0.781	3.46372e-16	3	Ckb
3.32984e-20	0.298505	0.105	0.019	4.68675e-16	3	Csn3
2.46218e-18	0.287194	0.649	0.469	3.46551e-14	3	Fh1
5.62864e-18	0.262525	0.621	0.446	7.92231e-14	3	Gstm5
7.84323e-18	0.349214	0.475	0.292	1.10393e-13	3	Tmed6
1.26666e-17	0.421991	0.753	0.594	1.78283e-13	3	Gpx3
2.23041e-16	0.277563	0.674	0.504	3.13931e-12	3	2610524H06Rik
3.03565e-15	0.310131	0.439	0.286	4.27268e-11	3	Tmigd3
1.50241e-14	0.277003	0.992	0.997	2.11464e-10	3	Bex2
2.98367e-14	0.281255	0.985	0.985	4.19952e-10	3	Tmem27
1.38825e-10	0.392847	0.182	0.086	1.95396e-06	3	Spp1
3.34751e-09	0.43614	0.548	0.417	4.71162e-05	3	Cdkn1a
3.51808e-08	0.348106	0.487	0.364	0.000495169	3	Nupr1
0	1.66957	0.75	0.005	0	4	Birc5
0	1.62794	0.812	0.008	0	4	Cdk1
0	1.61302	0.787	0.003	0	4	Pbk
0	1.38423	0.713	0.004	0	4	2810417H13Rik
0	1.04824	0.713	0.003	0	4	Cdca8
2.84936e-297	1.74621	0.775	0.01	4.01048e-293	4	Top2a
1.77753e-296	0.939684	0.6	0.001	2.50187e-292	4	Tpx2
4.5059e-283	1.04608	0.637	0.003	6.34205e-279	4	Hmmr
6.40612e-277	0.889674	0.562	0.001	9.01661e-273	4	Mxd3
2.15702e-257	1.07956	0.637	0.006	3.03601e-253	4	Mki67
1.96798e-253	0.63969	0.55	0.002	2.76993e-249	4	Kif11
2.1581e-244	0.804883	0.613	0.006	3.03753e-240	4	Asf1b
1.32255e-243	0.913262	0.55	0.003	1.86149e-239	4	Nusap1
1.76566e-243	1.67758	0.675	0.01	2.48516e-239	4	Cenpf
1.04653e-242	0.830991	0.625	0.007	1.473e-238	4	Ccna2
8.46644e-239	0.937523	0.55	0.003	1.19165e-234	4	Ccnb2
5.52368e-238	0.544361	0.488	0.001	7.77458e-234	4	Casc5
3.97521e-236	0.704815	0.613	0.007	5.59511e-232	4	Rad51ap1
3.2483e-232	1.34571	0.675	0.012	4.57198e-228	4	Cdca3
1.34944e-231	0.660532	0.475	0.001	1.89933e-227	4	Tk1
1.06078e-229	0.712288	0.675	0.012	1.49305e-225	4	Rad51
5.34836e-225	0.660099	0.462	0.001	7.52781e-221	4	Ckap2l
1.5043e-222	0.612589	0.5	0.003	2.1173e-218	4	Clspn
3.53562e-218	2.69648	0.963	0.046	4.97639e-214	4	Stmn1
5.34397e-216	0.584758	0.488	0.003	7.52164e-212	4	Cdca2
7.63783e-207	0.618459	0.488	0.003	1.07502e-202	4	Nuf2
2.72034e-199	0.437389	0.412	0.001	3.82888e-195	4	Ncaph
5.47161e-199	0.5663	0.4	0	7.70129e-195	4	Esco2
2.71941e-197	1.89904	0.613	0.013	3.82758e-193	4	Ube2c
2.5546e-196	1.10302	0.475	0.004	3.5956e-192	4	Cdc20
3.28317e-195	1.91603	0.8	0.032	4.62107e-191	4	Cks2
2.56904e-190	1.47632	0.537	0.008	3.61592e-186	4	Cenpa
5.59486e-190	0.913754	0.588	0.012	7.87476e-186	4	Knstrn
2.41949e-188	0.722187	0.412	0.002	3.40544e-184	4	Cenpe
3.35824e-187	0.468705	0.4	0.001	4.72673e-183	4	Aurkb
4.24358e-187	0.412465	0.4	0.001	5.97284e-183	4	Ect2
1.95751e-184	0.605378	0.425	0.003	2.7552e-180	4	Ckap2
5.31828e-184	1.10043	0.725	0.026	7.48548e-180	4	Tcf19
4.24248e-183	0.564569	0.412	0.002	5.97129e-179	4	Sapcd2
5.85822e-183	0.475622	0.412	0.002	8.24544e-179	4	Ska1
6.34075e-183	0.86263	0.6	0.014	8.92461e-179	4	Fam111a
7.2075e-181	1.15822	0.825	0.039	1.01446e-176	4	Cenpm
7.42276e-181	1.07487	0.787	0.034	1.04475e-176	4	Smc2
1.43924e-179	0.482048	0.425	0.003	2.02573e-175	4	Ndc80
2.87435e-171	0.960326	0.425	0.004	4.04564e-167	4	Ccnb1
3.95379e-169	0.460429	0.375	0.002	5.56496e-165	4	Neil3
4.2994e-168	0.536655	0.362	0.001	6.0514e-164	4	Plk1
7.13108e-165	0.56241	0.412	0.004	1.0037e-160	4	Kif20b
3.6766e-164	0.705781	0.525	0.011	5.17482e-160	4	Dtl
6.46374e-164	0.482479	0.375	0.002	9.09771e-160	4	Nek2
1.47358e-163	0.6532	0.475	0.008	2.07406e-159	4	Cenph
8.45202e-163	0.473894	0.4	0.003	1.18962e-158	4	Anln
1.50866e-159	0.50504	0.488	0.009	2.12344e-155	4	Cenpp
1.03036e-154	0.503137	0.4	0.004	1.45022e-150	4	Uhrf1
1.23477e-152	0.450363	0.388	0.004	1.73793e-148	4	Shcbp1
1.41633e-151	0.773964	0.575	0.018	1.99349e-147	4	Ncapg2
1.41573e-150	0.489279	0.375	0.003	1.99265e-146	4	Gas2l3
1.51068e-150	0.410304	0.375	0.003	2.12628e-146	4	Fignl1
1.26403e-148	1.8562	0.762	0.044	1.77912e-144	4	Lockd
1.37064e-148	0.418966	0.362	0.003	1.92918e-144	4	Dlgap5
8.97649e-147	0.711571	0.613	0.023	1.26344e-142	4	Mad2l1
7.7158e-146	0.924841	0.537	0.016	1.086e-141	4	Prc1
4.03927e-143	1.56593	0.887	0.072	5.68527e-139	4	Spc24
1.88341e-142	0.639966	0.575	0.02	2.65089e-138	4	Cenpk
8.68378e-142	0.522382	0.3	0.001	1.22224e-137	4	Fam64a
9.7281e-142	0.370697	0.3	0.001	1.36923e-137	4	Cdca5
1.12404e-140	0.777053	0.588	0.023	1.58209e-136	4	Ube2t
1.4908e-140	0.386062	0.338	0.003	2.0983e-136	4	Foxm1
1.45439e-137	0.491439	0.312	0.002	2.04705e-133	4	Mis18bp1
3.96091e-136	0.334741	0.3	0.001	5.57498e-132	4	Ncapg
7.17654e-135	0.280979	0.275	0	1.0101e-130	4	Melk
1.29825e-132	0.87263	0.713	0.042	1.82729e-128	4	Atad2
3.36118e-131	0.403734	0.3	0.002	4.73085e-127	4	Sgol2a
1.23074e-130	0.425403	0.35	0.004	1.73227e-126	4	Spag5
2.27298e-130	0.497747	0.325	0.003	3.19921e-126	4	Cdkn3
5.55748e-130	0.412465	0.288	0.001	7.82215e-126	4	Cdc25c
2.99027e-125	0.487006	0.438	0.011	4.2088e-121	4	Cit
9.12382e-123	0.347263	0.375	0.007	1.28418e-118	4	Chaf1a
9.46489e-123	0.524185	0.45	0.013	1.33218e-118	4	Arhgap11a
4.01416e-122	0.300105	0.238	0	5.64993e-118	4	E2f8
1.16083e-121	0.633625	0.537	0.022	1.63386e-117	4	Mcm5
1.3925e-121	0.596347	0.438	0.012	1.95994e-117	4	Aurka
1.03201e-118	1.32577	0.775	0.065	1.45256e-114	4	Cenpw
2.0356e-118	0.278816	0.275	0.002	2.8651e-114	4	Slfn9
2.52639e-117	0.280113	0.262	0.001	3.55589e-113	4	Ttk
6.17424e-116	0.360309	0.288	0.003	8.69024e-112	4	Kifc1
9.18144e-116	0.252269	0.238	0	1.29229e-111	4	Cenpi
9.44179e-116	0.271934	0.225	0	1.32893e-111	4	Troap
3.88672e-115	0.538608	0.5	0.02	5.47055e-111	4	Incenp
2.20958e-113	0.50504	0.388	0.01	3.10999e-109	4	Chaf1b
9.34296e-113	0.366378	0.312	0.004	1.31502e-108	4	Rad54l
8.53137e-112	0.315425	0.288	0.003	1.20079e-107	4	Kif23
4.88006e-110	0.280546	0.238	0.001	6.86869e-106	4	Kif4
8.68518e-110	0.315857	0.275	0.003	1.22244e-105	4	E2f7
3.50874e-109	0.303704	0.312	0.005	4.93855e-105	4	Dscc1
1.07605e-106	0.470884	0.425	0.014	1.51454e-102	4	Fbxo5
2.94853e-106	0.298373	0.25	0.002	4.15006e-102	4	Arhgef39
3.33246e-106	0.356858	0.325	0.006	4.69043e-102	4	Brca1
3.90986e-106	0.279248	0.25	0.002	5.50312e-102	4	Bard1
7.81946e-105	0.280113	0.238	0.001	1.10059e-100	4	Diaph3
6.79391e-104	0.392342	0.3	0.005	9.56243e-100	4	Cdc6
4.89911e-100	0.279681	0.238	0.002	6.8955e-96	4	Ccnf
5.1091e-100	0.839652	0.662	0.052	7.19105e-96	4	Pmf1
4.84151e-97	0.516098	0.45	0.02	6.81442e-93	4	4930579G24Rik
4.54561e-96	0.817396	0.65	0.054	6.39795e-92	4	Rfc4
8.47899e-96	0.929313	0.662	0.057	1.19342e-91	4	Zfp367
6.97586e-95	0.435085	0.362	0.011	9.81852e-91	4	Nrm
2.61567e-94	0.738447	0.5	0.028	3.68156e-90	4	Hells
7.19078e-94	0.445404	0.4	0.015	1.0121e-89	4	Sgol1
1.08822e-93	0.419813	0.35	0.01	1.53167e-89	4	Cenpl
4.17955e-91	0.92641	0.55	0.038	5.88272e-87	4	Rrm2
1.4365e-89	0.277089	0.262	0.004	2.02188e-85	4	Mcm10
1.56196e-89	0.258041	0.262	0.004	2.19847e-85	4	Mybl1
2.21036e-89	0.576932	0.537	0.036	3.11108e-85	4	Ncapd2
3.92453e-89	1.6052	0.925	0.156	5.52378e-85	4	Smc4
2.03231e-88	0.586991	0.488	0.029	2.86047e-84	4	Dbf4
2.21125e-88	0.852871	0.713	0.074	3.11233e-84	4	Rrm1
5.58327e-87	0.268042	0.25	0.004	7.85845e-83	4	Bub1b
1.25624e-82	0.550099	0.462	0.028	1.76816e-78	4	Psmc3ip
1.966e-82	0.612396	0.462	0.028	2.76714e-78	4	Haus4
4.61499e-82	1.26108	0.775	0.104	6.4956e-78	4	Tyms
1.41487e-81	0.350847	0.338	0.012	1.99143e-77	4	Ndc1
2.56258e-81	0.442001	0.4	0.019	3.60683e-77	4	Mis18a
1.73315e-80	0.784556	0.613	0.057	2.43942e-76	4	Mcm6
5.079e-80	0.695044	0.625	0.059	7.1487e-76	4	Dhfr
6.28207e-80	0.444978	0.338	0.013	8.84201e-76	4	Mcm3
2.74861e-76	0.306293	0.212	0.003	3.86867e-72	4	Kif20a
4.03259e-76	0.566933	0.438	0.027	5.67587e-72	4	Tacc3
5.33874e-76	0.479343	0.388	0.02	7.51427e-72	4	Neurl1b
4.2668e-75	0.379914	0.362	0.017	6.00552e-71	4	Trim59
1.44e-74	0.393605	0.388	0.02	2.0268e-70	4	Plk4
3.72982e-73	0.471738	0.325	0.013	5.24973e-69	4	C330027C09Rik
1.178e-72	0.995267	0.438	0.029	1.65804e-68	4	Hist1h2ap
4.1663e-70	0.267179	0.225	0.005	5.86407e-66	4	Spdl1
9.89575e-70	0.723865	0.575	0.059	1.39283e-65	4	Gins2
5.20691e-69	0.964215	0.588	0.065	7.32873e-65	4	Lig1
4.89831e-68	0.470467	0.375	0.022	6.89437e-64	4	Cdc45
9.82242e-68	0.316301	0.288	0.011	1.38251e-63	4	Cdt1
5.44824e-66	0.288474	0.275	0.01	7.6684e-62	4	Timeless
3.16992e-65	0.273644	0.25	0.008	4.46166e-61	4	Mastl
4.26794e-65	0.785213	0.65	0.085	6.00712e-61	4	Fen1
3.37221e-64	0.339778	0.362	0.021	4.74639e-60	4	Rad18
6.3252e-64	1.92874	0.863	0.208	8.90271e-60	4	Hmgb2
8.63396e-63	1.02139	0.675	0.101	1.21523e-58	4	Cdkn2c
1.37595e-61	0.654873	0.537	0.058	1.93666e-57	4	Ezh2
4.65637e-61	0.753	0.6	0.077	6.55384e-57	4	Racgap1
2.30903e-60	0.494044	0.425	0.034	3.24996e-56	4	Mcm4
3.09889e-59	0.82903	0.675	0.106	4.36169e-55	4	Gmnn
1.01575e-58	0.298548	0.262	0.011	1.42967e-54	4	Gins1
1.55492e-58	0.465907	0.45	0.041	2.18855e-54	4	Dnph1
1.22296e-57	0.282922	0.3	0.016	1.72131e-53	4	Mcm8
1.40806e-57	0.584663	0.525	0.058	1.98185e-53	4	Mcm2
6.72358e-57	0.271926	0.238	0.009	9.46344e-53	4	Mms22l
8.45977e-57	0.770838	0.738	0.132	1.19071e-52	4	Hat1
5.02928e-56	1.02721	0.812	0.185	7.07871e-52	4	Hjurp
2.65588e-55	1.61401	1	0.496	3.73815e-51	4	Cks1b
2.71091e-55	0.7129	0.537	0.067	3.81561e-51	4	Mcm7
3.4591e-53	0.551406	0.512	0.061	4.86868e-49	4	Prim1
3.11099e-51	0.385148	0.35	0.027	4.37873e-47	4	4930427A07Rik
6.93695e-51	0.513091	0.537	0.071	9.76376e-47	4	Topbp1
8.61801e-51	0.479588	0.425	0.042	1.21298e-46	4	Lmnb1
1.22022e-50	0.671161	0.6	0.091	1.71745e-46	4	Rpa2
1.99821e-49	0.295979	0.25	0.013	2.81248e-45	4	Poc1a
2.22655e-49	1.17582	0.812	0.212	3.13387e-45	4	Pcna
2.88261e-49	1.23478	0.988	0.444	4.05728e-45	4	2700094K13Rik
3.62986e-49	1.41222	0.963	0.442	5.10903e-45	4	Dek
1.25103e-48	1.15219	0.925	0.334	1.76082e-44	4	Rnaseh2c
1.82537e-48	1.23686	0.863	0.279	2.5692e-44	4	Ccdc34
1.15857e-47	1.81531	1	0.976	1.63069e-43	4	H2afz
5.89502e-47	0.30912	0.338	0.027	8.29724e-43	4	Pola1
8.01749e-46	1.92765	0.963	0.591	1.12846e-41	4	Tubb5
1.01484e-45	0.53808	0.512	0.071	1.42839e-41	4	Apitd1
2.32311e-44	1.03235	0.938	0.355	3.26978e-40	4	Dnajc9
3.48783e-44	1.51733	1	0.791	4.90913e-40	4	Spc25
1.84758e-43	0.908952	0.775	0.21	2.60047e-39	4	Dctpp1
2.49793e-43	1.13819	0.75	0.205	3.51584e-39	4	Cdkn2d
4.18725e-43	0.502911	0.512	0.076	5.89355e-39	4	Ska2
7.97345e-43	0.897757	0.512	0.079	1.12226e-38	4	Tuba1c
2.08694e-42	0.296364	0.338	0.031	2.93736e-38	4	Haus5
5.9086e-42	0.91212	0.787	0.228	8.31635e-38	4	Tipin
3.74427e-41	0.487268	0.412	0.051	5.27006e-37	4	Ccne2
1.61924e-40	1.68078	0.925	0.481	2.27908e-36	4	Tuba1b
5.77357e-40	1.05635	0.887	0.378	8.1263e-36	4	Dtymk
6.11482e-40	0.435507	0.425	0.055	8.6066e-36	4	Haus1
1.58585e-39	0.291945	0.3	0.026	2.23209e-35	4	Pola2
2.82021e-39	0.319678	0.338	0.034	3.96945e-35	4	Bok
8.17781e-39	0.488213	0.362	0.041	1.15103e-34	4	Ccne1
1.48163e-38	0.517829	0.537	0.093	2.08539e-34	4	Eri1
1.50329e-37	1.06468	0.988	0.841	2.11588e-33	4	Ran
2.13043e-37	0.492333	0.425	0.06	2.99858e-33	4	Dck
2.64722e-37	1.18034	0.95	0.571	3.72596e-33	4	Dut
2.72715e-37	0.716142	0.787	0.227	3.83847e-33	4	Usp1
1.02461e-36	1.23774	0.975	0.735	1.44213e-32	4	H2afv
3.24135e-36	0.325069	0.338	0.037	4.5622e-32	4	Wdr76
3.35542e-36	0.96319	0.762	0.225	4.72275e-32	4	Hn1
7.78139e-36	0.794912	0.6	0.133	1.09523e-31	4	E2f1
1.5783e-35	0.557416	0.588	0.122	2.22145e-31	4	Hirip3
1.77351e-35	0.281645	0.238	0.018	2.49621e-31	4	Cnih2
3.38305e-35	0.779769	0.775	0.251	4.76164e-31	4	Orc6
4.88126e-35	0.324235	0.338	0.039	6.87038e-31	4	Aaas
6.40396e-35	0.938659	0.988	0.947	9.01357e-31	4	1810037I17Rik
8.65637e-35	0.343145	0.325	0.036	1.21838e-30	4	Haus8
9.54153e-35	1.18445	0.925	0.513	1.34297e-30	4	Hmgn2
1.77238e-34	0.541893	0.688	0.172	2.49462e-30	4	Snrnp25
3.1278e-34	0.286617	0.25	0.021	4.40238e-30	4	Pmp22
4.63352e-34	0.650258	0.575	0.13	6.52168e-30	4	Ncapd3
5.45446e-34	0.690347	1	0.993	7.67715e-30	4	Hint1
5.68709e-34	0.737441	0.812	0.268	8.00458e-30	4	Tex30
6.73915e-34	0.3851	0.388	0.054	9.48535e-30	4	Cklf
1.01803e-33	0.26603	0.312	0.034	1.43287e-29	4	Suv39h1
2.28195e-33	0.28037	0.238	0.019	3.21184e-29	4	Gpsm2
2.36225e-33	0.342512	0.35	0.044	3.32486e-29	4	E2f2
5.15459e-33	1.40439	0.975	0.816	7.25508e-29	4	Ube2s
1.99895e-32	0.385055	0.45	0.075	2.81352e-28	4	Mdc1
6.55888e-32	0.557308	0.675	0.179	9.23162e-28	4	Pradc1
7.00985e-32	0.430014	0.438	0.073	9.86637e-28	4	Dnmt1
9.40969e-32	0.401101	0.362	0.05	1.32441e-27	4	Cenpq
1.54956e-31	0.788402	1	1	2.18101e-27	4	Ptma
1.85524e-31	0.857421	0.912	0.463	2.61125e-27	4	Lsm8
3.44473e-31	0.544059	0.7	0.205	4.84845e-27	4	Hmgn5
3.27096e-30	0.281548	0.262	0.027	4.60387e-26	4	Haus3
1.6816e-29	0.763875	0.825	0.34	2.36685e-25	4	Rfc2
6.87202e-29	0.713114	0.825	0.347	9.67237e-25	4	Lsm3
1.20361e-28	0.326582	0.35	0.051	1.69409e-24	4	Rbbp8
1.57742e-28	0.844414	0.925	0.439	2.22022e-24	4	Prdx4
1.62862e-28	0.667118	0.988	0.852	2.29228e-24	4	Abracl
1.69596e-28	0.508973	0.537	0.126	2.38706e-24	4	Vrk1
1.8813e-28	0.400145	0.4	0.068	2.64793e-24	4	Brip1os
2.18618e-28	0.398126	0.4	0.069	3.07705e-24	4	Rfc5
4.94563e-28	0.71738	0.775	0.311	6.96097e-24	4	Lsm2
6.30925e-28	0.50226	0.462	0.094	8.88027e-24	4	Rfc3
9.01043e-28	0.547076	0.562	0.143	1.26822e-23	4	Nasp
1.1712e-27	0.817316	0.787	0.339	1.64846e-23	4	Gemin6
1.68389e-27	0.399337	0.388	0.066	2.37008e-23	4	Dynlt1a
1.76924e-27	0.841612	0.8	0.37	2.4902e-23	4	Tmpo
2.45165e-27	0.770579	0.825	0.35	3.4507e-23	4	Nt5dc2
4.24463e-27	0.785985	0.963	0.678	5.97432e-23	4	Anp32b
4.8466e-27	0.627612	0.738	0.267	6.82159e-23	4	Rpa3
5.99435e-27	0.397077	0.412	0.076	8.43705e-23	4	Kif22
7.63961e-27	0.756458	1	0.999	1.07528e-22	4	Ppia
8.8618e-27	0.914686	0.775	0.331	1.2473e-22	4	H1fx
1.48068e-26	0.400153	0.55	0.133	2.08405e-22	4	Anapc15
1.97653e-26	0.570842	0.688	0.228	2.78197e-22	4	Gltp
2.20797e-26	0.852511	0.875	0.458	3.10771e-22	4	Siva1
4.90293e-26	0.926306	0.988	0.908	6.90088e-22	4	Hmgb1
1.07092e-25	0.338207	0.35	0.057	1.50733e-21	4	Tbc1d31
2.67714e-25	0.535346	0.75	0.268	3.76808e-21	4	Impdh2
3.56101e-25	0.266449	0.262	0.032	5.01212e-21	4	Tinf2
4.6643e-25	0.460919	0.488	0.116	6.56501e-21	4	D030056L22Rik
4.85394e-25	0.652718	1	0.884	6.83192e-21	4	Erh
6.63981e-25	0.434878	0.575	0.155	9.34554e-21	4	Pih1d1
6.69245e-25	0.730254	0.688	0.257	9.41962e-21	4	Slbp
1.49385e-24	0.664342	1	0.882	2.1026e-20	4	Cycs
2.27796e-24	0.676861	1	0.996	3.20623e-20	4	Hsp90aa1
2.3647e-24	0.674552	0.975	0.821	3.32831e-20	4	Hmgn1
7.89852e-24	0.486639	0.562	0.162	1.11172e-19	4	Gins4
1.06953e-23	0.615701	0.988	0.766	1.50536e-19	4	Arpp19
1.27314e-23	0.73272	0.775	0.338	1.79194e-19	4	Gm1673
1.8471e-23	1.20855	0.975	0.757	2.5998e-19	4	Dapl1
2.2813e-23	0.294267	0.25	0.032	3.21092e-19	4	Skp2
2.55275e-23	0.906071	0.938	0.688	3.593e-19	4	Nucks1
3.71704e-23	0.715899	0.963	0.718	5.23174e-19	4	Snrpe
6.11164e-23	0.608415	0.65	0.237	8.60214e-19	4	Nxt1
6.58767e-23	0.588102	0.975	0.802	9.27214e-19	4	Lsm6
1.1499e-22	0.633117	0.625	0.217	1.61848e-18	4	Tubg1
1.34801e-22	0.272722	0.288	0.043	1.89732e-18	4	Pkmyt1
1.54542e-22	0.600754	1	0.964	2.17517e-18	4	Ybx1
1.94447e-22	0.346498	0.462	0.108	2.73684e-18	4	Rad50
2.00067e-22	0.754396	0.787	0.37	2.81595e-18	4	Cmc2
2.23896e-22	0.338715	0.412	0.088	3.15134e-18	4	Cep295
8.16967e-22	0.846061	0.65	0.256	1.14988e-17	4	H2afx
1.20863e-21	0.620942	0.938	0.527	1.70115e-17	4	2610524H06Rik
1.78257e-21	0.48717	0.55	0.169	2.50897e-17	4	Rbmx2
1.96325e-21	0.438351	0.512	0.147	2.76327e-17	4	Ppih
1.96616e-21	0.734137	0.988	0.851	2.76738e-17	4	Creld2
2.56687e-21	0.938729	0.863	0.432	3.61287e-17	4	Cdkn1a
2.81758e-21	0.696827	0.875	0.544	3.96574e-17	4	Snrpd1
2.85347e-21	0.309949	0.375	0.077	4.01626e-17	4	Nup85
3.75405e-21	0.521801	1	0.963	5.28383e-17	4	Reep5
4.56791e-21	0.580143	0.713	0.308	6.42934e-17	4	Uchl5
4.71128e-21	0.534627	0.637	0.226	6.63113e-17	4	Pold2
6.58656e-21	0.478004	0.7	0.263	9.27059e-17	4	Eif1ad
7.30451e-21	0.661956	0.95	0.662	1.02811e-16	4	Tagln2
7.90327e-21	0.362123	0.375	0.078	1.11239e-16	4	Fabp5
8.54412e-21	0.538419	0.675	0.258	1.20258e-16	4	Dynlt1f
8.75715e-21	0.735485	0.912	0.672	1.23257e-16	4	Ywhah
9.27484e-21	0.618208	0.875	0.506	1.30543e-16	4	Cbx5
9.4373e-21	0.566084	0.938	0.66	1.3283e-16	4	Stra13
1.06574e-20	0.629245	0.975	0.899	1.50004e-16	4	Txn1
2.70637e-20	0.676419	0.925	0.749	3.80922e-16	4	Ranbp1
2.81869e-20	0.377641	0.338	0.067	3.9673e-16	4	Reep4
2.87392e-20	0.496486	0.688	0.263	4.04505e-16	4	Cnih4
2.9018e-20	0.670724	0.887	0.689	4.08428e-16	4	Nudc
3.11992e-20	0.945942	0.925	0.744	4.39129e-16	4	Tubb4b
3.6846e-20	0.524704	0.688	0.278	5.18608e-16	4	Lyar
4.16915e-20	0.50251	0.738	0.313	5.86808e-16	4	Nop58
4.64648e-20	0.386436	0.562	0.172	6.53993e-16	4	Lbr
5.16177e-20	0.720602	0.775	0.43	7.26519e-16	4	Ubald2
5.39583e-20	0.357502	0.425	0.101	7.59464e-16	4	Psat1
9.21627e-20	0.567957	0.975	0.822	1.29719e-15	4	Lsm4
1.30764e-19	0.34032	0.425	0.104	1.8405e-15	4	Pold3
2.0113e-19	0.620399	0.9	0.597	2.8309e-15	4	Rbbp7
2.07812e-19	0.250431	0.312	0.058	2.92496e-15	4	Rab13
2.33675e-19	0.633775	0.8	0.441	3.28898e-15	4	Ssrp1
2.5593e-19	0.982494	1	0.971	3.60221e-15	4	Calm2
5.25651e-19	0.532598	0.787	0.394	7.39853e-15	4	Raly
7.11722e-19	0.575192	0.988	0.889	1.00175e-14	4	Atp5o
8.78437e-19	0.659451	0.9	0.586	1.2364e-14	4	Cbx3
1.17075e-18	0.340577	0.512	0.149	1.64783e-14	4	Plp2
1.33838e-18	0.252067	0.288	0.052	1.88377e-14	4	4930523C07Rik
1.45637e-18	0.314418	0.375	0.087	2.04984e-14	4	Exosc8
1.76771e-18	0.426242	0.55	0.181	2.48806e-14	4	Pole3
1.92549e-18	0.358887	0.488	0.141	2.71012e-14	4	Raph1
1.9349e-18	0.61191	0.812	0.399	2.72336e-14	4	Derl3
2.42387e-18	0.543879	0.963	0.771	3.4116e-14	4	Snrpf
2.50307e-18	0.478034	0.988	0.971	3.52307e-14	4	Hnrnpa2b1
2.51193e-18	0.607897	0.95	0.799	3.53554e-14	4	Tmsb10
2.65724e-18	0.597126	0.912	0.581	3.74007e-14	4	Smc6
2.66975e-18	0.330552	0.375	0.088	3.75768e-14	4	Med9os
2.85915e-18	0.430574	0.613	0.223	4.02426e-14	4	Rbmxl1
3.91699e-18	0.694323	0.9	0.651	5.51317e-14	4	Hnrnpab
6.33392e-18	0.54783	0.762	0.38	8.915e-14	4	Alyref
7.03723e-18	0.535252	0.713	0.337	9.90489e-14	4	2700029M09Rik
9.91963e-18	0.522647	0.975	0.948	1.39619e-13	4	Slc25a5
1.02838e-17	0.490989	0.625	0.247	1.44745e-13	4	Ncaph2
1.16396e-17	0.476615	0.963	0.927	1.63828e-13	4	Cisd1
1.2816e-17	0.546607	0.675	0.302	1.80385e-13	4	Nop56
1.30554e-17	0.390037	0.5	0.154	1.83754e-13	4	Wdr90
1.70364e-17	0.312268	0.462	0.131	2.39788e-13	4	Orc2
1.70662e-17	0.495015	1	1	2.40207e-13	4	Ssr4
1.88481e-17	0.64118	0.812	0.559	2.65287e-13	4	Pgp
1.944e-17	0.548044	0.637	0.266	2.73618e-13	4	Rfc1
2.29025e-17	0.375761	1	1	3.22353e-13	4	Krtcap2
2.97237e-17	0.264774	0.225	0.036	4.18362e-13	4	Cdc25b
3.13643e-17	0.309411	0.3	0.061	4.41453e-13	4	Dnaaf2
3.43643e-17	0.541142	0.938	0.804	4.83678e-13	4	Eny2
3.43785e-17	0.480201	0.7	0.307	4.83878e-13	4	Smchd1
3.59043e-17	0.333972	0.425	0.117	5.05352e-13	4	Cinp
6.03738e-17	0.552564	0.95	0.713	8.49762e-13	4	Snrpb
9.8868e-17	0.587912	0.925	0.814	1.39157e-12	4	Rbm3
1.0099e-16	0.413731	0.65	0.266	1.42143e-12	4	Tpm4
1.10119e-16	0.467699	0.488	0.163	1.54993e-12	4	Nmral1
1.27552e-16	0.354905	0.438	0.127	1.79529e-12	4	Casp8ap2
1.54357e-16	0.521825	0.963	0.762	2.17257e-12	4	Fuom
2.12247e-16	0.333461	0.425	0.119	2.98738e-12	4	Nup62
2.27906e-16	0.518996	0.725	0.364	3.20778e-12	4	Nsmce4a
2.57159e-16	0.528635	1	0.861	3.61952e-12	4	H2afy
3.17053e-16	0.362625	0.45	0.139	4.46251e-12	4	Rnaseh2b
5.01941e-16	0.413404	0.637	0.263	7.06482e-12	4	Ndufaf2
5.60355e-16	0.575535	0.713	0.377	7.887e-12	4	Itgb3bp
8.71451e-16	0.554223	0.925	0.718	1.22657e-11	4	Sf3b5
9.57541e-16	0.496251	1	0.989	1.34774e-11	4	Pdia6
9.85458e-16	0.51908	1	0.979	1.38703e-11	4	Sdf2l1
1.04312e-15	0.533727	0.887	0.633	1.4682e-11	4	Tcp1
1.08619e-15	0.303267	1	0.997	1.52882e-11	4	Wbp5
1.12785e-15	0.448491	0.325	0.082	1.58744e-11	4	Hist1h1e
1.23462e-15	0.565767	0.662	0.291	1.73772e-11	4	Gpx2
1.27081e-15	0.265898	0.35	0.086	1.78866e-11	4	Nup43
1.62092e-15	0.402375	0.462	0.153	2.28145e-11	4	Rnaseh2a
1.69137e-15	0.388451	0.512	0.177	2.38061e-11	4	Hspa14
1.81406e-15	0.305753	0.438	0.13	2.55329e-11	4	Rpp30
1.99312e-15	0.438815	0.6	0.245	2.80532e-11	4	Smc1a
2.47589e-15	0.368454	1	1	3.48481e-11	4	Atp5g2
2.69667e-15	0.510357	1	0.943	3.79557e-11	4	Npm1
3.43351e-15	0.496319	1	0.998	4.83266e-11	4	Hspa8
3.43705e-15	0.506751	0.625	0.262	4.83765e-11	4	Whsc1
3.5875e-15	0.389428	1	0.997	5.04941e-11	4	Cox7a2
4.93356e-15	0.324414	0.412	0.122	6.94399e-11	4	Ddx39
5.42384e-15	0.481602	0.95	0.699	7.63405e-11	4	Tmem107
5.70834e-15	0.518934	0.812	0.506	8.03449e-11	4	Anp32e
6.91394e-15	0.541012	0.825	0.535	9.73137e-11	4	Psip1
7.85026e-15	0.452842	0.975	0.934	1.10492e-10	4	Hnrnpa3
8.4357e-15	0.266072	0.412	0.119	1.18732e-10	4	Gpn3
8.70702e-15	0.504147	1	0.978	1.22551e-10	4	Dnajc3
8.7192e-15	0.563891	0.85	0.528	1.22723e-10	4	Rangap1
1.8044e-14	0.436906	0.95	0.836	2.53969e-10	4	Mrpl33
1.91388e-14	0.554705	0.912	0.678	2.69378e-10	4	Hnrnpf
2.01408e-14	0.276311	0.275	0.06	2.83482e-10	4	Tubb6
2.35085e-14	0.443521	0.613	0.267	3.30882e-10	4	Carhsp1
3.65829e-14	0.442669	0.738	0.412	5.14905e-10	4	Lsm5
3.67864e-14	0.282398	0.35	0.094	5.17769e-10	4	Etaa1
4.26875e-14	0.353419	0.512	0.186	6.00827e-10	4	Cbfb
4.71994e-14	0.52482	0.75	0.439	6.64332e-10	4	Ssna1
5.03739e-14	0.366378	0.475	0.166	7.09013e-10	4	Ppil1
5.58054e-14	0.370692	0.6	0.252	7.8546e-10	4	Paics
8.16519e-14	0.298313	0.262	0.059	1.14925e-09	4	Smim6
1.0429e-13	0.589262	0.775	0.477	1.46788e-09	4	Bub3
1.08217e-13	0.500453	0.725	0.424	1.52316e-09	4	Pa2g4
1.09125e-13	1.28425	0.85	0.649	1.53594e-09	4	Arl6ip1
1.09643e-13	0.344482	0.438	0.147	1.54323e-09	4	Ipo9
1.10859e-13	0.252995	1	1	1.56034e-09	4	Cox8a
1.23114e-13	0.512059	0.838	0.661	1.73282e-09	4	Mrpl28
1.28359e-13	0.476551	0.925	0.832	1.80665e-09	4	Cox5a
1.35983e-13	0.511916	0.938	0.712	1.91396e-09	4	Anapc11
1.50491e-13	0.257562	0.4	0.121	2.11816e-09	4	Tmem129
1.74574e-13	0.423061	0.875	0.575	2.45712e-09	4	Snrpg
1.84229e-13	0.43176	0.55	0.229	2.59303e-09	4	Rif1
2.09353e-13	0.494012	0.9	0.651	2.94664e-09	4	Srsf2
2.13897e-13	0.390878	0.975	0.832	3.01061e-09	4	Stub1
2.16388e-13	0.385095	0.575	0.242	3.04566e-09	4	Snrpa1
2.21322e-13	0.416517	1	0.996	3.11511e-09	4	Tmed3
2.28775e-13	0.308322	0.512	0.188	3.22001e-09	4	Taf1d
2.34583e-13	0.414982	0.887	0.508	3.30175e-09	4	Cdc123
2.56653e-13	0.521116	0.787	0.522	3.61239e-09	4	Fam216a
2.66974e-13	0.370826	1	0.988	3.75766e-09	4	Tspan13
2.78525e-13	0.353871	0.588	0.243	3.92024e-09	4	Tfdp2
2.95603e-13	0.495119	0.812	0.536	4.16061e-09	4	Cbx1
3.12598e-13	0.367894	0.688	0.33	4.39981e-09	4	Med9
3.22791e-13	0.568938	0.925	0.587	4.54328e-09	4	Gc
3.5469e-13	0.458273	0.975	0.857	4.99226e-09	4	Serbp1
3.5768e-13	0.472125	1	1	5.03435e-09	4	Hsp90b1
3.59353e-13	0.369343	0.6	0.263	5.05789e-09	4	Sae1
3.84975e-13	0.48732	0.762	0.439	5.41852e-09	4	Nelfe
4.60466e-13	0.479572	0.613	0.315	6.48107e-09	4	Tfam
5.56922e-13	0.411736	0.6	0.258	7.83868e-09	4	Gatm
5.576e-13	0.500902	0.838	0.578	7.84822e-09	4	Acp1
6.31297e-13	0.326932	0.412	0.136	8.8855e-09	4	G2e3
7.58567e-13	0.419688	0.775	0.469	1.06768e-08	4	Ubl4a
1.02886e-12	0.298792	0.462	0.164	1.44812e-08	4	Xrcc1
1.07848e-12	0.361832	1	1	1.51796e-08	4	Manf
1.11709e-12	0.522495	0.775	0.487	1.57231e-08	4	A430005L14Rik
1.30003e-12	0.287926	1	1	1.8298e-08	4	Rps19
1.64456e-12	0.464793	0.863	0.608	2.31472e-08	4	Yif1b
1.69764e-12	0.462681	0.912	0.683	2.38943e-08	4	Gtf2a2
1.82968e-12	0.483924	0.738	0.437	2.57527e-08	4	Mapre1
2.01428e-12	0.518741	0.912	0.746	2.8351e-08	4	Srsf3
2.57066e-12	0.285037	1	1	3.6182e-08	4	Rpl18
2.67911e-12	0.438948	0.65	0.344	3.77085e-08	4	Med30
2.83341e-12	0.390713	0.988	0.986	3.98803e-08	4	Pdia3
3.1625e-12	0.324223	0.562	0.229	4.45121e-08	4	Crlf1
3.21313e-12	0.49838	0.75	0.438	4.52247e-08	4	Mns1
3.2515e-12	0.280634	1	1	4.57649e-08	4	Fkbp2
3.44428e-12	0.423697	0.825	0.529	4.84782e-08	4	Rbbp4
3.80902e-12	0.474075	0.825	0.532	5.36119e-08	4	Polr3k
3.9108e-12	0.301952	0.562	0.231	5.50445e-08	4	Gpaa1
4.31992e-12	0.365248	0.75	0.407	6.08029e-08	4	Kpnb1
4.47377e-12	0.384727	0.475	0.183	6.29682e-08	4	Syce2
5.02844e-12	0.381587	0.6	0.281	7.07752e-08	4	Erdr1
5.33649e-12	0.440465	0.925	0.816	7.5111e-08	4	Ndufa5
5.38802e-12	0.437635	0.988	0.964	7.58364e-08	4	Prdx1
5.62205e-12	0.367721	0.537	0.233	7.91304e-08	4	Supt16
5.71424e-12	0.453031	0.725	0.443	8.0428e-08	4	Mrpl18
5.76394e-12	0.259867	0.3	0.082	8.11275e-08	4	Tubgcp2
5.86103e-12	0.403795	0.863	0.568	8.2494e-08	4	G3bp1
6.17394e-12	0.388874	0.887	0.561	8.68982e-08	4	Qsox1
6.98467e-12	0.425884	0.938	0.705	9.83093e-08	4	Mrpl51
7.04447e-12	0.451882	0.725	0.443	9.9151e-08	4	Smc3
8.94423e-12	0.434981	0.988	0.909	1.2589e-07	4	Nucb2
9.44882e-12	0.486271	0.787	0.588	1.32992e-07	4	Pcmt1
9.49998e-12	0.41797	0.662	0.347	1.33712e-07	4	Myef2
1.0679e-11	0.492734	0.8	0.558	1.50306e-07	4	Banf1
1.21693e-11	0.281385	0.425	0.152	1.71284e-07	4	Cep85
1.21717e-11	0.334764	0.613	0.289	1.71316e-07	4	Fxn
1.25506e-11	0.396707	0.588	0.271	1.76649e-07	4	Suz12
1.49646e-11	0.363604	0.5	0.21	2.10627e-07	4	Arl6ip6
1.63237e-11	0.401868	0.975	0.968	2.29757e-07	4	Atp5b
1.73058e-11	0.56719	0.812	0.563	2.43579e-07	4	Rad21
1.76569e-11	0.311565	0.488	0.192	2.48521e-07	4	Rell1
1.9894e-11	0.431778	0.863	0.634	2.80008e-07	4	B230219D22Rik
2.06345e-11	0.302956	0.412	0.149	2.90431e-07	4	Ift80
2.28706e-11	0.255265	0.375	0.123	3.21904e-07	4	Fsd1l
2.32627e-11	0.254417	0.25	0.061	3.27423e-07	4	Tmem37
2.40848e-11	0.376534	0.963	0.872	3.38993e-07	4	Elof1
2.43848e-11	0.295876	0.45	0.171	3.43216e-07	4	Mcmbp
2.75944e-11	0.297542	0.425	0.156	3.88392e-07	4	Pank2
2.79995e-11	0.288196	1	0.998	3.94093e-07	4	Minos1
2.80558e-11	0.531434	0.9	0.728	3.94886e-07	4	Hdgf
3.03218e-11	0.452376	0.85	0.663	4.2678e-07	4	Nans
3.11319e-11	0.41077	0.812	0.516	4.38181e-07	4	Edem1
3.1481e-11	0.394011	0.925	0.652	4.43095e-07	4	Sptssa
3.79384e-11	0.428001	0.562	0.259	5.33983e-07	4	Phgdh
3.90618e-11	0.418534	0.863	0.607	5.49795e-07	4	Commd3
4.33488e-11	0.347161	0.425	0.162	6.10135e-07	4	Cntln
4.51174e-11	0.323822	1	0.981	6.35027e-07	4	Uqcr10
4.78806e-11	0.428029	1	0.997	6.7392e-07	4	Hspa5
5.52509e-11	0.350445	0.675	0.354	7.77656e-07	4	Stip1
6.14152e-11	0.368497	1	0.962	8.64419e-07	4	Ddost
7.18832e-11	0.33739	0.713	0.398	1.01176e-06	4	Hnrnpul1
7.28769e-11	0.363328	0.925	0.785	1.02574e-06	4	Dnajc19
7.52239e-11	0.309259	1	0.996	1.05878e-06	4	Srp9
7.56766e-11	0.400279	0.775	0.496	1.06515e-06	4	Mrpl13
7.7979e-11	0.327226	0.5	0.216	1.09755e-06	4	Tsen15
8.06936e-11	0.320951	0.65	0.326	1.13576e-06	4	Uchl3
8.5445e-11	0.409277	0.875	0.582	1.20264e-06	4	Ppa1
8.75165e-11	0.400517	1	1	1.2318e-06	4	Scg2
8.76142e-11	0.355078	0.588	0.289	1.23317e-06	4	Emc8
9.36563e-11	0.30029	0.45	0.173	1.31821e-06	4	Il1r2
9.41346e-11	0.513652	0.838	0.705	1.32494e-06	4	Clic1
9.59538e-11	0.356775	0.7	0.372	1.35055e-06	4	Mycbp
9.68651e-11	0.326189	0.5	0.215	1.36338e-06	4	Apip
9.84005e-11	0.399325	0.925	0.77	1.38499e-06	4	Dnajb11
9.96573e-11	0.264923	0.362	0.121	1.40268e-06	4	Slf1
1.07256e-10	0.476972	0.875	0.66	1.50963e-06	4	Dbi
1.36613e-10	0.252976	0.438	0.165	1.92283e-06	4	Mis12
1.3724e-10	0.39248	0.825	0.575	1.93165e-06	4	Hras
1.51684e-10	0.44182	0.787	0.532	2.13495e-06	4	Ppp1cc
1.52307e-10	0.302194	0.462	0.186	2.14372e-06	4	Dxo
1.5633e-10	0.347158	1	0.995	2.20035e-06	4	Sec11c
1.59141e-10	0.302534	0.488	0.204	2.23992e-06	4	Larp7
1.74431e-10	0.373873	0.55	0.267	2.45512e-06	4	Gle1
1.82223e-10	0.428321	0.912	0.755	2.56479e-06	4	Ptges3
1.82728e-10	0.321183	1	0.986	2.5719e-06	4	Nenf
1.86531e-10	0.399388	0.912	0.82	2.62542e-06	4	Tceb1
2.79822e-10	0.260661	1	1	3.93849e-06	4	Rps5
2.9926e-10	0.279872	0.575	0.267	4.21209e-06	4	Sept11
3.06728e-10	0.365285	0.938	0.789	4.31719e-06	4	Tmco1
3.28573e-10	0.252305	0.4	0.146	4.62466e-06	4	2810006K23Rik
3.31295e-10	0.436523	0.912	0.724	4.66298e-06	4	Pdia4
3.31434e-10	0.35906	0.688	0.399	4.66493e-06	4	Ddx1
3.47669e-10	0.295195	1	1	4.89345e-06	4	Rplp0
3.83585e-10	0.367061	0.912	0.743	5.39896e-06	4	Ppp1r2
4.1885e-10	0.292394	1	1	5.89531e-06	4	Rpl32
4.2999e-10	0.348678	0.912	0.763	6.05211e-06	4	Chchd1
4.32227e-10	0.38753	0.85	0.659	6.08359e-06	4	Tmem14c
4.40196e-10	0.383115	0.875	0.621	6.19576e-06	4	Rdx
5.58214e-10	0.334716	0.512	0.237	7.85686e-06	4	Ipo5
5.6264e-10	0.420258	0.55	0.284	7.91916e-06	4	Rpa1
5.73308e-10	0.336819	0.375	0.14	8.06931e-06	4	Fam110a
5.78778e-10	0.324071	0.5	0.231	8.1463e-06	4	Snrnp40
5.79966e-10	0.36724	1	0.979	8.16303e-06	4	Magt1
5.81306e-10	0.336345	1	0.997	8.18189e-06	4	H3f3a
5.98557e-10	0.430686	0.787	0.555	8.42469e-06	4	Cenpv
6.19345e-10	0.265052	1	1	8.71727e-06	4	Rps11
7.05204e-10	0.290461	0.562	0.263	9.92575e-06	4	Hdac1
7.13271e-10	0.401582	0.95	0.783	1.00393e-05	4	Rer1
7.41976e-10	0.323169	0.462	0.192	1.04433e-05	4	Krtap17-1
7.68706e-10	0.36412	0.688	0.394	1.08195e-05	4	Nudt5
8.82894e-10	0.269566	0.375	0.137	1.24267e-05	4	Slc24a5
9.07081e-10	0.25603	0.425	0.167	1.27672e-05	4	Gxylt1
9.53107e-10	0.384748	0.8	0.533	1.3415e-05	4	Mphosph8
9.60168e-10	0.362836	0.537	0.273	1.35144e-05	4	Kcnk1
9.74778e-10	0.321111	0.738	0.441	1.372e-05	4	Eif1ax
1.08179e-09	0.363359	0.825	0.555	1.52262e-05	4	Tmx1
1.10236e-09	0.304734	0.75	0.418	1.55157e-05	4	Atp1b3
1.11107e-09	0.347916	0.613	0.337	1.56383e-05	4	Txndc12
1.11153e-09	0.369216	0.975	0.942	1.56447e-05	4	Atp5g3
1.13194e-09	0.399584	0.9	0.818	1.5932e-05	4	Txnl1
1.14423e-09	0.359224	0.75	0.482	1.6105e-05	4	Pbdc1
1.21824e-09	0.28826	0.425	0.172	1.71467e-05	4	Parp2
1.22269e-09	0.311749	1	0.971	1.72094e-05	4	Ndufc2
1.25245e-09	0.435035	0.9	0.739	1.76282e-05	4	Pcsk1
1.31219e-09	0.400844	0.988	0.972	1.8469e-05	4	Sumo2
1.31722e-09	0.367903	0.613	0.328	1.85398e-05	4	Nsmce1
1.37951e-09	0.337763	0.975	0.835	1.94166e-05	4	Tmem160
1.3883e-09	0.360413	0.938	0.814	1.95403e-05	4	Tssc4
1.52033e-09	0.341828	0.688	0.393	2.13986e-05	4	Lsr
1.54786e-09	0.390111	0.738	0.452	2.17861e-05	4	Hnrnpd
1.59759e-09	0.37989	0.988	0.959	2.2486e-05	4	Atp5f1
1.65061e-09	0.358934	1	0.993	2.32324e-05	4	Rps27l
1.75528e-09	0.281584	0.4	0.159	2.47056e-05	4	Pole4
1.78351e-09	0.277076	0.45	0.191	2.51029e-05	4	Ccdc112
1.89797e-09	0.319231	0.537	0.263	2.6714e-05	4	Uba2
1.94879e-09	0.329491	0.662	0.363	2.74292e-05	4	Tspo
1.97559e-09	0.268678	0.475	0.206	2.78064e-05	4	Cd44
2.00235e-09	0.321092	0.938	0.923	2.8183e-05	4	Pfn1
2.00696e-09	0.319298	0.787	0.488	2.8248e-05	4	Ybx3
2.01946e-09	0.258956	1	0.998	2.84239e-05	4	Rps4x
2.28895e-09	0.273701	0.362	0.134	3.2217e-05	4	Sclt1
2.44171e-09	0.291512	0.588	0.299	3.4367e-05	4	Tmx2
2.51493e-09	0.316955	0.95	0.841	3.53977e-05	4	Emc7
2.68293e-09	0.362748	0.625	0.337	3.77623e-05	4	Dazap1
2.97543e-09	0.32634	0.588	0.307	4.18792e-05	4	Sac3d1
2.98984e-09	0.262028	1	0.997	4.2082e-05	4	Cox7c
3.02446e-09	0.334923	0.412	0.173	4.25692e-05	4	Tdp2
3.05003e-09	0.386756	0.85	0.733	4.29292e-05	4	Tsn
3.33776e-09	0.255018	0.35	0.129	4.6979e-05	4	Rhno1
3.35309e-09	0.257635	0.388	0.15	4.71948e-05	4	Spata24
3.66113e-09	0.285748	0.462	0.202	5.15304e-05	4	Cep57
3.83433e-09	0.318631	0.462	0.211	5.39683e-05	4	Aimp2
3.94745e-09	0.34096	1	0.996	5.55604e-05	4	Chgb
4.13691e-09	0.338327	0.675	0.396	5.8227e-05	4	Baz1b
4.48708e-09	0.408508	0.838	0.617	6.31557e-05	4	Marcks
4.56131e-09	0.372727	0.55	0.293	6.42004e-05	4	Srrt
4.65157e-09	0.353488	0.988	0.922	6.54708e-05	4	Slc35b1
4.69032e-09	0.312121	0.488	0.231	6.60162e-05	4	Timm50
5.05064e-09	0.423565	0.725	0.471	7.10877e-05	4	Smarca5
5.08028e-09	0.406309	0.9	0.757	7.1505e-05	4	Mrpl42
5.26613e-09	0.32344	0.825	0.549	7.41207e-05	4	Fam92a
5.64569e-09	0.266179	1	0.996	7.94631e-05	4	Bex2
5.78268e-09	0.260694	1	0.997	8.13912e-05	4	Atp5j
6.21223e-09	0.303496	0.575	0.302	8.74371e-05	4	Pds5a
6.21831e-09	0.354289	0.488	0.239	8.75227e-05	4	Ptrh2
6.39616e-09	0.380007	0.787	0.569	9.0026e-05	4	Bcap31
6.56566e-09	0.316983	1	0.948	9.24117e-05	4	Ppib
6.89447e-09	0.251235	0.35	0.13	9.70396e-05	4	Stard4
7.11776e-09	0.333989	0.625	0.342	0.000100182	4	Hdac2
7.18191e-09	0.424041	0.925	0.834	0.000101085	4	Rheb
7.18755e-09	0.271068	0.35	0.132	0.000101165	4	Ints10
7.23002e-09	0.309682	0.362	0.143	0.000101763	4	Terf1
7.25609e-09	0.332808	1	0.952	0.000102129	4	Rpn2
7.34839e-09	0.409276	0.787	0.523	0.000103429	4	Mthfd2
8.1733e-09	0.278672	0.613	0.327	0.000115039	4	Cggbp1
8.82158e-09	0.374446	0.825	0.568	0.000124164	4	Zfp91
9.50851e-09	0.288705	0.425	0.189	0.000133832	4	Abhd10
1.02599e-08	0.310423	0.938	0.827	0.000144408	4	Sec11a
1.02914e-08	0.4035	0.975	0.948	0.000144852	4	Mdh1
1.04228e-08	0.302291	0.713	0.431	0.000146701	4	Wapl
1.11145e-08	0.401738	1	0.991	0.000156437	4	Actg1
1.16068e-08	0.452815	0.812	0.703	0.000163365	4	Dpy30
1.16884e-08	0.35926	0.688	0.415	0.000164514	4	Ffar2
1.18764e-08	0.340502	0.787	0.525	0.000167161	4	Cct4
1.20539e-08	0.309411	0.85	0.642	0.000169659	4	Cfap20
1.26227e-08	0.296445	0.887	0.669	0.000177664	4	Pcnp
1.41172e-08	0.393777	0.887	0.729	0.0001987	4	Ssb
1.51285e-08	0.376311	0.613	0.367	0.000212934	4	Cyth2
1.72833e-08	0.284373	0.537	0.274	0.000243263	4	Sf3b4
1.78185e-08	0.341113	0.8	0.551	0.000250795	4	Zwint
1.79929e-08	0.332067	0.85	0.566	0.00025325	4	Eif6
1.85309e-08	0.257734	0.637	0.346	0.000260822	4	Tpm3
1.89777e-08	0.338979	0.912	0.747	0.000267112	4	Rtn3
1.89804e-08	0.331742	0.975	0.933	0.00026715	4	Ndufab1
1.99864e-08	0.286731	1	0.908	0.000281309	4	Ier3ip1
2.00376e-08	0.391855	0.9	0.686	0.000282029	4	Prkcsh
2.03544e-08	0.294988	0.825	0.545	0.000286488	4	Ddx39b
2.17188e-08	0.261472	0.488	0.228	0.000305692	4	Nup50
2.2112e-08	0.272559	0.362	0.146	0.000311226	4	Csrp1
2.21899e-08	0.369048	0.475	0.234	0.000312322	4	Ak6
2.31302e-08	0.322247	0.975	0.912	0.000325557	4	Rnf7
2.45967e-08	0.300316	0.988	0.886	0.000346199	4	Snrpd2
2.57507e-08	0.287135	0.625	0.341	0.000362441	4	Coq7
2.65285e-08	0.398872	0.912	0.814	0.000373389	4	Cdk2ap2
2.87627e-08	0.349029	0.738	0.509	0.000404836	4	Psmd13
2.90852e-08	0.311653	0.875	0.688	0.000409375	4	Nol7
2.93124e-08	0.37715	0.838	0.665	0.000412572	4	Cisd2
3.01839e-08	0.417671	0.738	0.522	0.000424838	4	Odc1
3.03592e-08	0.320197	0.812	0.535	0.000427306	4	Bckdk
3.10872e-08	0.339249	0.762	0.524	0.000437552	4	Srsf1
3.36084e-08	0.266978	0.362	0.15	0.000473039	4	Tcerg1
3.43573e-08	0.2552	1	1	0.000483579	4	Rps3
3.6286e-08	0.462141	0.825	0.633	0.000510725	4	Hp1bp3
3.69364e-08	0.284675	1	0.992	0.00051988	4	Eef1b2
3.72185e-08	0.324667	0.725	0.481	0.000523851	4	Lage3
3.90387e-08	0.289793	1	0.993	0.00054947	4	Ndufa1
3.93577e-08	0.409346	0.85	0.685	0.000553959	4	Anapc5
4.24965e-08	0.36653	0.925	0.794	0.000598139	4	Nap1l1
4.37e-08	0.268106	1	1	0.000615077	4	Calm1
4.49775e-08	0.304393	0.537	0.286	0.000633059	4	Fam177a
4.52286e-08	0.334841	0.912	0.796	0.000636593	4	Pop5
4.61483e-08	0.375045	0.988	0.961	0.000649537	4	Pam
4.82606e-08	0.333996	0.562	0.305	0.000679268	4	Chd3os
4.92965e-08	0.372379	0.925	0.837	0.000693848	4	Set
4.95207e-08	0.311588	0.7	0.464	0.000697004	4	Psmc3
5.56304e-08	0.289898	0.713	0.435	0.000782998	4	Psmd1
5.5665e-08	0.300867	0.975	0.965	0.000783486	4	Gpx4
5.96939e-08	0.329286	0.825	0.587	0.000840192	4	Nono
6.22611e-08	0.35453	0.625	0.382	0.000876326	4	Tkt
6.8624e-08	0.315336	0.675	0.391	0.000965882	4	Nudcd2
7.01247e-08	0.391094	0.725	0.506	0.000987005	4	Oxct1
7.13232e-08	0.307018	1	0.99	0.00100387	4	Nme1
7.39807e-08	0.296677	0.525	0.266	0.00104128	4	Vgf
7.87075e-08	0.316654	0.762	0.547	0.00110781	4	Sept7
8.08398e-08	0.360375	0.7	0.437	0.00113782	4	1500009L16Rik
8.09165e-08	0.333866	0.662	0.398	0.0011389	4	Pck2
8.15389e-08	0.30997	0.45	0.225	0.00114766	4	Fmr1
8.48179e-08	0.312023	0.925	0.723	0.00119381	4	Pin1
8.93106e-08	0.255013	0.475	0.227	0.00125705	4	Ifi30
9.0577e-08	0.311408	0.688	0.411	0.00127487	4	Acyp1
9.23596e-08	0.300921	0.562	0.325	0.00129996	4	Maz
9.23621e-08	0.261472	0.7	0.431	0.0013	4	Cpsf6
9.64176e-08	0.314066	0.613	0.367	0.00135708	4	Syncrip
9.67059e-08	0.272827	0.762	0.482	0.00136114	4	Scoc
1.03318e-07	0.360335	0.7	0.489	0.0014542	4	Ebp
1.03608e-07	0.33066	0.637	0.422	0.00145829	4	Ak2
1.056e-07	0.284483	0.9	0.677	0.00148632	4	Ergic2
1.14493e-07	0.292594	0.525	0.279	0.00161148	4	Umps
1.20287e-07	0.332844	0.762	0.513	0.00169304	4	Pkig
1.21054e-07	0.29792	0.75	0.481	0.00170383	4	Dnajc10
1.25133e-07	0.366645	0.675	0.455	0.00176124	4	Emd
1.2904e-07	0.31216	0.762	0.542	0.00181624	4	Psmc2
1.38118e-07	0.275985	0.5	0.262	0.00194401	4	Trim28
1.44043e-07	0.26858	0.562	0.302	0.0020274	4	Ecd
1.46166e-07	0.281526	1	0.996	0.00205729	4	Calr
1.46401e-07	0.31154	0.588	0.332	0.0020606	4	Prkar2a
1.49088e-07	0.317588	0.838	0.606	0.00209842	4	Phf5a
1.50991e-07	0.277337	0.637	0.379	0.00212519	4	Dhx15
1.51441e-07	0.309549	0.9	0.769	0.00213154	4	Ncl
1.51734e-07	0.305091	0.9	0.654	0.00213565	4	Mrpl34
1.5699e-07	0.297457	0.738	0.5	0.00220963	4	Mrpl12
1.70241e-07	0.290293	0.825	0.616	0.00239614	4	Rp9
1.7476e-07	0.356364	0.863	0.768	0.00245974	4	Cct7
1.79755e-07	0.312236	0.475	0.256	0.00253006	4	Mrpl49
1.84543e-07	0.328438	0.9	0.724	0.00259744	4	Hprt
1.9674e-07	0.316355	0.912	0.798	0.00276911	4	Taf10
2.01354e-07	0.272737	0.988	0.967	0.00283405	4	Slc25a4
2.14638e-07	0.27889	0.988	0.964	0.00302103	4	D8Ertd738e
2.16836e-07	0.263752	0.438	0.214	0.00305196	4	Pmm1
2.194e-07	0.278057	1	0.994	0.00308805	4	Slc25a3
2.34236e-07	0.257295	0.312	0.125	0.00329687	4	Fbxo45
2.39108e-07	0.335035	0.8	0.587	0.00336545	4	Gps1
2.41711e-07	0.267677	0.738	0.469	0.00340209	4	Chchd3
2.44964e-07	0.367737	0.662	0.423	0.00344787	4	Ppm1g
2.45232e-07	0.294903	0.85	0.614	0.00345165	4	Sfpq
2.60596e-07	0.342746	0.562	0.339	0.00366788	4	Npm3
2.61249e-07	0.256708	0.462	0.231	0.00367708	4	Xpo1
2.6453e-07	0.349068	0.662	0.461	0.00372326	4	Ik
2.96967e-07	0.47801	0.988	0.99	0.00417982	4	H3f3b
3.0795e-07	0.259019	0.613	0.349	0.0043344	4	Yaf2
3.15215e-07	0.286685	0.425	0.198	0.00443665	4	Gm11837
3.17578e-07	0.275167	1	0.903	0.00446991	4	Eif3h
3.47666e-07	0.285977	0.825	0.609	0.0048934	4	Ctbp1
3.49189e-07	0.283409	0.312	0.123	0.00491484	4	Zcchc12
3.65168e-07	0.276656	0.95	0.883	0.00513974	4	Rexo2
4.01627e-07	0.312078	0.713	0.468	0.0056529	4	Vbp1
4.2957e-07	0.310913	0.725	0.519	0.0060462	4	Snrpc
4.56225e-07	0.271339	0.975	0.849	0.00642137	4	Pgls
4.62527e-07	0.278672	0.762	0.516	0.00651006	4	Smim4
4.62545e-07	0.253229	0.588	0.337	0.00651032	4	Dnajc25
4.7238e-07	0.285421	0.762	0.502	0.00664875	4	Srsf10
4.85879e-07	0.309682	0.613	0.369	0.00683875	4	Psmd14
4.94203e-07	0.261953	0.512	0.274	0.00695591	4	Gps2
4.95103e-07	0.282772	0.912	0.702	0.00696858	4	Srrm1
4.98169e-07	0.271221	0.938	0.806	0.00701174	4	Tmem30a
5.12562e-07	0.343638	0.838	0.668	0.00721431	4	Cdk4
5.14364e-07	0.272141	0.887	0.838	0.00723967	4	Mrpl57
5.21093e-07	0.31231	0.725	0.498	0.00733438	4	Tsg101
5.33534e-07	0.324351	0.787	0.585	0.0075095	4	Commd1
5.34676e-07	0.323079	0.738	0.51	0.00752557	4	Mgat2
5.38346e-07	0.306055	0.562	0.338	0.00757721	4	Rnps1
5.72732e-07	0.257427	0.525	0.286	0.0080612	4	Cnep1r1
6.36973e-07	0.301092	0.787	0.571	0.00896539	4	Csnk2b
6.79234e-07	0.287685	0.65	0.426	0.00956022	4	Ccdc88a
6.83447e-07	0.334085	0.775	0.615	0.00961952	4	Mrpl14
6.94317e-07	0.359044	0.675	0.474	0.00977251	4	Lmna
7.14825e-07	0.289417	0.75	0.508	0.0100612	4	Ccdc107
7.22913e-07	0.276981	0.863	0.684	0.010175	4	Fundc2
7.25875e-07	0.346443	0.887	0.863	0.0102167	4	Ppp1ca
7.31824e-07	0.259107	0.488	0.257	0.0103004	4	Meaf6
7.34475e-07	0.33605	0.575	0.35	0.0103377	4	Lcorl
7.60755e-07	0.304315	0.45	0.246	0.0107076	4	Nudt21
7.75542e-07	0.283884	0.887	0.708	0.0109158	4	Psma5
7.75844e-07	0.297875	0.688	0.456	0.01092	4	Srpk1
8.29766e-07	0.270651	0.787	0.638	0.011679	4	Ptp4a2
8.38901e-07	0.271375	0.562	0.328	0.0118075	4	Myg1
8.74872e-07	0.279887	0.863	0.741	0.0123138	4	Mettl9
8.99355e-07	0.265193	0.825	0.628	0.0126584	4	Ghitm
9.14843e-07	0.313481	0.588	0.363	0.0128764	4	Tmed5
9.19434e-07	0.323293	0.762	0.592	0.012941	4	Cyc1
9.95974e-07	0.275781	0.7	0.445	0.0140183	4	Cstf3
1.00926e-06	0.308171	0.537	0.316	0.0142053	4	Thoc3
1.01635e-06	0.283263	0.55	0.317	0.0143051	4	Osgep
1.14868e-06	0.279048	0.738	0.481	0.0161676	4	Slc29a1
1.18134e-06	0.365374	0.8	0.661	0.0166273	4	U2af1
1.18235e-06	0.251104	0.462	0.248	0.0166416	4	Lims1
1.18343e-06	0.277498	0.6	0.369	0.0166568	4	Fopnl
1.18808e-06	0.254428	0.575	0.344	0.0167222	4	Stard7
1.31686e-06	0.274588	0.775	0.533	0.0185348	4	Zranb2
1.34212e-06	0.298719	0.562	0.351	0.0188903	4	Apoo
1.36166e-06	0.28114	0.362	0.173	0.0191653	4	Cep162
1.42251e-06	0.265939	0.825	0.597	0.0200219	4	Serpina10
1.46594e-06	0.250833	0.713	0.454	0.0206331	4	Cisd3
1.5085e-06	0.258563	0.7	0.483	0.0212321	4	Eif3l
1.68302e-06	0.376509	0.988	0.976	0.0236885	4	Actb
1.70187e-06	0.325838	0.812	0.623	0.0239538	4	Crip1
1.72356e-06	0.371434	0.775	0.597	0.0242592	4	Thoc7
1.87001e-06	0.298598	0.55	0.331	0.0263204	4	Cfl2
1.936e-06	0.313349	0.812	0.57	0.0272491	4	Cct2
1.95286e-06	0.263041	0.512	0.29	0.0274865	4	Ppp5c
1.98655e-06	0.294586	0.662	0.456	0.0279607	4	Tmem106c
2.03855e-06	0.29288	0.6	0.365	0.0286926	4	Pnrc2
2.07409e-06	0.285027	0.887	0.78	0.0291929	4	Ube2k
2.14882e-06	0.286262	0.825	0.606	0.0302446	4	Eif4e
2.16468e-06	0.337778	0.537	0.345	0.0304679	4	Ccdc25
2.19922e-06	0.25324	0.775	0.527	0.030954	4	Mrps17
2.31478e-06	0.264704	0.7	0.481	0.0325806	4	Prpf19
2.32222e-06	0.288575	0.625	0.408	0.0326853	4	Oard1
2.40978e-06	0.289188	0.613	0.392	0.0339177	4	Wbp11
2.43483e-06	0.273163	0.588	0.348	0.0342702	4	Gsr
2.47494e-06	0.276429	0.988	0.9	0.0348348	4	Herpud1
2.62247e-06	0.266184	0.975	0.955	0.0369112	4	Ndufb7
2.75877e-06	0.292921	0.912	0.775	0.0388297	4	Bet1
2.76474e-06	0.323448	0.575	0.366	0.0389137	4	Naa50
2.77891e-06	0.322123	0.775	0.578	0.0391131	4	Hnrnpa1
2.84541e-06	0.292141	0.725	0.513	0.0400491	4	Cct3
2.85737e-06	0.380059	0.938	0.837	0.0402175	4	Tuba1a
3.01812e-06	0.263261	0.525	0.317	0.0424801	4	Brcc3
3.09218e-06	0.276342	0.787	0.597	0.0435225	4	Tes
3.13547e-06	0.251665	0.725	0.492	0.0441317	4	Ppp4c
3.18705e-06	0.303951	0.9	0.74	0.0448578	4	Vdac2
3.21243e-06	0.282067	0.863	0.697	0.0452149	4	Srsf6
3.35453e-06	0.25273	0.512	0.285	0.047215	4	Emsy
3.46311e-06	0.298886	0.988	0.926	0.0487433	4	Kdelr2
3.48646e-06	0.283654	0.525	0.321	0.0490719	4	Tor1a
4.83752e-219	0.814371	1	0.999	6.80881e-215	5	Rplp0
9.30104e-179	0.695878	1	0.992	1.30912e-174	5	Eef1g
3.05635e-165	0.704221	0.999	0.978	4.30181e-161	5	P4hb
2.37095e-164	0.543687	1	1	3.33712e-160	5	Rpl6
2.11349e-157	0.559052	1	1	2.97474e-153	5	Eef1a1
3.53252e-153	0.943486	0.946	0.463	4.97203e-149	5	Gc
3.46599e-151	0.769632	0.994	0.984	4.87838e-147	5	Gng12
5.89491e-151	0.568854	1	1	8.29709e-147	5	Rpl4
1.59273e-147	0.536104	1	1	2.24177e-143	5	Rpl7
2.17992e-145	0.773397	1	0.877	3.06824e-141	5	Nucb2
2.11719e-144	0.669304	1	1	2.97995e-140	5	Scg2
3.26562e-143	0.504221	1	1	4.59636e-139	5	Rpl17
1.83755e-142	0.502041	1	1	2.58635e-138	5	Rpl32
1.89884e-142	0.524076	1	0.999	2.67261e-138	5	Rps7
4.55376e-141	0.570841	1	0.998	6.40942e-137	5	Rpl3
1.43307e-139	0.547298	0.999	0.998	2.01705e-135	5	Rps4x
2.28882e-139	0.499947	1	1	3.22152e-135	5	Rpl13
9.53805e-138	0.502488	1	1	1.34248e-133	5	Rps5
1.25022e-137	0.484088	1	1	1.75968e-133	5	Rps3
1.63424e-131	0.94222	1	1	2.30019e-127	5	Ttr
2.33887e-129	0.625174	0.996	0.984	3.29196e-125	5	Maged1
9.48238e-129	0.60303	1	0.99	1.33465e-124	5	Eef1b2
7.27122e-128	0.444766	1	1	1.02342e-123	5	Rpl8
7.48992e-128	0.500517	1	0.999	1.05421e-123	5	Rps2
1.29718e-127	0.45436	1	1	1.82578e-123	5	Rps6
1.15916e-126	0.470379	1	0.999	1.63152e-122	5	Rpl7a
1.32567e-126	0.681885	0.967	0.753	1.86588e-122	5	Sez6l2
3.28137e-126	0.44403	1	1	4.61853e-122	5	Rps14
4.35092e-126	0.406469	1	1	6.12392e-122	5	Rps27a
5.96021e-123	0.497397	1	0.997	8.38899e-119	5	Rpl10a
1.32013e-121	0.7422	0.936	0.669	1.85809e-117	5	Pcsk1
2.18856e-119	0.631792	1	0.995	3.08039e-115	5	Chgb
3.21247e-119	0.42403	0.999	0.998	4.52156e-115	5	Rpl10
3.14232e-118	0.555294	1	0.995	4.42282e-114	5	Tmed3
3.78306e-117	0.649648	1	0.997	5.32466e-113	5	Hspa5
4.95753e-117	0.53778	1	0.999	6.97772e-113	5	Ssr4
2.5456e-115	0.571261	0.999	0.937	3.58294e-111	5	Rpn2
2.54775e-114	0.431732	1	1	3.58595e-110	5	Rpl14
3.59122e-114	0.417312	1	1	5.05464e-110	5	Rps23
8.5963e-113	0.408957	1	1	1.20993e-108	5	Rpl18
6.00986e-112	0.408068	1	1	8.45888e-108	5	Tpt1
2.84327e-111	0.467925	1	1	4.0019e-107	5	Rpl18a
3.55761e-111	0.419002	1	1	5.00733e-107	5	Rplp1
1.49459e-109	0.625748	0.996	0.907	2.10364e-105	5	Ptprn
1.97169e-109	0.545876	0.997	0.956	2.77516e-105	5	Saraf
9.77564e-109	0.425755	1	1	1.37592e-104	5	Rps19
1.01361e-108	0.652524	0.997	0.988	1.42666e-104	5	G6pc2
7.0064e-107	0.515056	1	1	9.8615e-103	5	Hsp90b1
2.45471e-106	0.397201	1	1	3.455e-102	5	Rps16
1.12724e-105	0.502457	1	0.994	1.58659e-101	5	Gnb2l1
8.68464e-105	0.41855	1	0.999	1.22236e-100	5	Rpl12
9.53711e-104	0.387477	1	0.999	1.34235e-99	5	Serf2
4.06375e-102	0.365083	1	1	5.71973e-98	5	Rpl11
1.74247e-100	0.483878	1	0.994	2.45253e-96	5	Calr
1.24985e-98	0.399547	1	1	1.75917e-94	5	Rps8
6.77306e-98	0.441015	1	1	9.53309e-94	5	Rps18
4.21653e-96	0.523599	0.967	0.839	5.93477e-92	5	1110065P20Rik
1.11773e-94	0.496534	1	0.996	1.57321e-90	5	Eef2
1.93977e-94	0.388822	1	1	2.73022e-90	5	Rps11
3.20396e-94	0.386053	1	0.999	4.50958e-90	5	Cpe
1.1656e-93	0.401926	1	1	1.64059e-89	5	Rpsa
9.14785e-92	0.438578	1	0.969	1.28756e-87	5	Tram1
2.89954e-91	0.481436	0.999	0.97	4.0811e-87	5	Enho
3.01784e-89	0.482892	1	0.994	4.24761e-85	5	Sec11c
1.18004e-88	0.430937	1	1	1.66091e-84	5	Rps3a1
9.54227e-88	0.328722	1	1	1.34307e-83	5	Rpl19
1.61094e-87	0.36686	1	1	2.2674e-83	5	Rpl13a
2.41723e-87	0.52396	0.928	0.736	3.40225e-83	5	Edem2
2.85025e-87	0.265898	1	1	4.01173e-83	5	Iapp
9.82808e-87	0.37203	1	1	1.3833e-82	5	Rps9
3.31311e-86	0.378008	1	1	4.6632e-82	5	Rps12
1.82376e-84	0.384666	1	1	2.56694e-80	5	Rpl23
3.38292e-84	0.34053	1	1	4.76146e-80	5	Rps10
4.9834e-84	0.490576	0.984	0.9	7.01413e-80	5	H13
7.01657e-84	0.420901	1	0.998	9.87582e-80	5	Spcs1
1.54082e-82	0.408066	1	0.992	2.16871e-78	5	Slc25a3
1.45598e-81	0.376693	1	0.993	2.04929e-77	5	Sep15
3.71137e-80	0.331522	1	1	5.22376e-76	5	Rpl9
5.83844e-79	0.678188	0.693	0.307	8.2176e-75	5	Pappa2
1.18934e-78	0.319144	1	1	1.67399e-74	5	Rpl27a
1.88311e-78	0.50553	0.899	0.645	2.65048e-74	5	Clptm1l
7.20599e-78	0.526261	0.936	0.781	1.01424e-73	5	Atp1a1
6.04523e-77	0.311215	1	1	8.50866e-73	5	Rps25
1.6685e-76	0.503494	0.879	0.595	2.34841e-72	5	Ntrk2
1.10703e-75	0.493987	1	0.994	1.55815e-71	5	Rpl29
4.91798e-75	0.537171	0.997	0.984	6.92206e-71	5	Ero1lb
6.51922e-75	0.317597	1	1	9.17581e-71	5	Rps13
1.45104e-73	0.490936	0.96	0.849	2.04234e-69	5	Eif3m
9.59322e-73	0.485082	0.896	0.671	1.35025e-68	5	Rab3d
1.97541e-72	0.647562	0.991	0.93	2.78039e-68	5	Ndufs2
3.46096e-72	0.348873	0.999	0.996	4.87131e-68	5	Selm
1.90794e-71	0.362652	0.997	0.989	2.68543e-67	5	Serp1
2.61681e-71	0.300165	1	1	3.68316e-67	5	Selk
6.12087e-71	0.49732	0.988	0.955	8.61513e-67	5	Prlr
1.22015e-70	0.434456	0.952	0.832	1.71735e-66	5	Jtb
3.16625e-70	0.280411	1	1	4.45649e-66	5	Sec61b
6.35515e-70	0.436128	1	0.985	8.94487e-66	5	Pdia6
9.27295e-70	0.358538	1	1	1.30517e-65	5	Rps20
1.3219e-69	0.511088	0.885	0.639	1.86057e-65	5	Cmas
4.81316e-69	0.40955	0.966	0.846	6.77452e-65	5	Npdc1
7.93214e-69	0.416498	0.969	0.877	1.11645e-64	5	Ssr3
9.41229e-69	0.617816	0.552	0.212	1.32478e-64	5	Gm10260
1.6494e-67	0.409422	0.997	0.957	2.32153e-63	5	Atp5b
4.24832e-67	0.28896	1	1	5.97951e-63	5	Rpl24
1.31965e-66	0.388244	0.996	0.967	1.85741e-62	5	Kif5b
6.74614e-66	0.383492	0.99	0.941	9.4952e-62	5	Surf4
3.15414e-65	0.317987	1	1	4.43945e-61	5	Rps24
1.03456e-64	0.354052	0.996	0.983	1.45615e-60	5	Tmed2
5.1273e-64	0.289319	1	1	7.21668e-60	5	Rpl41
6.53828e-64	0.323153	1	0.999	9.20263e-60	5	Tmed10
8.02062e-64	0.444535	0.927	0.804	1.1289e-59	5	Vcp
1.00364e-63	0.402706	0.999	0.981	1.41262e-59	5	Pdia3
1.18109e-63	0.452816	0.994	0.974	1.66239e-59	5	Sdf2l1
1.29626e-63	0.492638	0.904	0.782	1.82448e-59	5	Hyou1
3.65642e-63	0.437247	0.955	0.863	5.14641e-59	5	Rpn1
8.93797e-63	0.443258	0.966	0.686	1.25802e-58	5	Dapl1
1.17513e-62	0.452105	0.848	0.587	1.65399e-58	5	5330417C22Rik
1.27297e-62	0.332956	1	0.995	1.79171e-58	5	Rpl22l1
3.3284e-62	0.494763	0.958	0.815	4.68472e-58	5	Creld2
9.72833e-62	0.328026	1	0.994	1.36926e-57	5	Srp9
1.18496e-61	0.466663	0.773	0.494	1.66784e-57	5	Qsox1
4.20298e-61	0.462367	0.866	0.626	5.91569e-57	5	Prkcsh
4.26626e-61	0.456316	0.827	0.575	6.00476e-57	5	Slc38a4
6.29683e-61	0.404835	1	1	8.86278e-57	5	Chga
7.8275e-61	0.355337	1	0.979	1.10172e-56	5	Tmem27
2.73705e-60	0.408334	0.985	0.935	3.8524e-56	5	Aplp1
8.71198e-60	0.430236	0.888	0.7	1.22621e-55	5	Os9
1.69454e-59	0.405035	0.512	0.183	2.38507e-55	5	Vgf
4.7347e-59	0.458117	0.66	0.329	6.6641e-55	5	P2ry1
1.13995e-58	0.256639	1	1	1.60447e-54	5	Oaz1
2.2798e-58	0.415145	0.915	0.712	3.20882e-54	5	Lgals3bp
3.89463e-58	0.397076	0.984	0.9	5.4817e-54	5	Slc35b1
5.80214e-58	0.358992	1	0.999	8.16651e-54	5	Rpl5
4.056e-57	0.513762	0.988	0.878	5.70882e-53	5	Fkbp11
2.6747e-56	0.325625	1	0.999	3.76463e-52	5	Rpl23a
3.49798e-56	0.452331	0.881	0.672	4.9234e-52	5	Pdia4
4.24163e-56	0.403056	0.996	0.973	5.97009e-52	5	Dnajc3
1.06055e-55	0.398255	0.973	0.892	1.49273e-51	5	Hdlbp
1.51696e-55	0.433455	0.631	0.317	2.13513e-51	5	Prom1
5.19483e-55	0.379826	0.997	0.971	7.31172e-51	5	Ubc
9.74896e-55	0.32446	1	0.997	1.37217e-50	5	Hspa8
1.90732e-54	0.423469	0.984	0.942	2.68456e-50	5	Itm2c
2.64101e-53	0.401893	0.878	0.701	3.71722e-49	5	Copb2
4.66716e-53	0.38223	0.899	0.75	6.56903e-49	5	Erlec1
1.49078e-52	0.336012	0.972	0.88	2.09827e-48	5	Eid1
1.01083e-51	0.415052	0.946	0.841	1.42275e-47	5	Abcc8
2.47282e-51	0.257593	1	1	3.48049e-47	5	Gabarap
3.72616e-51	0.401007	0.869	0.652	5.24457e-47	5	Nucb1
5.64348e-51	0.274884	0.999	1	7.94319e-47	5	Krtcap2
8.54462e-51	0.35801	0.969	0.863	1.20266e-46	5	Syp
1.35847e-50	0.528029	0.866	0.647	1.91205e-46	5	Fam46a
2.2609e-50	0.405239	0.881	0.713	3.18221e-46	5	Copz2
6.04377e-50	0.438726	0.637	0.325	8.50661e-46	5	Derl3
1.35419e-49	0.281795	1	1	1.90602e-45	5	Rps15a
1.42025e-49	0.35008	0.975	0.906	1.999e-45	5	Mlec
1.79941e-49	0.394801	0.69	0.356	2.53267e-45	5	Snhg18
2.16544e-49	0.293189	1	1	3.04785e-45	5	Rpl21
4.72525e-49	0.360139	0.913	0.782	6.65078e-45	5	Tmem176a
6.1305e-49	0.365939	0.955	0.882	8.62868e-45	5	Srp54b
9.24748e-49	0.371496	0.922	0.834	1.30158e-44	5	Mrps12
4.47428e-48	0.27002	1	0.998	6.29756e-44	5	Uqcrh
2.24988e-47	0.355698	0.758	0.469	3.16671e-43	5	Pld3
3.04762e-47	0.358863	0.948	0.877	4.28953e-43	5	Pabpc1
1.83343e-46	0.325638	0.988	0.942	2.58055e-42	5	Eif4g2
1.93353e-46	0.295524	0.999	0.982	2.72144e-42	5	Nenf
2.15798e-46	0.36159	0.933	0.835	3.03735e-42	5	Rnf130
8.3799e-46	0.374397	0.715	0.453	1.17947e-41	5	Edem1
1.57794e-45	0.400867	0.928	0.838	2.22095e-41	5	Il1r1
1.65339e-45	0.347732	0.973	0.886	2.32715e-41	5	Serinc1
1.81599e-45	0.326386	0.984	0.934	2.55601e-41	5	Sdf4
2.03967e-45	0.32112	0.958	0.896	2.87083e-41	5	Sys1
7.69389e-45	0.358231	0.91	0.749	1.08291e-40	5	Uba5
8.62901e-45	0.69343	0.782	0.569	1.21453e-40	5	Gpx3
9.85579e-45	0.324767	0.999	0.971	1.3872e-40	5	Rrbp1
1.70667e-44	0.293583	0.985	0.96	2.40213e-40	5	Slc25a4
1.9507e-44	0.342214	0.882	0.732	2.74561e-40	5	Tmem208
2.0996e-44	0.415171	0.827	0.616	2.95519e-40	5	Pak3
3.49466e-44	0.255968	1	1	4.91873e-40	5	Rpl28
3.69103e-44	0.423197	0.642	0.382	5.19513e-40	5	Emilin1
7.27063e-44	0.411422	0.642	0.381	1.02334e-39	5	Enpp2
7.85592e-44	0.371375	0.91	0.767	1.10572e-39	5	Tmod2
1.12261e-43	0.35129	0.936	0.855	1.58007e-39	5	Drap1
1.47067e-43	0.374371	0.837	0.625	2.06997e-39	5	Ergic2
2.00213e-43	0.358939	0.754	0.494	2.818e-39	5	Uba1
2.23206e-43	0.330552	0.954	0.887	3.14162e-39	5	Eif3h
2.30981e-43	0.25813	1	1	3.25106e-39	5	Rpl34
6.83334e-43	0.257098	1	1	9.61793e-39	5	Gnas
7.55866e-43	0.394567	0.884	0.733	1.06388e-38	5	Dnajb11
1.26907e-42	0.431018	0.749	0.534	1.78621e-38	5	Ubr4
1.37384e-42	0.371013	0.906	0.804	1.93368e-38	5	Mia3
2.6649e-42	0.461063	0.906	0.726	3.75084e-38	5	Txnip
3.51793e-42	0.346008	0.885	0.736	4.95149e-38	5	Trabd
3.85639e-42	0.253534	0.373	0.129	5.42787e-38	5	Frmd5
4.73101e-42	0.32828	0.99	0.983	6.65889e-38	5	Rpl36a
5.85568e-42	0.265481	0.999	0.991	8.24187e-38	5	Rps27l
8.36045e-42	0.279985	1	0.995	1.17673e-37	5	Naca
9.04991e-42	0.266445	0.994	0.987	1.27377e-37	5	Tspan13
1.01046e-41	0.320779	0.991	0.952	1.42222e-37	5	Ddost
2.47506e-41	0.327272	0.897	0.773	3.48365e-37	5	Kdelr1
2.60899e-41	0.323422	0.982	0.946	3.67216e-37	5	Rpl15
3.07862e-41	0.354688	0.752	0.496	4.33316e-37	5	Dio1
3.19816e-41	0.758236	0.819	0.661	4.50141e-37	5	Rgs2
3.8981e-41	0.380101	0.749	0.487	5.48658e-37	5	Maged2
5.02599e-41	0.26042	0.993	0.967	7.07407e-37	5	Ufm1
1.30704e-40	0.293825	0.984	0.915	1.83966e-36	5	Dynll1
1.57971e-40	0.250215	1	1	2.22344e-36	5	Malat1
1.8098e-40	0.348268	0.848	0.671	2.5473e-36	5	Erp44
4.72189e-40	0.339159	0.849	0.688	6.64606e-36	5	Ap3s1
6.66238e-40	0.283489	1	1	9.3773e-36	5	Pcsk2
3.99445e-39	0.381036	0.696	0.441	5.6222e-35	5	Clu
7.20474e-39	0.345953	0.882	0.749	1.01407e-34	5	Slc39a7
8.33622e-39	0.274205	0.999	0.98	1.17332e-34	5	Tmed9
2.40063e-38	0.327962	0.879	0.746	3.37888e-34	5	Gorasp2
4.32686e-38	0.288331	0.984	0.945	6.09006e-34	5	Atp5a1
1.07412e-37	0.251357	1	0.991	1.51183e-33	5	Ostc
2.31011e-37	0.252443	1	0.999	3.25148e-33	5	Scg3
3.62694e-37	0.533025	0.409	0.179	5.10491e-33	5	Rgs4
7.90571e-37	0.339704	0.888	0.772	1.11273e-32	5	Tmsb10
8.26711e-37	0.320639	0.89	0.763	1.1636e-32	5	Spc25
2.0868e-36	0.305151	0.951	0.866	2.93717e-32	5	Dap
4.24816e-36	0.339581	0.697	0.461	5.97928e-32	5	Hapln4
4.51078e-36	0.317263	0.884	0.744	6.34892e-32	5	Uso1
6.99198e-36	0.310537	0.806	0.6	9.84121e-32	5	Copb1
1.29145e-35	0.348249	0.945	0.887	1.81772e-31	5	Herpud1
2.0657e-35	0.303179	1	1	2.90747e-31	5	Scg5
2.19623e-35	0.329235	0.849	0.663	3.0912e-31	5	Copg1
2.81458e-35	0.301616	0.528	0.277	3.96152e-31	5	Mogs
3.18365e-35	0.267329	0.984	0.959	4.48099e-31	5	Morf4l2
7.50575e-35	0.377349	0.949	0.948	1.05643e-30	5	Prss53
9.33311e-35	0.308403	0.921	0.817	1.31364e-30	5	Srp72
1.26507e-34	0.284717	0.918	0.809	1.78058e-30	5	Tmem160
1.31997e-34	0.311202	0.884	0.753	1.85786e-30	5	Tmem65
1.35082e-34	0.305446	0.89	0.786	1.90128e-30	5	Isg20
2.17684e-34	0.27919	0.985	0.953	3.0639e-30	5	Akr1a1
7.60188e-34	0.307178	0.96	0.916	1.06996e-29	5	Sec61a1
8.48374e-34	0.291146	0.618	0.368	1.19409e-29	5	Ell2
8.66149e-34	0.338795	0.833	0.682	1.21911e-29	5	Slc38a10
1.10987e-33	0.253055	0.999	0.987	1.56214e-29	5	Guk1
1.33083e-33	0.310876	0.946	0.893	1.87314e-29	5	Eif3f
1.59026e-33	0.290213	0.876	0.728	2.23829e-29	5	Gdi2
2.03069e-33	0.306104	0.696	0.464	2.8582e-29	5	Chpf
7.23788e-33	0.28078	0.978	0.932	1.01873e-28	5	Npm1
1.31213e-32	0.288057	0.881	0.78	1.84682e-28	5	Ergic3
2.65569e-32	0.265375	0.982	0.935	3.73788e-28	5	Slc25a5
3.628e-32	0.325636	0.785	0.586	5.10641e-28	5	Slc33a1
3.63712e-32	0.28288	0.919	0.825	5.11925e-28	5	Rap1b
3.8862e-32	0.29723	0.664	0.434	5.46983e-28	5	Abhd17a
4.08768e-32	0.31303	0.718	0.503	5.75341e-28	5	Ergic1
8.83276e-32	0.314117	0.896	0.776	1.24321e-27	5	Il6ra
1.10783e-31	0.25126	0.44	0.211	1.55928e-27	5	Sytl1
1.39199e-31	0.268472	0.582	0.339	1.95923e-27	5	Arhgdig
4.63229e-31	0.300134	0.824	0.657	6.51994e-27	5	Uggt1
4.79444e-31	0.313449	0.791	0.618	6.74818e-27	5	Sec63
6.36415e-31	0.253754	0.957	0.917	8.95754e-27	5	Spcs3
1.93915e-30	0.299991	0.837	0.679	2.72935e-26	5	Stt3a
2.5715e-30	0.272686	0.925	0.857	3.61938e-26	5	Tm9sf3
4.53329e-30	0.313103	0.769	0.57	6.38061e-26	5	Eva1b
4.88678e-30	0.301307	0.943	0.85	6.87814e-26	5	Btg1
3.10268e-29	0.268286	0.906	0.82	4.36702e-25	5	Eif3i
4.16585e-29	0.27729	0.909	0.829	5.86344e-25	5	Fam174a
4.35012e-29	0.287178	0.476	0.256	6.12279e-25	5	Irs2
5.4855e-29	0.294385	0.831	0.692	7.72085e-25	5	Sec31a
5.65118e-29	0.315425	0.791	0.615	7.95404e-25	5	Sec23b
8.61496e-29	0.283028	0.812	0.638	1.21256e-24	5	Yif1a
1.03611e-28	0.348949	0.757	0.566	1.45833e-24	5	Zfos1
1.75362e-28	0.284374	0.825	0.674	2.46822e-24	5	Sdcbp
1.95335e-28	0.263967	0.893	0.806	2.74933e-24	5	Arl1
2.23088e-28	0.297638	0.675	0.474	3.13997e-24	5	Ccpg1
3.31198e-28	0.25824	0.91	0.822	4.66161e-24	5	Tmem234
3.74721e-28	0.328689	0.731	0.572	5.2742e-24	5	Yif1b
4.88218e-28	0.273289	0.957	0.903	6.87167e-24	5	Golga4
6.1666e-28	0.299785	0.712	0.513	8.67949e-24	5	Hid1
1.42595e-27	0.292621	0.687	0.496	2.00702e-23	5	Supt5
2.3541e-27	0.308605	0.749	0.562	3.3134e-23	5	Scfd1
2.56309e-27	0.285027	0.94	0.878	3.60754e-23	5	Tgoln1
8.44618e-27	0.334701	0.466	0.271	1.1888e-22	5	Gm10036
9.46951e-27	0.304611	0.688	0.514	1.33283e-22	5	Rpl6l
1.02113e-26	0.263007	0.461	0.249	1.43724e-22	5	Tacc2
1.06273e-26	0.262211	0.763	0.563	1.49579e-22	5	Cd200
1.23506e-26	0.300034	0.794	0.642	1.73834e-22	5	Eif4g1
2.60732e-26	0.278278	0.619	0.405	3.66981e-22	5	Tmem214
5.48951e-26	0.269887	0.885	0.786	7.72648e-22	5	Bag1
1.71797e-25	0.25702	0.639	0.428	2.41804e-21	5	Gaa
3.0853e-25	0.267464	0.63	0.434	4.34256e-21	5	Slc29a1
3.13976e-25	0.291241	0.694	0.514	4.41921e-21	5	Cyb561
3.74275e-25	0.252148	0.537	0.322	5.26792e-21	5	Dnpep
4.79885e-25	0.276418	0.77	0.602	6.75438e-21	5	Pla2g12a
8.72275e-25	0.281511	0.678	0.481	1.22773e-20	5	Rabl6
9.43804e-25	0.295251	0.955	0.947	1.3284e-20	5	Ppib
9.97575e-25	0.279089	0.53	0.324	1.40409e-20	5	Mdm1
9.98538e-25	0.270109	0.875	0.782	1.40544e-20	5	Gde1
1.16968e-24	0.279263	0.696	0.519	1.64633e-20	5	Chid1
1.45237e-24	0.327521	0.716	0.552	2.0442e-20	5	Pde10a
2.14735e-24	0.267194	0.775	0.609	3.0224e-20	5	Sorbs2
4.69239e-24	0.258547	0.793	0.629	6.60454e-20	5	Ddx50
4.89975e-24	0.270659	0.624	0.428	6.8964e-20	5	Stat3
5.27657e-24	0.276311	0.837	0.686	7.42678e-20	5	Krt8
5.4098e-24	0.29951	0.736	0.572	7.61429e-20	5	Srm
7.00076e-24	0.39172	0.706	0.541	9.85357e-20	5	Bambi
7.84453e-24	0.265038	0.645	0.447	1.10412e-19	5	Gm9493
8.18052e-24	0.263266	0.652	0.449	1.15141e-19	5	Cpn1
9.09561e-24	0.272519	0.719	0.542	1.28021e-19	5	Ppa1
9.13814e-24	0.286078	0.885	0.786	1.28619e-19	5	C2cd4b
1.69821e-23	0.336174	0.416	0.21	2.39024e-19	5	Serpina7
2.35843e-23	0.410743	0.357	0.182	3.31949e-19	5	Mt3
4.82054e-23	0.273509	0.651	0.474	6.78491e-19	5	Gmds
5.18679e-23	0.258166	0.655	0.465	7.30041e-19	5	Eif3b
6.73271e-23	0.286298	0.597	0.398	9.47629e-19	5	Wipi1
8.52869e-23	0.31323	0.488	0.299	1.20041e-18	5	Gria2
8.94772e-23	0.26968	0.769	0.611	1.25939e-18	5	Sel1l
9.27115e-23	0.330556	0.587	0.405	1.30491e-18	5	Prdx4
1.5255e-22	0.267318	0.876	0.78	2.14714e-18	5	Eif3a
1.55021e-22	0.378684	0.394	0.205	2.18192e-18	5	Pdyn
1.57836e-22	0.251605	0.758	0.607	2.22154e-18	5	Plpp5
2.74559e-22	0.268178	0.634	0.463	3.86442e-18	5	Itfg1
4.06219e-22	0.259283	0.81	0.671	5.71753e-18	5	Eprs
6.85625e-22	0.2574	0.591	0.412	9.65017e-18	5	Plekha6
1.34485e-21	0.254192	0.821	0.694	1.89287e-17	5	Gpx1
1.92598e-21	0.263022	0.827	0.693	2.71082e-17	5	1500011B03Rik
2.20078e-21	0.258203	0.675	0.5	3.0976e-17	5	Entpd3
2.66105e-21	0.256052	0.612	0.427	3.74543e-17	5	Pex5l
3.21638e-21	0.262701	0.325	0.152	4.52706e-17	5	Krtap17-1
3.45817e-21	0.272547	0.828	0.731	4.86737e-17	5	Syt4
3.93713e-21	0.255265	0.524	0.341	5.54151e-17	5	Syvn1
6.54687e-21	0.25655	0.346	0.182	9.21473e-17	5	Prr15l
7.38205e-21	0.284115	0.676	0.52	1.03902e-16	5	Nipal1
1.7053e-20	0.259673	0.527	0.339	2.40021e-16	5	Nudt4
4.44186e-20	0.253659	0.336	0.172	6.25192e-16	5	Anpep
6.20596e-19	0.28024	0.537	0.359	8.73488e-15	5	Sox4
3.62442e-16	0.294735	0.391	0.237	5.10137e-12	5	Mum1l1
8.91366e-16	0.254332	0.86	0.809	1.2546e-11	5	Ddc
4.2254e-12	0.271302	0.622	0.534	5.94725e-08	5	Gm10709
1.5534e-06	0.287128	0.449	0.373	0.0218642	5	Cryba2

## Sheet: B - GO terms Beta1
GroupID	Category	Term	Description	LogP	Log(q-value)	Genes	Symbols	InTerm_InList	neglogp
1_Summary	GO Biological Processes	GO:0050796	regulation of insulin secretion	-7.41943	-3.36892	2281,2641,4826,6514,114131,169026,51201,51085	FKBP1B,GCG,NNAT,SLC2A2,UCN3,SLC30A8,ZDHHC2,MLXIPL	8/-	7.41943
1_Member	GO Biological Processes	GO:0050796	regulation of insulin secretion	-7.41943	-3.36892	2281,2641,4826,6514,114131,169026	FKBP1B,GCG,NNAT,SLC2A2,UCN3,SLC30A8	6/163	7.41943
1_Member	GO Biological Processes	GO:0032024	positive regulation of insulin secretion	-7.31358	-3.36892	2641,4826,6514,114131,169026	GCG,NNAT,SLC2A2,UCN3,SLC30A8	5/83	7.31358
1_Member	GO Biological Processes	GO:0090276	regulation of peptide hormone secretion	-6.99732	-3.36892	2281,2641,4826,6514,114131,169026	FKBP1B,GCG,NNAT,SLC2A2,UCN3,SLC30A8	6/192	6.99732
1_Member	GO Biological Processes	GO:0002791	regulation of peptide secretion	-6.9575	-3.36892	2281,2641,4826,6514,114131,169026	FKBP1B,GCG,NNAT,SLC2A2,UCN3,SLC30A8	6/195	6.9575
1_Member	GO Biological Processes	GO:0090087	regulation of peptide transport	-6.9313	-3.36892	2281,2641,4826,6514,114131,169026	FKBP1B,GCG,NNAT,SLC2A2,UCN3,SLC30A8	6/197	6.9313
1_Member	GO Biological Processes	GO:0090277	positive regulation of peptide hormone secretion	-6.75884	-3.30234	2641,4826,6514,114131,169026	GCG,NNAT,SLC2A2,UCN3,SLC30A8	5/107	6.75884
1_Member	GO Biological Processes	GO:0002793	positive regulation of peptide secretion	-6.7186	-3.30234	2641,4826,6514,114131,169026	GCG,NNAT,SLC2A2,UCN3,SLC30A8	5/109	6.7186
1_Member	GO Biological Processes	GO:0046883	regulation of hormone secretion	-6.35363	-3.04651	2281,2641,4826,6514,114131,169026	FKBP1B,GCG,NNAT,SLC2A2,UCN3,SLC30A8	6/247	6.35363
1_Member	GO Biological Processes	GO:0046887	positive regulation of hormone secretion	-6.20852	-2.94716	2641,4826,6514,114131,169026	GCG,NNAT,SLC2A2,UCN3,SLC30A8	5/138	6.20852
1_Member	GO Biological Processes	GO:0050714	positive regulation of protein secretion	-6.08736	-2.89929	2641,4826,6514,114131,169026	GCG,NNAT,SLC2A2,UCN3,SLC30A8	5/146	6.08736
1_Member	GO Biological Processes	GO:0050708	regulation of protein secretion	-6.08146	-2.89929	2281,2641,4826,6514,114131,169026	FKBP1B,GCG,NNAT,SLC2A2,UCN3,SLC30A8	6/275	6.08146
1_Member	GO Biological Processes	GO:0051222	positive regulation of protein transport	-5.77955	-2.63214	2641,4826,6514,51201,114131,169026	GCG,NNAT,SLC2A2,ZDHHC2,UCN3,SLC30A8	6/310	5.77955
1_Member	GO Biological Processes	GO:1904951	positive regulation of establishment of protein localization	-5.6533	-2.55624	2641,4826,6514,51201,114131,169026	GCG,NNAT,SLC2A2,ZDHHC2,UCN3,SLC30A8	6/326	5.6533
1_Member	GO Biological Processes	GO:0051223	regulation of protein transport	-5.64151	-2.55624	2281,2641,4826,6514,51201,114131,169026	FKBP1B,GCG,NNAT,SLC2A2,ZDHHC2,UCN3,SLC30A8	7/519	5.64151
1_Member	GO Biological Processes	GO:0070201	regulation of establishment of protein localization	-5.50687	-2.44963	2281,2641,4826,6514,51201,114131,169026	FKBP1B,GCG,NNAT,SLC2A2,ZDHHC2,UCN3,SLC30A8	7/544	5.50687
1_Member	GO Biological Processes	GO:1903829	positive regulation of protein localization	-4.74726	-1.74118	2641,4826,6514,51201,114131,169026	GCG,NNAT,SLC2A2,ZDHHC2,UCN3,SLC30A8	6/470	4.74726
1_Member	GO Biological Processes	GO:1903532	positive regulation of secretion by cell	-4.6428	-1.70366	2641,4826,6514,114131,169026	GCG,NNAT,SLC2A2,UCN3,SLC30A8	5/289	4.6428
1_Member	GO Biological Processes	GO:0009749	response to glucose	-4.5305	-1.66211	2281,51085,114131,169026	FKBP1B,MLXIPL,UCN3,SLC30A8	4/149	4.5305
1_Member	GO Biological Processes	GO:0061178	regulation of insulin secretion involved in cellular response to glucose stimulus	-4.5085	-1.66211	2281,2641,6514	FKBP1B,GCG,SLC2A2	3/51	4.5085
1_Member	GO Biological Processes	GO:0009746	response to hexose	-4.47442	-1.64443	2281,51085,114131,169026	FKBP1B,MLXIPL,UCN3,SLC30A8	4/154	4.47442
1_Member	GO Biological Processes	GO:0051047	positive regulation of secretion	-4.45106	-1.64227	2641,4826,6514,114131,169026	GCG,NNAT,SLC2A2,UCN3,SLC30A8	5/317	4.45106
1_Member	GO Biological Processes	GO:0010817	regulation of hormone levels	-4.44123	-1.64227	2281,2641,4826,6514,114131,169026	FKBP1B,GCG,NNAT,SLC2A2,UCN3,SLC30A8	6/533	4.44123
1_Member	GO Biological Processes	GO:0034284	response to monosaccharide	-4.38854	-1.6043	2281,51085,114131,169026	FKBP1B,MLXIPL,UCN3,SLC30A8	4/162	4.38854
1_Member	GO Biological Processes	GO:1903530	regulation of secretion by cell	-4.26667	-1.52383	2281,2641,4826,6514,114131,169026	FKBP1B,GCG,NNAT,SLC2A2,UCN3,SLC30A8	6/573	4.26667
1_Member	GO Biological Processes	GO:0009743	response to carbohydrate	-4.11946	-1.41441	2281,51085,114131,169026	FKBP1B,MLXIPL,UCN3,SLC30A8	4/190	4.11946
1_Member	GO Biological Processes	GO:0051046	regulation of secretion	-4.03216	-1.35058	2281,2641,4826,6514,114131,169026	FKBP1B,GCG,NNAT,SLC2A2,UCN3,SLC30A8	6/632	4.03216
1_Member	Reactome Gene Sets	R-HSA-163685	Integration of energy metabolism	-3.53734	-1.00026	2641,6514,51085	GCG,SLC2A2,MLXIPL	3/108	3.53734
1_Member	GO Biological Processes	GO:0042593	glucose homeostasis	-2.69527	-0.371216	2281,2641,51085	FKBP1B,GCG,MLXIPL	3/211	2.69527
1_Member	GO Biological Processes	GO:0033500	carbohydrate homeostasis	-2.68943	-0.371216	2281,2641,51085	FKBP1B,GCG,MLXIPL	3/212	2.68943
1_Member	GO Biological Processes	GO:0051604	protein maturation	-2.33659	-0.0922614	2281,4826,169026	FKBP1B,NNAT,SLC30A8	3/283	2.33659
2_Summary	KEGG Pathway	hsa04714	Thermogenesis	-6.51306	-3.15479	60,2641,4536,4537,4540,10063,3303,5502,2281,3707	ACTB,GCG,ND2,ND3,ND5,COX17,HSPA1A,PPP1R1A,FKBP1B,ITPKB	10/-	6.51306
2_Member	KEGG Pathway	hsa04714	Thermogenesis	-6.51306	-3.15479	60,2641,4536,4537,4540,10063	ACTB,GCG,ND2,ND3,ND5,COX17	6/232	6.51306
2_Member	GO Biological Processes	GO:0046034	ATP metabolic process	-4.92901	-1.8981	3303,4536,4537,4540	HSPA1A,ND2,ND3,ND5	4/118	4.92901
2_Member	KEGG Pathway	hsa00190	Oxidative phosphorylation	-4.71131	-1.7287	4536,4537,4540,10063	ND2,ND3,ND5,COX17	4/134	4.71131
2_Member	GO Biological Processes	GO:0006120	mitochondrial electron transport, NADH to ubiquinone	-4.64403	-1.70366	4536,4537,4540	ND2,ND3,ND5	3/46	4.64403
2_Member	GO Biological Processes	GO:0009205	purine ribonucleoside triphosphate metabolic process	-4.60044	-1.68151	3303,4536,4537,4540	HSPA1A,ND2,ND3,ND5	4/143	4.60044
2_Member	GO Biological Processes	GO:0009144	purine nucleoside triphosphate metabolic process	-4.54195	-1.66211	3303,4536,4537,4540	HSPA1A,ND2,ND3,ND5	4/148	4.54195
2_Member	GO Biological Processes	GO:0009199	ribonucleoside triphosphate metabolic process	-4.51913	-1.66211	3303,4536,4537,4540	HSPA1A,ND2,ND3,ND5	4/150	4.51913
2_Member	Reactome Gene Sets	R-HSA-6799198	Complex I biogenesis	-4.36294	-1.59294	4536,4537,4540	ND2,ND3,ND5	3/57	4.36294
2_Member	GO Biological Processes	GO:0009141	nucleoside triphosphate metabolic process	-4.33708	-1.58087	3303,4536,4537,4540	HSPA1A,ND2,ND3,ND5	4/167	4.33708
2_Member	GO Biological Processes	GO:0042776	proton motive force-driven mitochondrial ATP synthesis	-4.21194	-1.48206	4536,4537,4540	ND2,ND3,ND5	3/64	4.21194
2_Member	GO Biological Processes	GO:0006091	generation of precursor metabolites and energy	-4.12203	-1.41441	4536,4537,4540,5502,10063	ND2,ND3,ND5,PPP1R1A,COX17	5/372	4.12203
2_Member	GO Biological Processes	GO:0015986	proton motive force-driven ATP synthesis	-4.04113	-1.35058	4536,4537,4540	ND2,ND3,ND5	3/73	4.04113
2_Member	GO Biological Processes	GO:0006754	ATP biosynthetic process	-3.82946	-1.17016	4536,4537,4540	ND2,ND3,ND5	3/86	3.82946
2_Member	GO Biological Processes	GO:0019646	aerobic electron transport chain	-3.78533	-1.13675	4536,4537,4540	ND2,ND3,ND5	3/89	3.78533
2_Member	GO Biological Processes	GO:0042773	ATP synthesis coupled electron transport	-3.71509	-1.0872	4536,4537,4540	ND2,ND3,ND5	3/94	3.71509
2_Member	GO Biological Processes	GO:0042775	mitochondrial ATP synthesis coupled electron transport	-3.71509	-1.0872	4536,4537,4540	ND2,ND3,ND5	3/94	3.71509
2_Member	GO Biological Processes	GO:0009206	purine ribonucleoside triphosphate biosynthetic process	-3.67479	-1.06664	4536,4537,4540	ND2,ND3,ND5	3/97	3.67479
2_Member	GO Biological Processes	GO:0009145	purine nucleoside triphosphate biosynthetic process	-3.66164	-1.06304	4536,4537,4540	ND2,ND3,ND5	3/98	3.66164
2_Member	GO Biological Processes	GO:0033108	mitochondrial respiratory chain complex assembly	-3.62302	-1.03376	4536,4540,10063	ND2,ND5,COX17	3/101	3.62302
2_Member	GO Biological Processes	GO:0009201	ribonucleoside triphosphate biosynthetic process	-3.59793	-1.02676	4536,4537,4540	ND2,ND3,ND5	3/103	3.59793
2_Member	Reactome Gene Sets	R-HSA-611105	Respiratory electron transport	-3.59793	-1.02676	4536,4537,4540	ND2,ND3,ND5	3/103	3.59793
2_Member	GO Biological Processes	GO:0015980	energy derivation by oxidation of organic compounds	-3.57134	-1.01755	4536,4537,4540,5502	ND2,ND3,ND5,PPP1R1A	4/264	3.57134
2_Member	KEGG Pathway	hsa05020	Prion disease	-3.51608	-0.987117	3303,4536,4537,4540	HSPA1A,ND2,ND3,ND5	4/273	3.51608
2_Member	GO Biological Processes	GO:0009142	nucleoside triphosphate biosynthetic process	-3.46838	-0.955212	4536,4537,4540	ND2,ND3,ND5	3/114	3.46838
2_Member	GO Biological Processes	GO:0022904	respiratory electron transport chain	-3.43531	-0.929822	4536,4537,4540	ND2,ND3,ND5	3/117	3.43531
2_Member	GO Biological Processes	GO:0006119	oxidative phosphorylation	-3.39255	-0.894621	4536,4537,4540	ND2,ND3,ND5	3/121	3.39255
2_Member	Reactome Gene Sets	R-HSA-163200	Respiratory electron transport, ATP synthesis by chemiosmotic coupling, and heat production by uncoupling proteins.	-3.33111	-0.847899	4536,4537,4540	ND2,ND3,ND5	3/127	3.33111
2_Member	GO Biological Processes	GO:0009150	purine ribonucleotide metabolic process	-3.15274	-0.690719	3303,4536,4537,4540	HSPA1A,ND2,ND3,ND5	4/341	3.15274
2_Member	KEGG Pathway	hsa04723	Retrograde endocannabinoid signaling	-3.1377	-0.682519	4536,4537,4540	ND2,ND3,ND5	3/148	3.1377
2_Member	GO Biological Processes	GO:0009259	ribonucleotide metabolic process	-3.0651	-0.616659	3303,4536,4537,4540	HSPA1A,ND2,ND3,ND5	4/360	3.0651
2_Member	KEGG Pathway	hsa05014	Amyotrophic lateral sclerosis	-3.04729	-0.609302	60,4536,4537,4540	ACTB,ND2,ND3,ND5	4/364	3.04729
2_Member	GO Biological Processes	GO:0019693	ribose phosphate metabolic process	-3.02533	-0.59648	3303,4536,4537,4540	HSPA1A,ND2,ND3,ND5	4/369	3.02533
2_Member	GO Biological Processes	GO:0009060	aerobic respiration	-3.01641	-0.593901	4536,4537,4540	ND2,ND3,ND5	3/163	3.01641
2_Member	GO Biological Processes	GO:0006979	response to oxidative stress	-2.9994	-0.583135	2281,3303,4537,4540	FKBP1B,HSPA1A,ND3,ND5	4/375	2.9994
2_Member	GO Biological Processes	GO:0022900	electron transport chain	-2.96377	-0.557409	4536,4537,4540	ND2,ND3,ND5	3/170	2.96377
2_Member	Reactome Gene Sets	R-HSA-1428517	The citric acid (TCA) cycle and respiratory electron transport	-2.90634	-0.508305	4536,4537,4540	ND2,ND3,ND5	3/178	2.90634
2_Member	GO Biological Processes	GO:0006163	purine nucleotide metabolic process	-2.81826	-0.432362	3303,4536,4537,4540	HSPA1A,ND2,ND3,ND5	4/420	2.81826
2_Member	GO Biological Processes	GO:0009152	purine ribonucleotide biosynthetic process	-2.79924	-0.432362	4536,4537,4540	ND2,ND3,ND5	3/194	2.79924
2_Member	GO Biological Processes	GO:0045333	cellular respiration	-2.79286	-0.432362	4536,4537,4540	ND2,ND3,ND5	3/195	2.79286
2_Member	KEGG Pathway	hsa05415	Diabetic cardiomyopathy	-2.74304	-0.39017	4536,4537,4540	ND2,ND3,ND5	3/203	2.74304
2_Member	GO Biological Processes	GO:0009260	ribonucleotide biosynthetic process	-2.71295	-0.373539	4536,4537,4540	ND2,ND3,ND5	3/208	2.71295
2_Member	GO Biological Processes	GO:0072521	purine-containing compound metabolic process	-2.70898	-0.373539	3303,4536,4537,4540	HSPA1A,ND2,ND3,ND5	4/450	2.70898
2_Member	GO Biological Processes	GO:0007005	mitochondrion organization	-2.70548	-0.373539	3303,4536,4540,10063	HSPA1A,ND2,ND5,COX17	4/451	2.70548
2_Member	GO Biological Processes	GO:0046390	ribose phosphate biosynthetic process	-2.6721	-0.360127	4536,4537,4540	ND2,ND3,ND5	3/215	2.6721
2_Member	KEGG Pathway	hsa05208	Chemical carcinogenesis - reactive oxygen species	-2.6271	-0.324787	4536,4537,4540	ND2,ND3,ND5	3/223	2.6271
2_Member	GO Biological Processes	GO:0009117	nucleotide metabolic process	-2.61403	-0.316459	3303,4536,4537,4540	HSPA1A,ND2,ND3,ND5	4/478	2.61403
2_Member	GO Biological Processes	GO:0006164	purine nucleotide biosynthetic process	-2.59448	-0.306246	4536,4537,4540	ND2,ND3,ND5	3/229	2.59448
2_Member	GO Biological Processes	GO:0006753	nucleoside phosphate metabolic process	-2.58482	-0.301183	3303,4536,4537,4540	HSPA1A,ND2,ND3,ND5	4/487	2.58482
2_Member	GO Biological Processes	GO:0072522	purine-containing compound biosynthetic process	-2.54721	-0.268127	4536,4537,4540	ND2,ND3,ND5	3/238	2.54721
2_Member	GO Biological Processes	GO:0009165	nucleotide biosynthetic process	-2.42538	-0.160007	4536,4537,4540	ND2,ND3,ND5	3/263	2.42538
2_Member	GO Biological Processes	GO:0090407	organophosphate biosynthetic process	-2.42136	-0.160007	3707,4536,4537,4540	ITPKB,ND2,ND3,ND5	4/541	2.42136
2_Member	GO Biological Processes	GO:1901293	nucleoside phosphate biosynthetic process	-2.41617	-0.159138	4536,4537,4540	ND2,ND3,ND5	3/265	2.41617
2_Member	KEGG Pathway	hsa05012	Parkinson disease	-2.4116	-0.158843	4536,4537,4540	ND2,ND3,ND5	3/266	2.4116
2_Member	GO Biological Processes	GO:0055086	nucleobase-containing small molecule metabolic process	-2.38198	-0.133459	3303,4536,4537,4540	HSPA1A,ND2,ND3,ND5	4/555	2.38198
2_Member	KEGG Pathway	hsa05016	Huntington disease	-2.24254	-0.0186074	4536,4537,4540	ND2,ND3,ND5	3/306	2.24254
3_Summary	GO Biological Processes	GO:0098771	inorganic ion homeostasis	-3.88951	-1.21922	2281,2512,4502,117286,169026,10063,3707,4540,51085	FKBP1B,FTL,MT2A,CIB3,SLC30A8,COX17,ITPKB,ND5,MLXIPL	9/-	3.88951
3_Member	GO Biological Processes	GO:0098771	inorganic ion homeostasis	-3.88951	-1.21922	2281,2512,4502,117286,169026	FKBP1B,FTL,MT2A,CIB3,SLC30A8	5/417	3.88951
3_Member	GO Biological Processes	GO:0000041	transition metal ion transport	-3.67479	-1.06664	2512,10063,169026	FTL,COX17,SLC30A8	3/97	3.67479
3_Member	GO Biological Processes	GO:0055080	monoatomic cation homeostasis	-3.58116	-1.01878	2281,2512,4502,117286,169026	FKBP1B,FTL,MT2A,CIB3,SLC30A8	5/486	3.58116
3_Member	GO Biological Processes	GO:0050801	monoatomic ion homeostasis	-3.54047	-1.00026	2281,2512,4502,117286,169026	FKBP1B,FTL,MT2A,CIB3,SLC30A8	5/496	3.54047
3_Member	GO Biological Processes	GO:0010035	response to inorganic substance	-3.37521	-0.884706	2281,3707,4502,4540,169026	FKBP1B,ITPKB,MT2A,ND5,SLC30A8	5/539	3.37521
3_Member	GO Biological Processes	GO:0055082	intracellular chemical homeostasis	-3.30677	-0.830741	2281,2512,4502,51085,169026	FKBP1B,FTL,MT2A,MLXIPL,SLC30A8	5/558	3.30677
3_Member	GO Biological Processes	GO:0019725	cellular homeostasis	-2.96143	-0.557409	2281,2512,4502,51085,169026	FKBP1B,FTL,MT2A,MLXIPL,SLC30A8	5/666	2.96143
3_Member	GO Biological Processes	GO:0030003	intracellular monoatomic cation homeostasis	-2.84886	-0.456735	2281,2512,4502,169026	FKBP1B,FTL,MT2A,SLC30A8	4/412	2.84886
3_Member	GO Biological Processes	GO:0006873	intracellular monoatomic ion homeostasis	-2.81071	-0.432362	2281,2512,4502,169026	FKBP1B,FTL,MT2A,SLC30A8	4/422	2.81071
3_Member	GO Biological Processes	GO:0010038	response to metal ion	-2.02006	0	3707,4502,169026	ITPKB,MT2A,SLC30A8	3/369	2.02006
4_Summary	GO Biological Processes	GO:0006812	monoatomic cation transport	-3.5074	-0.986406	2281,2512,4540,10063,29850,169026,1672,6514,60,2641	FKBP1B,FTL,ND5,COX17,TRPM5,SLC30A8,DEFB1,SLC2A2,ACTB,GCG	10/-	3.5074
4_Member	GO Biological Processes	GO:0006812	monoatomic cation transport	-3.5074	-0.986406	2281,2512,4540,10063,29850,169026	FKBP1B,FTL,ND5,COX17,TRPM5,SLC30A8	6/790	3.5074
4_Member	GO Biological Processes	GO:0019722	calcium-mediated signaling	-3.27262	-0.803653	1672,2281,29850	DEFB1,FKBP1B,TRPM5	3/133	3.27262
4_Member	GO Biological Processes	GO:0030001	metal ion transport	-3.04459	-0.609302	2281,2512,10063,29850,169026	FKBP1B,FTL,COX17,TRPM5,SLC30A8	5/638	3.04459
4_Member	Reactome Gene Sets	R-HSA-382551	Transport of small molecules	-2.79063	-0.432362	2281,2512,6514,29850,169026	FKBP1B,FTL,SLC2A2,TRPM5,SLC30A8	5/728	2.79063
4_Member	GO Biological Processes	GO:0019932	second-messenger-mediated signaling	-2.71891	-0.373539	1672,2281,29850	DEFB1,FKBP1B,TRPM5	3/207	2.71891
4_Member	GO Biological Processes	GO:0022898	regulation of transmembrane transporter activity	-2.30296	-0.066907	60,2281,10063	ACTB,FKBP1B,COX17	3/291	2.30296
4_Member	GO Biological Processes	GO:0043269	regulation of monoatomic ion transport	-2.25505	-0.0271188	2281,2641,10063,29850	FKBP1B,GCG,COX17,TRPM5	4/603	2.25505
4_Member	GO Biological Processes	GO:0034762	regulation of transmembrane transport	-2.20797	0	60,2281,10063,29850	ACTB,FKBP1B,COX17,TRPM5	4/622	2.20797
4_Member	GO Biological Processes	GO:0098662	inorganic cation transmembrane transport	-2.17432	0	2281,4540,29850,169026	FKBP1B,ND5,TRPM5,SLC30A8	4/636	2.17432
4_Member	GO Biological Processes	GO:0032409	regulation of transporter activity	-2.16683	0	60,2281,10063	ACTB,FKBP1B,COX17	3/326	2.16683
4_Member	GO Biological Processes	GO:0098655	monoatomic cation transmembrane transport	-2.13001	0	2281,4540,29850,169026	FKBP1B,ND5,TRPM5,SLC30A8	4/655	2.13001
5_Summary	GO Biological Processes	GO:0018193	peptidyl-amino acid modification	-2.79588	-0.432362	60,2281,4826,51201,120526	ACTB,FKBP1B,NNAT,ZDHHC2,DNAJC24	5/-	2.79588
5_Member	GO Biological Processes	GO:0018193	peptidyl-amino acid modification	-2.79588	-0.432362	60,2281,4826,51201,120526	ACTB,FKBP1B,NNAT,ZDHHC2,DNAJC24	5/726	2.79588
6_Summary	GO Biological Processes	GO:0044283	small molecule biosynthetic process	-2.68809	-0.371216	2571,2641,3707,6319	GAD1,GCG,ITPKB,SCD	4/-	2.68809
6_Member	GO Biological Processes	GO:0044283	small molecule biosynthetic process	-2.68809	-0.371216	2571,2641,3707,6319	GAD1,GCG,ITPKB,SCD	4/456	2.68809
7_Summary	GO Biological Processes	GO:0006457	protein folding	-2.64938	-0.342265	2281,3303,120526,51085,55450	FKBP1B,HSPA1A,DNAJC24,MLXIPL,CAMK2N1	5/-	2.64938
7_Member	GO Biological Processes	GO:0006457	protein folding	-2.64938	-0.342265	2281,3303,120526	FKBP1B,HSPA1A,DNAJC24	3/219	2.64938
7_Member	GO Biological Processes	GO:0031400	negative regulation of protein modification process	-2.59773	-0.306246	2281,3303,51085,55450	FKBP1B,HSPA1A,MLXIPL,CAMK2N1	4/483	2.59773
8_Summary	GO Biological Processes	GO:0032870	cellular response to hormone stimulus	-2.52816	-0.253577	2641,3303,4537,114131	GCG,HSPA1A,ND3,UCN3	4/-	2.52816
8_Member	GO Biological Processes	GO:0032870	cellular response to hormone stimulus	-2.52816	-0.253577	2641,3303,4537,114131	GCG,HSPA1A,ND3,UCN3	4/505	2.52816
8_Member	GO Biological Processes	GO:0048545	response to steroid hormone	-2.31545	-0.0752814	3303,4537,114131	HSPA1A,ND3,UCN3	3/288	2.31545
9_Summary	GO Biological Processes	GO:0032886	regulation of microtubule-based process	-2.47255	-0.202419	1672,3303,22809	DEFB1,HSPA1A,ATF5	3/-	2.47255
9_Member	GO Biological Processes	GO:0032886	regulation of microtubule-based process	-2.47255	-0.202419	1672,3303,22809	DEFB1,HSPA1A,ATF5	3/253	2.47255
10_Summary	GO Biological Processes	GO:0048871	multicellular organismal-level homeostasis	-2.29604	-0.0640666	60,3707,51085,132299	ACTB,ITPKB,MLXIPL,OCIAD2	4/-	2.29604
10_Member	GO Biological Processes	GO:0048871	multicellular organismal-level homeostasis	-2.29604	-0.0640666	60,3707,51085,132299	ACTB,ITPKB,MLXIPL,OCIAD2	4/587	2.29604
11_Summary	GO Biological Processes	GO:0008283	cell population proliferation	-2.01808	0	973,2281,3707,22809	CD79A,FKBP1B,ITPKB,ATF5	4/-	2.01808
11_Member	GO Biological Processes	GO:0008283	cell population proliferation	-2.01808	0	973,2281,3707,22809	CD79A,FKBP1B,ITPKB,ATF5	4/706	2.01808
									0
									0
									0
									0
									0
									0
									0
									0
									0
									0
									0
									0
									0
									0
									0
									0
									0
									0
									0
									0
									0
									0
									0
									0
									0
									0
									0
									0
									0
									0
									0
									0
									0
									0
									0
									0
									0
									0
									0
									0
									0
									0
									0
									0
									0
									0
									0
									0
									0
									0
									0
									0
									0
									0
									0
									0
									0
									0
									0
									0
									0
									0
									0
									0
									0
									0
									0
									0
									0
									0
									0
									0
									0
									0
									0
									0
									0
									0
									0
									0
									0
									0
									0
									0
									0
									0
									0
									0
									0
									0
									0
									0
									0
									0
									0
									0
									0
									0
									0
									0
									0
									0
									0
									0
									0
									0
									0
									0
									0
									0
									0
									0
									0
									0
									0
									0
									0
									0
									0
									0
									0
									0
									0
									0
									0
									0
									0
									0
									0
									0
									0
									0
									0
									0
									0
									0
									0
									0
									0
									0
									0
									0
									0
									0
									0
									0
									0
									0
									0
									0
									0
									0
									0
									0
									0
									0
									0
									0
									0
									0
									0
									0
									0
									0
									0
									0
									0
									0
									0
									0
									0
									0
									0
									0
									0
									0
									0
									0
									0
									0
									0
									0
									0
									0
									0
									0
									0
									0
									0
									0
									0
									0
									0
									0
									0
									0
									0
									0
									0
									0
									0
									0
									0
									0
									0
									0
									0
									0
									0
									0
									0
									0
									0
									0
									0
									0
									0
									0
									0
									0
									0
									0
									0
									0
									0
									0
									0
									0
									0
									0
									0
									0
									0
									0
									0
									0
									0
									0
									0
									0
									0
									0
									0
									0
									0
									0
									0
									0
									0
									0
									0
									0
									0
									0
									0
									0
									0
									0
									0
									0
									0
									0
									0
									0
									0
									0
									0
									0
									0
									0
									0
									0
									0
									0

## Sheet: C - GO terms Beta2
GroupID	Category	Term	Description	LogP	Log(q-value)	Genes	Symbols	InTerm_InList	neglogp
1_Summary	Reactome Gene Sets	R-HSA-9018519	Estrogen-dependent gene expression	-12.5248	-8.49909	1655,2099,2288,2353,2354,3020,3021,3320,3326,3725,3727,8346,128312,2771,6319,468,3006,3301,3303,3312,3337,3490,6782,6818,7316,7422,7846,10370,60,71,1843,2949,894,4616,54361	DDX5,ESR1,FKBP4,FOS,FOSB,H3-3A,H3-3B,HSP90AA1,HSP90AB1,JUN,JUND,H2BC10,H2BC26,GNAI2,SCD,ATF4,H1-2,DNAJA1,HSPA1A,HSPA8,DNAJB1,IGFBP7,HSPA13,SULT1A3,UBC,VEGFA,TUBA1A,CITED2,ACTB,ACTG1,DUSP1,GSTM5,CCND2,GADD45B,WNT4	35/-	12.5248
1_Member	Reactome Gene Sets	R-HSA-9018519	Estrogen-dependent gene expression	-12.5248	-8.49909	1655,2099,2288,2353,2354,3020,3021,3320,3326,3725,3727,8346,128312	DDX5,ESR1,FKBP4,FOS,FOSB,H3-3A,H3-3B,HSP90AA1,HSP90AB1,JUN,JUND,H2BC10,H2BC26	13/149	12.5248
1_Member	Reactome Gene Sets	R-HSA-8939211	ESR-mediated signaling	-11.5146	-7.73033	1655,2099,2288,2353,2354,2771,3020,3021,3320,3326,3725,3727,8346,128312	DDX5,ESR1,FKBP4,FOS,FOSB,GNAI2,H3-3A,H3-3B,HSP90AA1,HSP90AB1,JUN,JUND,H2BC10,H2BC26	14/222	11.5146
1_Member	Reactome Gene Sets	R-HSA-9006931	Signaling by Nuclear Receptors	-10.9013	-7.242	1655,2099,2288,2353,2354,2771,3020,3021,3320,3326,3725,3727,6319,8346,128312	DDX5,ESR1,FKBP4,FOS,FOSB,GNAI2,H3-3A,H3-3B,HSP90AA1,HSP90AB1,JUN,JUND,SCD,H2BC10,H2BC26	15/298	10.9013
1_Member	Reactome Gene Sets	R-HSA-2262752	Cellular responses to stress	-10.6987	-7.13635	468,2288,2353,3006,3020,3021,3301,3303,3312,3320,3326,3337,3490,3725,6782,6818,7316,7422,7846,8346,10370,128312	ATF4,FKBP4,FOS,H1-2,H3-3A,H3-3B,DNAJA1,HSPA1A,HSPA8,HSP90AA1,HSP90AB1,DNAJB1,IGFBP7,JUN,HSPA13,SULT1A3,UBC,VEGFA,TUBA1A,H2BC10,CITED2,H2BC26	22/788	10.6987
1_Member	KEGG Pathway	hsa04915	Estrogen signaling pathway	-8.95065	-5.86538	468,2099,2288,2353,2771,3303,3312,3320,3326,3725	ATF4,ESR1,FKBP4,FOS,GNAI2,HSPA1A,HSPA8,HSP90AA1,HSP90AB1,JUN	10/138	8.95065
1_Member	KEGG Pathway	hsa05418	Fluid shear stress and atherosclerosis	-7.67828	-4.90325	60,71,1843,2353,2949,3320,3326,3725,7422	ACTB,ACTG1,DUSP1,FOS,GSTM5,HSP90AA1,HSP90AB1,JUN,VEGFA	9/139	7.67828
1_Member	KEGG Pathway	hsa05207	Chemical carcinogenesis - receptor activation	-6.1138	-3.7037	468,2099,2353,2771,2949,3320,3326,3725,7422	ATF4,ESR1,FOS,GNAI2,GSTM5,HSP90AA1,HSP90AB1,JUN,VEGFA	9/212	6.1138
1_Member	KEGG Pathway	hsa04657	IL-17 signaling pathway	-5.2529	-3.03679	2353,2354,3320,3326,3725,3727	FOS,FOSB,HSP90AA1,HSP90AB1,JUN,JUND	6/94	5.2529
1_Member	KEGG Pathway	hsa05200	Pathways in cancer	-4.3526	-2.32843	894,2099,2353,2771,2949,3320,3326,3725,4616,7422,54361	CCND2,ESR1,FOS,GNAI2,GSTM5,HSP90AA1,HSP90AB1,JUN,GADD45B,VEGFA,WNT4	11/531	4.3526
1_Member	KEGG Pathway	hsa05417	Lipid and atherosclerosis	-4.13385	-2.17785	468,2353,3303,3312,3320,3326,3725	ATF4,FOS,HSPA1A,HSPA8,HSP90AA1,HSP90AB1,JUN	7/215	4.13385
1_Member	KEGG Pathway	hsa04659	Th17 cell differentiation	-2.76682	-1.20529	2353,3320,3326,3725	FOS,HSP90AA1,HSP90AB1,JUN	4/108	2.76682
2_Summary	GO Biological Processes	GO:0009725	response to hormone	-12.4594	-8.49909	694,1655,1958,2099,2288,2353,2354,3033,3164,3301,3303,3312,3320,3490,3670,3727,4131,4825,5315,6092,7832,10370,114131,266743,60,2348,6818,3146,4023,5660	BTG1,DDX5,EGR1,ESR1,FKBP4,FOS,FOSB,HADH,NR4A1,DNAJA1,HSPA1A,HSPA8,HSP90AA1,IGFBP7,ISL1,JUND,MAP1B,NKX6-1,PKM,ROBO2,BTG2,CITED2,UCN3,NPAS4,ACTB,FOLR1,SULT1A3,HMGB1,LPL,PSAP	30/-	12.4594
2_Member	GO Biological Processes	GO:0009725	response to hormone	-12.4594	-8.49909	694,1655,1958,2099,2288,2353,2354,3033,3164,3301,3303,3312,3320,3490,3670,3727,4131,4825,5315,6092,7832,10370,114131,266743	BTG1,DDX5,EGR1,ESR1,FKBP4,FOS,FOSB,HADH,NR4A1,DNAJA1,HSPA1A,HSPA8,HSP90AA1,IGFBP7,ISL1,JUND,MAP1B,NKX6-1,PKM,ROBO2,BTG2,CITED2,UCN3,NPAS4	24/788	12.4594
2_Member	GO Biological Processes	GO:0032870	cellular response to hormone stimulus	-9.55952	-6.29816	1655,2099,2288,2353,2354,3164,3301,3303,3312,3490,3670,4131,4825,5315,6092,114131,266743	DDX5,ESR1,FKBP4,FOS,FOSB,NR4A1,DNAJA1,HSPA1A,HSPA8,IGFBP7,ISL1,MAP1B,NKX6-1,PKM,ROBO2,UCN3,NPAS4	17/505	9.55952
2_Member	GO Biological Processes	GO:0048545	response to steroid hormone	-7.8924	-5.09344	1655,2099,2288,2353,2354,3301,3303,3312,3490,3670,114131,266743	DDX5,ESR1,FKBP4,FOS,FOSB,DNAJA1,HSPA1A,HSPA8,IGFBP7,ISL1,UCN3,NPAS4	12/288	7.8924
2_Member	GO Biological Processes	GO:0071383	cellular response to steroid hormone stimulus	-6.14911	-3.7266	1655,2099,2288,3301,3303,3312,3670,266743	DDX5,ESR1,FKBP4,DNAJA1,HSPA1A,HSPA8,ISL1,NPAS4	8/154	6.14911
2_Member	GO Biological Processes	GO:0071407	cellular response to organic cyclic compound	-5.34111	-3.09259	60,1655,1958,2099,2288,2348,3301,3303,3312,3670,6818,266743	ACTB,DDX5,EGR1,ESR1,FKBP4,FOLR1,DNAJA1,HSPA1A,HSPA8,ISL1,SULT1A3,NPAS4	12/500	5.34111
2_Member	GO Biological Processes	GO:0071396	cellular response to lipid	-4.30877	-2.29293	1655,2099,2288,2353,3146,3301,3303,3312,3670,4023,266743	DDX5,ESR1,FKBP4,FOS,HMGB1,DNAJA1,HSPA1A,HSPA8,ISL1,LPL,NPAS4	11/537	4.30877
2_Member	GO Biological Processes	GO:0030518	intracellular steroid hormone receptor signaling pathway	-3.81912	-1.9487	1655,2099,2288,3301	DDX5,ESR1,FKBP4,DNAJA1	4/57	3.81912
2_Member	GO Biological Processes	GO:0030521	androgen receptor signaling pathway	-3.77596	-1.92535	1655,2288,3301	DDX5,FKBP4,DNAJA1	3/23	3.77596
2_Member	GO Biological Processes	GO:0009755	hormone-mediated signaling pathway	-3.42006	-1.68115	1655,2099,2288,3301,114131	DDX5,ESR1,FKBP4,DNAJA1,UCN3	5/130	3.42006
2_Member	GO Biological Processes	GO:0043401	steroid hormone mediated signaling pathway	-3.27357	-1.57569	1655,2099,2288,3301	DDX5,ESR1,FKBP4,DNAJA1	4/79	3.27357
2_Member	GO Biological Processes	GO:0030522	intracellular receptor signaling pathway	-2.96365	-1.34178	1655,2099,2288,3164,3301	DDX5,ESR1,FKBP4,NR4A1,DNAJA1	5/164	2.96365
2_Member	GO Biological Processes	GO:0030850	prostate gland development	-2.90498	-1.29876	2099,2288,5660	ESR1,FKBP4,PSAP	3/45	2.90498
2_Member	GO Biological Processes	GO:0001655	urogenital system development	-2.48476	-1.0001	2099,2288,5660	ESR1,FKBP4,PSAP	3/63	2.48476
3_Summary	Reactome Gene Sets	R-HSA-3371568	Attenuation phase	-10.5522	-7.06903	2288,3303,3312,3320,3326,3337,3301,7846,6782,5478,11080,468,3490,3105,7316,8125,1958,2348,10109	FKBP4,HSPA1A,HSPA8,HSP90AA1,HSP90AB1,DNAJB1,DNAJA1,TUBA1A,HSPA13,PPIA,DNAJB4,ATF4,IGFBP7,HLA-A,UBC,ANP32A,EGR1,FOLR1,ARPC2	19/-	10.5522
3_Member	Reactome Gene Sets	R-HSA-3371568	Attenuation phase	-10.5522	-7.06903	2288,3303,3312,3320,3326,3337	FKBP4,HSPA1A,HSPA8,HSP90AA1,HSP90AB1,DNAJB1	6/14	10.5522
3_Member	Reactome Gene Sets	R-HSA-3371497	HSP90 chaperone cycle for steroid hormone receptors (SHR) in the presence of ligand	-9.70863	-6.40151	2288,3301,3303,3312,3320,3326,3337,7846	FKBP4,DNAJA1,HSPA1A,HSPA8,HSP90AA1,HSP90AB1,DNAJB1,TUBA1A	8/55	9.70863
3_Member	Reactome Gene Sets	R-HSA-3371571	HSF1-dependent transactivation	-8.91752	-5.86028	2288,3303,3312,3320,3326,3337	FKBP4,HSPA1A,HSPA8,HSP90AA1,HSP90AB1,DNAJB1	6/24	8.91752
3_Member	GO Biological Processes	GO:0042026	protein refolding	-7.50671	-4.78942	3301,3303,3312,3320,6782	DNAJA1,HSPA1A,HSPA8,HSP90AA1,HSPA13	5/20	7.50671
3_Member	GO Biological Processes	GO:0006457	protein folding	-7.03035	-4.39225	2288,3301,3303,3312,3320,3326,3337,5478,6782,11080	FKBP4,DNAJA1,HSPA1A,HSPA8,HSP90AA1,HSP90AB1,DNAJB1,PPIA,HSPA13,DNAJB4	10/219	7.03035
3_Member	GO Biological Processes	GO:0006986	response to unfolded protein	-6.98094	-4.36304	468,3301,3303,3312,3320,3326,3337,11080	ATF4,DNAJA1,HSPA1A,HSPA8,HSP90AA1,HSP90AB1,DNAJB1,DNAJB4	8/120	6.98094
3_Member	Reactome Gene Sets	R-HSA-3371556	Cellular response to heat stress	-6.66435	-4.08423	2288,3303,3312,3320,3326,3337,6782	FKBP4,HSPA1A,HSPA8,HSP90AA1,HSP90AB1,DNAJB1,HSPA13	7/89	6.66435
3_Member	GO Biological Processes	GO:0035966	response to topologically incorrect protein	-6.41737	-3.9042	468,3301,3303,3312,3320,3326,3337,11080	ATF4,DNAJA1,HSPA1A,HSPA8,HSP90AA1,HSP90AB1,DNAJB1,DNAJB4	8/142	6.41737
3_Member	GO Biological Processes	GO:0009408	response to heat	-6.37688	-3.88637	3301,3303,3320,3326,3337,3490,11080	DNAJA1,HSPA1A,HSP90AA1,HSP90AB1,DNAJB1,IGFBP7,DNAJB4	7/98	6.37688
3_Member	GO Biological Processes	GO:0051085	chaperone cofactor-dependent protein refolding	-6.34311	-3.88109	3303,3312,3337,6782,11080	HSPA1A,HSPA8,DNAJB1,HSPA13,DNAJB4	5/33	6.34311
3_Member	GO Biological Processes	GO:0061077	chaperone-mediated protein folding	-6.04314	-3.65101	2288,3303,3312,3337,6782,11080	FKBP4,HSPA1A,HSPA8,DNAJB1,HSPA13,DNAJB4	6/69	6.04314
3_Member	GO Biological Processes	GO:0051084	'de novo' post-translational protein folding	-6.02601	-3.63971	3303,3312,3337,6782,11080	HSPA1A,HSPA8,DNAJB1,HSPA13,DNAJB4	5/38	6.02601
3_Member	GO Biological Processes	GO:0006458	'de novo' protein folding	-5.80346	-3.46118	3303,3312,3337,6782,11080	HSPA1A,HSPA8,DNAJB1,HSPA13,DNAJB4	5/42	5.80346
3_Member	KEGG Pathway	hsa04141	Protein processing in endoplasmic reticulum	-4.76685	-2.67575	468,3301,3303,3312,3320,3326,3337	ATF4,DNAJA1,HSPA1A,HSPA8,HSP90AA1,HSP90AB1,DNAJB1	7/171	4.76685
3_Member	KEGG Pathway	hsa04612	Antigen processing and presentation	-4.46758	-2.41305	3105,3303,3312,3320,3326	HLA-A,HSPA1A,HSPA8,HSP90AA1,HSP90AB1	5/78	4.46758
3_Member	GO Biological Processes	GO:0034605	cellular response to heat	-3.94281	-2.02584	3303,3320,3326,3337	HSPA1A,HSP90AA1,HSP90AB1,DNAJB1	4/53	3.94281
3_Member	GO Biological Processes	GO:0051131	chaperone-mediated protein complex assembly	-3.83516	-1.95405	3303,3320,3326	HSPA1A,HSP90AA1,HSP90AB1	3/22	3.83516
3_Member	Reactome Gene Sets	R-HSA-3371453	Regulation of HSF1-mediated heat shock response	-3.49788	-1.72507	3303,3312,3337,6782	HSPA1A,HSPA8,DNAJB1,HSPA13	4/69	3.49788
3_Member	Reactome Gene Sets	R-HSA-450531	Regulation of mRNA stability by proteins that bind AU-rich elements	-3.09682	-1.43535	3303,3312,7316,8125	HSPA1A,HSPA8,UBC,ANP32A	4/88	3.09682
3_Member	GO Biological Processes	GO:1903320	regulation of protein modification by small protein conjugation or removal	-2.86625	-1.27138	1958,3301,3303,3320,3326,5478	EGR1,DNAJA1,HSPA1A,HSP90AA1,HSP90AB1,PPIA	6/256	2.86625
3_Member	Reactome Gene Sets	R-HSA-450408	AUF1 (hnRNP D0) binds and destabilizes mRNA	-2.6305	-1.115	3303,3312,7316	HSPA1A,HSPA8,UBC	3/56	2.6305
3_Member	GO Biological Processes	GO:0031396	regulation of protein ubiquitination	-2.44314	-0.96782	3301,3303,3320,3326,5478	DNAJA1,HSPA1A,HSP90AA1,HSP90AB1,PPIA	5/216	2.44314
3_Member	KEGG Pathway	hsa04144	Endocytosis	-2.17049	-0.759366	2348,3105,3303,3312,10109	FOLR1,HLA-A,HSPA1A,HSPA8,ARPC2	5/251	2.17049
4_Summary	GO Biological Processes	GO:0009266	response to temperature stimulus	-10.4478	-7.03153	1153,2353,2766,3301,3303,3320,3326,3337,3490,4023,11080,27344	CIRBP,FOS,GMPR,DNAJA1,HSPA1A,HSP90AA1,HSP90AB1,DNAJB1,IGFBP7,LPL,DNAJB4,PCSK1N	12/-	10.4478
4_Member	GO Biological Processes	GO:0009266	response to temperature stimulus	-10.4478	-7.03153	1153,2353,2766,3301,3303,3320,3326,3337,3490,4023,11080,27344	CIRBP,FOS,GMPR,DNAJA1,HSPA1A,HSP90AA1,HSP90AB1,DNAJB1,IGFBP7,LPL,DNAJB4,PCSK1N	12/172	10.4478
4_Member	GO Biological Processes	GO:0009409	response to cold	-6.63622	-4.0692	1153,2353,2766,3320,4023,27344	CIRBP,FOS,GMPR,HSP90AA1,LPL,PCSK1N	6/55	6.63622
5_Summary	GO Biological Processes	GO:0010817	regulation of hormone levels	-10.1233	-6.76501	1113,1958,2099,2752,3033,3670,4760,4825,4826,5950,6514,6520,9060,25825,27344,54361,114131,169026,3156,3301,3312,3320,5478,51201,2771,5865,6281,10814,3326	CHGA,EGR1,ESR1,GLUL,HADH,ISL1,NEUROD1,NKX6-1,NNAT,RBP4,SLC2A2,SLC3A2,PAPSS2,BACE2,PCSK1N,WNT4,UCN3,SLC30A8,HMGCR,DNAJA1,HSPA8,HSP90AA1,PPIA,ZDHHC2,GNAI2,RAB3B,S100A10,CPLX2,HSP90AB1	29/-	10.1233
5_Member	GO Biological Processes	GO:0010817	regulation of hormone levels	-10.1233	-6.76501	1113,1958,2099,2752,3033,3670,4760,4825,4826,5950,6514,6520,9060,25825,27344,54361,114131,169026	CHGA,EGR1,ESR1,GLUL,HADH,ISL1,NEUROD1,NKX6-1,NNAT,RBP4,SLC2A2,SLC3A2,PAPSS2,BACE2,PCSK1N,WNT4,UCN3,SLC30A8	18/533	10.1233
5_Member	GO Biological Processes	GO:0050796	regulation of insulin secretion	-9.46323	-6.24326	1113,2752,3033,3670,4760,4825,4826,5950,6514,114131,169026	CHGA,GLUL,HADH,ISL1,NEUROD1,NKX6-1,NNAT,RBP4,SLC2A2,UCN3,SLC30A8	11/163	9.46323
5_Member	GO Biological Processes	GO:0051223	regulation of protein transport	-9.37841	-6.19623	1113,2752,3033,3156,3301,3312,3320,3670,4760,4825,4826,5478,5950,6514,51201,114131,169026	CHGA,GLUL,HADH,HMGCR,DNAJA1,HSPA8,HSP90AA1,ISL1,NEUROD1,NKX6-1,NNAT,PPIA,RBP4,SLC2A2,ZDHHC2,UCN3,SLC30A8	17/519	9.37841
5_Member	GO Biological Processes	GO:0050708	regulation of protein secretion	-9.17368	-6.02626	1113,2752,3033,3156,3670,4760,4825,4826,5478,5950,6514,114131,169026	CHGA,GLUL,HADH,HMGCR,ISL1,NEUROD1,NKX6-1,NNAT,PPIA,RBP4,SLC2A2,UCN3,SLC30A8	13/275	9.17368
5_Member	GO Biological Processes	GO:0070201	regulation of establishment of protein localization	-9.06861	-5.95338	1113,2752,3033,3156,3301,3312,3320,3670,4760,4825,4826,5478,5950,6514,51201,114131,169026	CHGA,GLUL,HADH,HMGCR,DNAJA1,HSPA8,HSP90AA1,ISL1,NEUROD1,NKX6-1,NNAT,PPIA,RBP4,SLC2A2,ZDHHC2,UCN3,SLC30A8	17/544	9.06861
5_Member	GO Biological Processes	GO:1903530	regulation of secretion by cell	-8.72931	-5.72545	1113,2752,2771,3033,3156,3670,4760,4825,4826,5478,5865,5950,6281,6514,10814,114131,169026	CHGA,GLUL,GNAI2,HADH,HMGCR,ISL1,NEUROD1,NKX6-1,NNAT,PPIA,RAB3B,RBP4,S100A10,SLC2A2,CPLX2,UCN3,SLC30A8	17/573	8.72931
5_Member	GO Biological Processes	GO:0090276	regulation of peptide hormone secretion	-8.70806	-5.72545	1113,2752,3033,3670,4760,4825,4826,5950,6514,114131,169026	CHGA,GLUL,HADH,ISL1,NEUROD1,NKX6-1,NNAT,RBP4,SLC2A2,UCN3,SLC30A8	11/192	8.70806
5_Member	GO Biological Processes	GO:0002791	regulation of peptide secretion	-8.63719	-5.68648	1113,2752,3033,3670,4760,4825,4826,5950,6514,114131,169026	CHGA,GLUL,HADH,ISL1,NEUROD1,NKX6-1,NNAT,RBP4,SLC2A2,UCN3,SLC30A8	11/195	8.63719
5_Member	GO Biological Processes	GO:0090087	regulation of peptide transport	-8.59061	-5.67168	1113,2752,3033,3670,4760,4825,4826,5950,6514,114131,169026	CHGA,GLUL,HADH,ISL1,NEUROD1,NKX6-1,NNAT,RBP4,SLC2A2,UCN3,SLC30A8	11/197	8.59061
5_Member	GO Biological Processes	GO:0032024	positive regulation of insulin secretion	-8.24609	-5.3997	2752,3670,4825,4826,5950,6514,114131,169026	GLUL,ISL1,NKX6-1,NNAT,RBP4,SLC2A2,UCN3,SLC30A8	8/83	8.24609
5_Member	GO Biological Processes	GO:0051046	regulation of secretion	-8.09725	-5.26726	1113,2752,2771,3033,3156,3670,4760,4825,4826,5478,5865,5950,6281,6514,10814,114131,169026	CHGA,GLUL,GNAI2,HADH,HMGCR,ISL1,NEUROD1,NKX6-1,NNAT,PPIA,RAB3B,RBP4,S100A10,SLC2A2,CPLX2,UCN3,SLC30A8	17/632	8.09725
5_Member	GO Biological Processes	GO:0046883	regulation of hormone secretion	-7.57115	-4.82831	1113,2752,3033,3670,4760,4825,4826,5950,6514,114131,169026	CHGA,GLUL,HADH,ISL1,NEUROD1,NKX6-1,NNAT,RBP4,SLC2A2,UCN3,SLC30A8	11/247	7.57115
5_Member	GO Biological Processes	GO:0050714	positive regulation of protein secretion	-7.49266	-4.7876	2752,3670,4825,4826,5478,5950,6514,114131,169026	GLUL,ISL1,NKX6-1,NNAT,PPIA,RBP4,SLC2A2,UCN3,SLC30A8	9/146	7.49266
5_Member	GO Biological Processes	GO:0090277	positive regulation of peptide hormone secretion	-7.36997	-4.6884	2752,3670,4825,4826,5950,6514,114131,169026	GLUL,ISL1,NKX6-1,NNAT,RBP4,SLC2A2,UCN3,SLC30A8	8/107	7.36997
5_Member	GO Biological Processes	GO:0002793	positive regulation of peptide secretion	-7.30687	-4.63657	2752,3670,4825,4826,5950,6514,114131,169026	GLUL,ISL1,NKX6-1,NNAT,RBP4,SLC2A2,UCN3,SLC30A8	8/109	7.30687
5_Member	GO Biological Processes	GO:0051222	positive regulation of protein transport	-6.57456	-4.02078	2752,3320,3670,4825,4826,5478,5950,6514,51201,114131,169026	GLUL,HSP90AA1,ISL1,NKX6-1,NNAT,PPIA,RBP4,SLC2A2,ZDHHC2,UCN3,SLC30A8	11/310	6.57456
5_Member	GO Biological Processes	GO:0046887	positive regulation of hormone secretion	-6.51238	-3.96702	2752,3670,4825,4826,5950,6514,114131,169026	GLUL,ISL1,NKX6-1,NNAT,RBP4,SLC2A2,UCN3,SLC30A8	8/138	6.51238
5_Member	GO Biological Processes	GO:0051047	positive regulation of secretion	-6.47825	-3.94117	2752,2771,3670,4825,4826,5478,5950,6281,6514,114131,169026	GLUL,GNAI2,ISL1,NKX6-1,NNAT,PPIA,RBP4,S100A10,SLC2A2,UCN3,SLC30A8	11/317	6.47825
5_Member	GO Biological Processes	GO:1904951	positive regulation of establishment of protein localization	-6.35793	-3.88109	2752,3320,3670,4825,4826,5478,5950,6514,51201,114131,169026	GLUL,HSP90AA1,ISL1,NKX6-1,NNAT,PPIA,RBP4,SLC2A2,ZDHHC2,UCN3,SLC30A8	11/326	6.35793
5_Member	GO Biological Processes	GO:1903532	positive regulation of secretion by cell	-5.92437	-3.56064	2752,3670,4825,4826,5478,5950,6281,6514,114131,169026	GLUL,ISL1,NKX6-1,NNAT,PPIA,RBP4,S100A10,SLC2A2,UCN3,SLC30A8	10/289	5.92437
5_Member	GO Biological Processes	GO:1903829	positive regulation of protein localization	-5.61539	-3.28853	2752,3320,3326,3670,4825,4826,5478,5950,6514,51201,114131,169026	GLUL,HSP90AA1,HSP90AB1,ISL1,NKX6-1,NNAT,PPIA,RBP4,SLC2A2,ZDHHC2,UCN3,SLC30A8	12/470	5.61539
6_Summary	GO Biological Processes	GO:0009743	response to carbohydrate	-8.75598	-5.72545	1958,2752,4023,4131,4760,4825,6434,26137,51085,114131,169026,5080,5950,25825,468,4502,10590	EGR1,GLUL,LPL,MAP1B,NEUROD1,NKX6-1,TRA2B,ZBTB20,MLXIPL,UCN3,SLC30A8,PAX6,RBP4,BACE2,ATF4,MT2A,SCGN	17/-	8.75598
6_Member	GO Biological Processes	GO:0009743	response to carbohydrate	-8.75598	-5.72545	1958,2752,4023,4131,4760,4825,6434,26137,51085,114131,169026	EGR1,GLUL,LPL,MAP1B,NEUROD1,NKX6-1,TRA2B,ZBTB20,MLXIPL,UCN3,SLC30A8	11/190	8.75598
6_Member	GO Biological Processes	GO:0009749	response to glucose	-8.62562	-5.68648	1958,2752,4023,4760,4825,6434,26137,51085,114131,169026	EGR1,GLUL,LPL,NEUROD1,NKX6-1,TRA2B,ZBTB20,MLXIPL,UCN3,SLC30A8	10/149	8.62562
6_Member	GO Biological Processes	GO:0009746	response to hexose	-8.48646	-5.58683	1958,2752,4023,4760,4825,6434,26137,51085,114131,169026	EGR1,GLUL,LPL,NEUROD1,NKX6-1,TRA2B,ZBTB20,MLXIPL,UCN3,SLC30A8	10/154	8.48646
6_Member	GO Biological Processes	GO:0034284	response to monosaccharide	-8.2738	-5.41038	1958,2752,4023,4760,4825,6434,26137,51085,114131,169026	EGR1,GLUL,LPL,NEUROD1,NKX6-1,TRA2B,ZBTB20,MLXIPL,UCN3,SLC30A8	10/162	8.2738
6_Member	GO Biological Processes	GO:0042593	glucose homeostasis	-5.13038	-2.95181	4760,4825,5080,5950,6434,25825,26137,51085	NEUROD1,NKX6-1,PAX6,RBP4,TRA2B,BACE2,ZBTB20,MLXIPL	8/211	5.13038
6_Member	GO Biological Processes	GO:0033500	carbohydrate homeostasis	-5.11538	-2.94392	4760,4825,5080,5950,6434,25825,26137,51085	NEUROD1,NKX6-1,PAX6,RBP4,TRA2B,BACE2,ZBTB20,MLXIPL	8/212	5.11538
6_Member	GO Biological Processes	GO:0071333	cellular response to glucose stimulus	-4.21539	-2.23507	4760,4825,6434,26137,51085	NEUROD1,NKX6-1,TRA2B,ZBTB20,MLXIPL	5/88	4.21539
6_Member	GO Biological Processes	GO:0071331	cellular response to hexose stimulus	-4.16872	-2.19962	4760,4825,6434,26137,51085	NEUROD1,NKX6-1,TRA2B,ZBTB20,MLXIPL	5/90	4.16872
6_Member	GO Biological Processes	GO:0071326	cellular response to monosaccharide stimulus	-4.12317	-2.17144	4760,4825,6434,26137,51085	NEUROD1,NKX6-1,TRA2B,ZBTB20,MLXIPL	5/92	4.12317
6_Member	GO Biological Processes	GO:0071322	cellular response to carbohydrate stimulus	-3.87088	-1.97675	4760,4825,6434,26137,51085	NEUROD1,NKX6-1,TRA2B,ZBTB20,MLXIPL	5/104	3.87088
6_Member	GO Biological Processes	GO:0001678	intracellular glucose homeostasis	-3.71992	-1.8867	4760,4825,6434,26137,51085	NEUROD1,NKX6-1,TRA2B,ZBTB20,MLXIPL	5/112	3.71992
6_Member	GO Biological Processes	GO:0055082	intracellular chemical homeostasis	-2.87689	-1.27735	468,4502,4760,4825,6434,10590,26137,51085,169026	ATF4,MT2A,NEUROD1,NKX6-1,TRA2B,SCGN,ZBTB20,MLXIPL,SLC30A8	9/558	2.87689
6_Member	GO Biological Processes	GO:0019725	cellular homeostasis	-2.36452	-0.899043	468,4502,4760,4825,6434,10590,26137,51085,169026	ATF4,MT2A,NEUROD1,NKX6-1,TRA2B,SCGN,ZBTB20,MLXIPL,SLC30A8	9/666	2.36452
7_Summary	Reactome Gene Sets	R-HSA-9824446	Viral Infection Pathways	-8.42326	-5.54211	973,1107,1452,1655,2288,3105,3303,3320,3326,5478,6733,7316,7422,7846,8346,8905,51201,53826,128312	CD79A,CHD3,CSNK1A1,DDX5,FKBP4,HLA-A,HSPA1A,HSP90AA1,HSP90AB1,PPIA,SRPK2,UBC,VEGFA,TUBA1A,H2BC10,AP1S2,ZDHHC2,FXYD6,H2BC26	19/-	8.42326
7_Member	Reactome Gene Sets	R-HSA-9824446	Viral Infection Pathways	-8.42326	-5.54211	973,1107,1452,1655,2288,3105,3303,3320,3326,5478,6733,7316,7422,7846,8346,8905,51201,53826,128312	CD79A,CHD3,CSNK1A1,DDX5,FKBP4,HLA-A,HSPA1A,HSP90AA1,HSP90AB1,PPIA,SRPK2,UBC,VEGFA,TUBA1A,H2BC10,AP1S2,ZDHHC2,FXYD6,H2BC26	19/767	8.42326
7_Member	Reactome Gene Sets	R-HSA-9679506	SARS-CoV Infections	-7.97164	-5.15744	973,1107,1452,1655,2288,3105,3320,3326,5478,6733,7316,7422,51201,53826	CD79A,CHD3,CSNK1A1,DDX5,FKBP4,HLA-A,HSP90AA1,HSP90AB1,PPIA,SRPK2,UBC,VEGFA,ZDHHC2,FXYD6	14/414	7.97164
7_Member	Reactome Gene Sets	R-HSA-9679191	Potential therapeutics for SARS	-6.34673	-3.88109	973,1107,2288,3320,3326,7422,53826	CD79A,CHD3,FKBP4,HSP90AA1,HSP90AB1,VEGFA,FXYD6	7/99	6.34673
7_Member	Reactome Gene Sets	R-HSA-9694516	SARS-CoV-2 Infection	-4.05189	-2.11891	1452,1655,3105,3320,3326,6733,7316,51201	CSNK1A1,DDX5,HLA-A,HSP90AA1,HSP90AB1,SRPK2,UBC,ZDHHC2	8/299	4.05189
7_Member	Reactome Gene Sets	R-HSA-9694635	Translation of Structural Proteins	-3.81912	-1.9487	1452,6733,7316,51201	CSNK1A1,SRPK2,UBC,ZDHHC2	4/57	3.81912
7_Member	Reactome Gene Sets	R-HSA-9772573	Late SARS-CoV-2 Infection Events	-3.4739	-1.7067	1452,6733,7316,51201	CSNK1A1,SRPK2,UBC,ZDHHC2	4/70	3.4739
8_Summary	GO Biological Processes	GO:0006351	DNA-templated transcription	-7.67325	-4.90325	468,694,1655,2099,2353,2354,2521,3164,3670,3727,4760,4825,5080,5757,6281,8848	ATF4,BTG1,DDX5,ESR1,FOS,FOSB,FUS,NR4A1,ISL1,JUND,NEUROD1,NKX6-1,PAX6,PTMA,S100A10,TSC22D1	16/-	7.67325
8_Member	GO Biological Processes	GO:0006351	DNA-templated transcription	-7.67325	-4.90325	468,694,1655,2099,2353,2354,2521,3164,3670,3727,4760,4825,5080,5757,6281,8848	ATF4,BTG1,DDX5,ESR1,FOS,FOSB,FUS,NR4A1,ISL1,JUND,NEUROD1,NKX6-1,PAX6,PTMA,S100A10,TSC22D1	16/592	7.67325
8_Member	GO Biological Processes	GO:0097659	nucleic acid-templated transcription	-7.65296	-4.89675	468,694,1655,2099,2353,2354,2521,3164,3670,3727,4760,4825,5080,5757,6281,8848	ATF4,BTG1,DDX5,ESR1,FOS,FOSB,FUS,NR4A1,ISL1,JUND,NEUROD1,NKX6-1,PAX6,PTMA,S100A10,TSC22D1	16/594	7.65296
8_Member	GO Biological Processes	GO:0032774	RNA biosynthetic process	-7.54278	-4.8129	468,694,1655,2099,2353,2354,2521,3164,3670,3727,4760,4825,5080,5757,6281,8848	ATF4,BTG1,DDX5,ESR1,FOS,FOSB,FUS,NR4A1,ISL1,JUND,NEUROD1,NKX6-1,PAX6,PTMA,S100A10,TSC22D1	16/605	7.54278
8_Member	GO Biological Processes	GO:0006366	transcription by RNA polymerase II	-6.87274	-4.27414	468,2099,2353,2354,3164,3670,3727,4760,4825,5080,6281,8848	ATF4,ESR1,FOS,FOSB,NR4A1,ISL1,JUND,NEUROD1,NKX6-1,PAX6,S100A10,TSC22D1	12/357	6.87274
9_Summary	GO Biological Processes	GO:0040008	regulation of growth	-7.39633	-4.70317	694,2487,3020,3021,3303,3490,4131,4502,4825,5950,5997,7422,10370,27086,55384,116224	BTG1,FRZB,H3-3A,H3-3B,HSPA1A,IGFBP7,MAP1B,MT2A,NKX6-1,RBP4,RGS2,VEGFA,CITED2,FOXP1,MEG3,PABIR1	16/-	7.39633
9_Member	GO Biological Processes	GO:0040008	regulation of growth	-7.39633	-4.70317	694,2487,3020,3021,3303,3490,4131,4502,4825,5950,5997,7422,10370,27086,55384,116224	BTG1,FRZB,H3-3A,H3-3B,HSPA1A,IGFBP7,MAP1B,MT2A,NKX6-1,RBP4,RGS2,VEGFA,CITED2,FOXP1,MEG3,PABIR1	16/620	7.39633
9_Member	GO Biological Processes	GO:0001558	regulation of cell growth	-7.00178	-4.37389	694,2487,3020,3021,3303,3490,4131,4825,5997,7422,27086,55384,116224	BTG1,FRZB,H3-3A,H3-3B,HSPA1A,IGFBP7,MAP1B,NKX6-1,RGS2,VEGFA,FOXP1,MEG3,PABIR1	13/419	7.00178
9_Member	GO Biological Processes	GO:0045926	negative regulation of growth	-5.49492	-3.20443	694,2487,3303,4502,5950,5997,10370,27086,55384	BTG1,FRZB,HSPA1A,MT2A,RBP4,RGS2,CITED2,FOXP1,MEG3	9/252	5.49492
9_Member	GO Biological Processes	GO:0055022	negative regulation of cardiac muscle tissue growth	-4.93522	-2.80721	5950,5997,10370,27086	RBP4,RGS2,CITED2,FOXP1	4/30	4.93522
9_Member	GO Biological Processes	GO:0061117	negative regulation of heart growth	-4.93522	-2.80721	5950,5997,10370,27086	RBP4,RGS2,CITED2,FOXP1	4/30	4.93522
9_Member	GO Biological Processes	GO:0046621	negative regulation of organ growth	-4.47215	-2.41492	5950,5997,10370,27086	RBP4,RGS2,CITED2,FOXP1	4/39	4.47215
9_Member	GO Biological Processes	GO:0030308	negative regulation of cell growth	-3.53068	-1.74207	694,2487,3303,5997,27086,55384	BTG1,FRZB,HSPA1A,RGS2,FOXP1,MEG3	6/191	3.53068
9_Member	GO Biological Processes	GO:0055021	regulation of cardiac muscle tissue growth	-3.52224	-1.738	5950,5997,10370,27086	RBP4,RGS2,CITED2,FOXP1	4/68	3.52224
9_Member	GO Biological Processes	GO:0060420	regulation of heart growth	-3.38158	-1.6517	5950,5997,10370,27086	RBP4,RGS2,CITED2,FOXP1	4/74	3.38158
9_Member	GO Biological Processes	GO:0048638	regulation of developmental growth	-3.025	-1.38618	4131,4825,5950,5997,7422,10370,27086	MAP1B,NKX6-1,RBP4,RGS2,VEGFA,CITED2,FOXP1	7/328	3.025
9_Member	GO Biological Processes	GO:0046620	regulation of organ growth	-2.85816	-1.26519	5950,5997,10370,27086	RBP4,RGS2,CITED2,FOXP1	4/102	2.85816
9_Member	GO Biological Processes	GO:0048640	negative regulation of developmental growth	-2.65351	-1.13251	5950,5997,10370,27086	RBP4,RGS2,CITED2,FOXP1	4/116	2.65351
10_Summary	Reactome Gene Sets	R-HSA-2559582	Senescence-Associated Secretory Phenotype (SASP)	-7.24501	-4.58571	2353,3020,3021,3490,3725,7316,8346,128312,3006,60,1107,23451,468,2354,2771,9555,71,3146,5080,894,3105,5315,1452,54361,394,3320,3326,6434,7846,10109,2099,1655,2521,4616,4131,7422,116224	FOS,H3-3A,H3-3B,IGFBP7,JUN,UBC,H2BC10,H2BC26,H1-2,ACTB,CHD3,SF3B1,ATF4,FOSB,GNAI2,MACROH2A1,ACTG1,HMGB1,PAX6,CCND2,HLA-A,PKM,CSNK1A1,WNT4,ARHGAP5,HSP90AA1,HSP90AB1,TRA2B,TUBA1A,ARPC2,ESR1,DDX5,FUS,GADD45B,MAP1B,VEGFA,PABIR1	37/-	7.24501
10_Member	Reactome Gene Sets	R-HSA-2559582	Senescence-Associated Secretory Phenotype (SASP)	-7.24501	-4.58571	2353,3020,3021,3490,3725,7316,8346,128312	FOS,H3-3A,H3-3B,IGFBP7,JUN,UBC,H2BC10,H2BC26	8/111	7.24501
10_Member	Reactome Gene Sets	R-HSA-2559583	Cellular Senescence	-6.39922	-3.89373	2353,3006,3020,3021,3490,3725,7316,8346,128312	FOS,H1-2,H3-3A,H3-3B,IGFBP7,JUN,UBC,H2BC10,H2BC26	9/196	6.39922
10_Member	Reactome Gene Sets	R-HSA-5250913	Positive epigenetic regulation of rRNA expression	-6.17251	-3.74367	60,1107,3020,3021,8346,23451,128312	ACTB,CHD3,H3-3A,H3-3B,H2BC10,SF3B1,H2BC26	7/105	6.17251
10_Member	Reactome Gene Sets	R-HSA-2559580	Oxidative Stress Induced Senescence	-5.68522	-3.34815	2353,3020,3021,3725,7316,8346,128312	FOS,H3-3A,H3-3B,JUN,UBC,H2BC10,H2BC26	7/124	5.68522
10_Member	KEGG Pathway	hsa05034	Alcoholism	-5.51654	-3.21422	468,2354,2771,3020,3021,8346,9555,128312	ATF4,FOSB,GNAI2,H3-3A,H3-3B,H2BC10,MACROH2A1,H2BC26	8/187	5.51654
10_Member	KEGG Pathway	hsa04613	Neutrophil extracellular trap formation	-5.46531	-3.18167	60,71,3020,3021,3146,8346,9555,128312	ACTB,ACTG1,H3-3A,H3-3B,HMGB1,H2BC10,MACROH2A1,H2BC26	8/190	5.46531
10_Member	Reactome Gene Sets	R-HSA-5250924	B-WICH complex positively regulates rRNA expression	-5.36275	-3.10571	60,3020,3021,8346,23451,128312	ACTB,H3-3A,H3-3B,H2BC10,SF3B1,H2BC26	6/90	5.36275
10_Member	Reactome Gene Sets	R-HSA-5617472	Activation of anterior HOX genes in hindbrain development during early embryogenesis	-4.62398	-2.54446	3020,3021,3725,5080,8346,128312	H3-3A,H3-3B,JUN,PAX6,H2BC10,H2BC26	6/121	4.62398
10_Member	Reactome Gene Sets	R-HSA-5619507	Activation of HOX genes during differentiation	-4.62398	-2.54446	3020,3021,3725,5080,8346,128312	H3-3A,H3-3B,JUN,PAX6,H2BC10,H2BC26	6/121	4.62398
10_Member	Reactome Gene Sets	R-HSA-427389	ERCC6 (CSB) and EHMT2 (G9a) positively regulate rRNA expression	-4.55017	-2.47914	1107,3020,3021,8346,128312	CHD3,H3-3A,H3-3B,H2BC10,H2BC26	5/75	4.55017
10_Member	Reactome Gene Sets	R-HSA-212165	Epigenetic regulation of gene expression	-4.50248	-2.43978	60,1107,3020,3021,8346,23451,128312	ACTB,CHD3,H3-3A,H3-3B,H2BC10,SF3B1,H2BC26	7/188	4.50248
10_Member	KEGG Pathway	hsa05203	Viral carcinogenesis	-4.27729	-2.276	468,894,3105,3725,5315,8346,128312	ATF4,CCND2,HLA-A,JUN,PKM,H2BC10,H2BC26	7/204	4.27729
10_Member	Reactome Gene Sets	R-HSA-1912408	Pre-NOTCH Transcription and Translation	-4.12317	-2.17144	3020,3021,3725,8346,128312	H3-3A,H3-3B,JUN,H2BC10,H2BC26	5/92	4.12317
10_Member	Reactome Gene Sets	R-HSA-201681	TCF dependent signaling in response to WNT	-3.92799	-2.01465	1452,3020,3021,7316,8346,54361,128312	CSNK1A1,H3-3A,H3-3B,UBC,H2BC10,WNT4,H2BC26	7/232	3.92799
10_Member	Reactome Gene Sets	R-HSA-194315	Signaling by Rho GTPases	-3.88241	-1.98278	60,71,394,3020,3021,3320,3326,6434,7846,8346,10109,128312	ACTB,ACTG1,ARHGAP5,H3-3A,H3-3B,HSP90AA1,HSP90AB1,TRA2B,TUBA1A,H2BC10,ARPC2,H2BC26	12/706	3.88241
10_Member	Reactome Gene Sets	R-HSA-9645723	Diseases of programmed cell death	-3.87088	-1.97675	3020,3021,3725,8346,128312	H3-3A,H3-3B,JUN,H2BC10,H2BC26	5/104	3.87088
10_Member	Reactome Gene Sets	R-HSA-8878171	Transcriptional regulation by RUNX1	-3.87075	-1.97675	894,2099,3020,3021,7316,8346,128312	CCND2,ESR1,H3-3A,H3-3B,UBC,H2BC10,H2BC26	7/237	3.87075
10_Member	Reactome Gene Sets	R-HSA-195258	RHO GTPase Effectors	-3.79402	-1.93755	60,71,3020,3021,7846,8346,10109,128312	ACTB,ACTG1,H3-3A,H3-3B,TUBA1A,H2BC10,ARPC2,H2BC26	8/326	3.79402
10_Member	Reactome Gene Sets	R-HSA-1912422	Pre-NOTCH Expression and Processing	-3.79385	-1.93755	3020,3021,3725,8346,128312	H3-3A,H3-3B,JUN,H2BC10,H2BC26	5/108	3.79385
10_Member	Reactome Gene Sets	R-HSA-9716542	Signaling by Rho GTPases, Miro GTPases and RHOBTB3	-3.79237	-1.93755	60,71,394,3020,3021,3320,3326,6434,7846,8346,10109,128312	ACTB,ACTG1,ARHGAP5,H3-3A,H3-3B,HSP90AA1,HSP90AB1,TRA2B,TUBA1A,H2BC10,ARPC2,H2BC26	12/722	3.79237
10_Member	Reactome Gene Sets	R-HSA-73854	RNA Polymerase I Promoter Clearance	-3.77509	-1.92535	1107,3020,3021,8346,128312	CHD3,H3-3A,H3-3B,H2BC10,H2BC26	5/109	3.77509
10_Member	Reactome Gene Sets	R-HSA-73864	RNA Polymerase I Transcription	-3.73812	-1.89992	1107,3020,3021,8346,128312	CHD3,H3-3A,H3-3B,H2BC10,H2BC26	5/111	3.73812
10_Member	Reactome Gene Sets	R-HSA-977225	Amyloid fiber formation	-3.73812	-1.89992	3020,3021,7316,8346,128312	H3-3A,H3-3B,UBC,H2BC10,H2BC26	5/111	3.73812
10_Member	Reactome Gene Sets	R-HSA-73728	RNA Polymerase I Promoter Opening	-3.6771	-1.85031	3020,3021,8346,128312	H3-3A,H3-3B,H2BC10,H2BC26	4/62	3.6771
10_Member	Reactome Gene Sets	R-HSA-5334118	DNA methylation	-3.62373	-1.81263	3020,3021,8346,128312	H3-3A,H3-3B,H2BC10,H2BC26	4/64	3.62373
10_Member	GO Biological Processes	GO:0006334	nucleosome assembly	-3.61434	-1.80717	3006,3020,3021,8346,9555	H1-2,H3-3A,H3-3B,H2BC10,MACROH2A1	5/118	3.61434
10_Member	Reactome Gene Sets	R-HSA-5625886	Activated PKN1 stimulates transcription of AR (androgen receptor) regulated genes KLK2 and KLK3	-3.57215	-1.77469	3020,3021,8346,128312	H3-3A,H3-3B,H2BC10,H2BC26	4/66	3.57215
10_Member	Reactome Gene Sets	R-HSA-427359	SIRT1 negatively regulates rRNA expression	-3.54699	-1.75546	3020,3021,8346,128312	H3-3A,H3-3B,H2BC10,H2BC26	4/67	3.54699
10_Member	Reactome Gene Sets	R-HSA-9670095	Inhibition of DNA recombination at telomere	-3.54699	-1.75546	3020,3021,8346,128312	H3-3A,H3-3B,H2BC10,H2BC26	4/67	3.54699
10_Member	Reactome Gene Sets	R-HSA-68616	Assembly of the ORC complex at the origin of replication	-3.52224	-1.738	3020,3021,8346,128312	H3-3A,H3-3B,H2BC10,H2BC26	4/68	3.52224
10_Member	KEGG Pathway	hsa05202	Transcriptional misregulation in cancer	-3.50649	-1.72514	894,1655,2521,3020,3021,4616	CCND2,DDX5,FUS,H3-3A,H3-3B,GADD45B	6/193	3.50649
10_Member	Reactome Gene Sets	R-HSA-8939236	RUNX1 regulates transcription of genes involved in differentiation of HSCs	-3.43547	-1.68733	3020,3021,7316,8346,128312	H3-3A,H3-3B,UBC,H2BC10,H2BC26	5/129	3.43547
10_Member	Reactome Gene Sets	R-HSA-212300	PRC2 methylates histones and DNA	-3.42704	-1.68457	3020,3021,8346,128312	H3-3A,H3-3B,H2BC10,H2BC26	4/72	3.42704
10_Member	Reactome Gene Sets	R-HSA-9710421	Defective pyroptosis	-3.42704	-1.68457	3020,3021,8346,128312	H3-3A,H3-3B,H2BC10,H2BC26	4/72	3.42704
10_Member	Reactome Gene Sets	R-HSA-2299718	Condensation of Prophase Chromosomes	-3.40414	-1.66783	3020,3021,8346,128312	H3-3A,H3-3B,H2BC10,H2BC26	4/73	3.40414
10_Member	KEGG Pathway	hsa05322	Systemic lupus erythematosus	-3.33032	-1.61674	3020,3021,8346,9555,128312	H3-3A,H3-3B,H2BC10,MACROH2A1,H2BC26	5/136	3.33032
10_Member	Reactome Gene Sets	R-HSA-211000	Gene Silencing by RNA	-3.3158	-1.60954	3020,3021,3320,8346,128312	H3-3A,H3-3B,HSP90AA1,H2BC10,H2BC26	5/137	3.3158
10_Member	GO Biological Processes	GO:0034728	nucleosome organization	-3.3014	-1.59755	3006,3020,3021,8346,9555	H1-2,H3-3A,H3-3B,H2BC10,MACROH2A1	5/138	3.3014
10_Member	Reactome Gene Sets	R-HSA-68867	Assembly of the pre-replicative complex	-3.24494	-1.55061	3020,3021,7316,8346,128312	H3-3A,H3-3B,UBC,H2BC10,H2BC26	5/142	3.24494
10_Member	Reactome Gene Sets	R-HSA-912446	Meiotic recombination	-3.15344	-1.47979	3020,3021,8346,128312	H3-3A,H3-3B,H2BC10,H2BC26	4/85	3.15344
10_Member	GO Biological Processes	GO:0065004	protein-DNA complex assembly	-3.14486	-1.47345	2099,3006,3020,3021,8346,9555	ESR1,H1-2,H3-3A,H3-3B,H2BC10,MACROH2A1	6/226	3.14486
10_Member	Reactome Gene Sets	R-HSA-9616222	Transcriptional regulation of granulopoiesis	-3.07842	-1.42533	3020,3021,8346,128312	H3-3A,H3-3B,H2BC10,H2BC26	4/89	3.07842
10_Member	Reactome Gene Sets	R-HSA-201722	Formation of the beta-catenin:TCF transactivating complex	-3.06025	-1.41379	3020,3021,8346,128312	H3-3A,H3-3B,H2BC10,H2BC26	4/90	3.06025
10_Member	Reactome Gene Sets	R-HSA-73772	RNA Polymerase I Promoter Escape	-3.06025	-1.41379	3020,3021,8346,128312	H3-3A,H3-3B,H2BC10,H2BC26	4/90	3.06025
10_Member	Reactome Gene Sets	R-HSA-157118	Signaling by NOTCH	-3.05687	-1.41147	3020,3021,3725,7316,8346,128312	H3-3A,H3-3B,JUN,UBC,H2BC10,H2BC26	6/235	3.05687
10_Member	Reactome Gene Sets	R-HSA-69002	DNA Replication Pre-Initiation	-3.02363	-1.38618	3020,3021,7316,8346,128312	H3-3A,H3-3B,UBC,H2BC10,H2BC26	5/159	3.02363
10_Member	Reactome Gene Sets	R-HSA-195721	Signaling by WNT	-3.0021	-1.36913	1452,3020,3021,7316,8346,54361,128312	CSNK1A1,H3-3A,H3-3B,UBC,H2BC10,WNT4,H2BC26	7/331	3.0021
10_Member	Reactome Gene Sets	R-HSA-5625740	RHO GTPases activate PKNs	-2.98973	-1.36184	3020,3021,8346,128312	H3-3A,H3-3B,H2BC10,H2BC26	4/94	2.98973
10_Member	GO Biological Processes	GO:0030307	positive regulation of cell growth	-2.97548	-1.35061	3020,3021,4131,7422,116224	H3-3A,H3-3B,MAP1B,VEGFA,PABIR1	5/163	2.97548
10_Member	Reactome Gene Sets	R-HSA-8936459	RUNX1 regulates genes involved in megakaryocyte differentiation and platelet function	-2.97261	-1.34974	3020,3021,8346,128312	H3-3A,H3-3B,H2BC10,H2BC26	4/95	2.97261
10_Member	Reactome Gene Sets	R-HSA-69278	Cell Cycle, Mitotic	-2.86622	-1.27138	894,3020,3021,3320,3326,7316,7846,8346,128312	CCND2,H3-3A,H3-3B,HSP90AA1,HSP90AB1,UBC,TUBA1A,H2BC10,H2BC26	9/560	2.86622
10_Member	Reactome Gene Sets	R-HSA-5578749	Transcriptional regulation by small RNAs	-2.81176	-1.23614	3020,3021,8346,128312	H3-3A,H3-3B,H2BC10,H2BC26	4/105	2.81176
10_Member	Reactome Gene Sets	R-HSA-427413	NoRC negatively regulates rRNA expression	-2.79662	-1.22546	3020,3021,8346,128312	H3-3A,H3-3B,H2BC10,H2BC26	4/106	2.79662
10_Member	Reactome Gene Sets	R-HSA-5250941	Negative epigenetic regulation of rRNA expression	-2.75215	-1.19665	3020,3021,8346,128312	H3-3A,H3-3B,H2BC10,H2BC26	4/109	2.75215
10_Member	Reactome Gene Sets	R-HSA-69306	DNA Replication	-2.71256	-1.17219	3020,3021,7316,8346,128312	H3-3A,H3-3B,UBC,H2BC10,H2BC26	5/187	2.71256
10_Member	Reactome Gene Sets	R-HSA-157579	Telomere Maintenance	-2.70902	-1.17112	3020,3021,8346,128312	H3-3A,H3-3B,H2BC10,H2BC26	4/112	2.70902
10_Member	Reactome Gene Sets	R-HSA-1500620	Meiosis	-2.63996	-1.12054	3020,3021,8346,128312	H3-3A,H3-3B,H2BC10,H2BC26	4/117	2.63996
10_Member	Reactome Gene Sets	R-HSA-68886	M Phase	-2.43807	-0.964176	3020,3021,3320,7316,7846,8346,128312	H3-3A,H3-3B,HSP90AA1,UBC,TUBA1A,H2BC10,H2BC26	7/417	2.43807
10_Member	Reactome Gene Sets	R-HSA-73886	Chromosome Maintenance	-2.36039	-0.898376	3020,3021,8346,128312	H3-3A,H3-3B,H2BC10,H2BC26	4/140	2.36039
10_Member	Reactome Gene Sets	R-HSA-68875	Mitotic Prophase	-2.34945	-0.89087	3020,3021,8346,128312	H3-3A,H3-3B,H2BC10,H2BC26	4/141	2.34945
10_Member	Reactome Gene Sets	R-HSA-1474165	Reproduction	-2.3386	-0.883274	3020,3021,8346,128312	H3-3A,H3-3B,H2BC10,H2BC26	4/142	2.3386
10_Member	Reactome Gene Sets	R-HSA-1640170	Cell Cycle	-2.26207	-0.824842	894,3020,3021,3320,3326,7316,7846,8346,128312	CCND2,H3-3A,H3-3B,HSP90AA1,HSP90AB1,UBC,TUBA1A,H2BC10,H2BC26	9/691	2.26207
10_Member	Reactome Gene Sets	R-HSA-5693565	Recruitment and ATM-mediated phosphorylation of repair and signaling proteins at DNA double strand breaks	-2.24016	-0.811945	7316,8346,128312	UBC,H2BC10,H2BC26	3/77	2.24016
10_Member	Reactome Gene Sets	R-HSA-5693606	DNA Double Strand Break Response	-2.2246	-0.800198	7316,8346,128312	UBC,H2BC10,H2BC26	3/78	2.2246
10_Member	Reactome Gene Sets	R-HSA-2559586	DNA Damage/Telomere Stress Induced Senescence	-2.20926	-0.788637	3006,8346,128312	H1-2,H2BC10,H2BC26	3/79	2.20926
10_Member	GO Biological Processes	GO:0045927	positive regulation of growth	-2.12841	-0.724992	3020,3021,4131,7422,116224	H3-3A,H3-3B,MAP1B,VEGFA,PABIR1	5/257	2.12841
10_Member	Reactome Gene Sets	R-HSA-983231	Factors involved in megakaryocyte development and platelet production	-2.08409	-0.690787	60,3020,3021,7846	ACTB,H3-3A,H3-3B,TUBA1A	4/168	2.08409
10_Member	Reactome Gene Sets	R-HSA-3214815	HDACs deacetylate histones	-2.00217	-0.626177	1107,8346,128312	CHD3,H2BC10,H2BC26	3/94	2.00217
11_Summary	GO Biological Processes	GO:0009612	response to mechanical stimulus	-7.08636	-4.43778	71,2353,2354,3725,3727,4131,4212,7832,7846,10370,1958,3726,2771,468,4502,169026,3320,973,3146,7422,27086,54361,3312,3105,5478,7316,60,3303	ACTG1,FOS,FOSB,JUN,JUND,MAP1B,MEIS2,BTG2,TUBA1A,CITED2,EGR1,JUNB,GNAI2,ATF4,MT2A,SLC30A8,HSP90AA1,CD79A,HMGB1,VEGFA,FOXP1,WNT4,HSPA8,HLA-A,PPIA,UBC,ACTB,HSPA1A	28/-	7.08636
11_Member	GO Biological Processes	GO:0009612	response to mechanical stimulus	-7.08636	-4.43778	71,2353,2354,3725,3727,4131,4212,7832,7846,10370	ACTG1,FOS,FOSB,JUN,JUND,MAP1B,MEIS2,BTG2,TUBA1A,CITED2	10/216	7.08636
11_Member	Reactome Gene Sets	R-HSA-9031628	NGF-stimulated transcription	-5.96806	-3.5988	1958,2353,2354,3726,3727	EGR1,FOS,FOSB,JUNB,JUND	5/39	5.96806
11_Member	GO Biological Processes	GO:0071277	cellular response to calcium ion	-5.41968	-3.15138	2353,2354,3725,3726,3727,7846	FOS,FOSB,JUN,JUNB,JUND,TUBA1A	6/88	5.41968
11_Member	GO Biological Processes	GO:1902075	cellular response to salt	-5.28495	-3.04747	1958,2353,2354,2771,3725,3726,3727,7846	EGR1,FOS,FOSB,GNAI2,JUN,JUNB,JUND,TUBA1A	8/201	5.28495
11_Member	GO Biological Processes	GO:0071248	cellular response to metal ion	-5.2691	-3.03713	468,2353,2354,3725,3726,3727,4502,7846	ATF4,FOS,FOSB,JUN,JUNB,JUND,MT2A,TUBA1A	8/202	5.2691
11_Member	GO Biological Processes	GO:0051592	response to calcium ion	-5.15642	-2.97425	71,2353,2354,3725,3726,3727,7846	ACTG1,FOS,FOSB,JUN,JUNB,JUND,TUBA1A	7/149	5.15642
11_Member	Reactome Gene Sets	R-HSA-198725	Nuclear Events (kinase and transcription factor activation)	-4.98986	-2.83909	1958,2353,2354,3726,3727	EGR1,FOS,FOSB,JUNB,JUND	5/61	4.98986
11_Member	GO Biological Processes	GO:0010038	response to metal ion	-4.986	-2.83859	71,468,2353,2354,3725,3726,3727,4502,7846,169026	ACTG1,ATF4,FOS,FOSB,JUN,JUNB,JUND,MT2A,TUBA1A,SLC30A8	10/369	4.986
11_Member	GO Biological Processes	GO:1902074	response to salt	-4.86599	-2.763	71,1958,2353,2354,2771,3320,3725,3726,3727,7846	ACTG1,EGR1,FOS,FOSB,GNAI2,HSP90AA1,JUN,JUNB,JUND,TUBA1A	10/381	4.86599
11_Member	GO Biological Processes	GO:0071241	cellular response to inorganic substance	-4.80434	-2.7103	468,2353,2354,3725,3726,3727,4502,7846	ATF4,FOS,FOSB,JUN,JUNB,JUND,MT2A,TUBA1A	8/234	4.80434
11_Member	GO Biological Processes	GO:0002521	leukocyte differentiation	-4.52258	-2.45434	973,1958,2353,3146,3725,3726,7422,10370,27086,54361	CD79A,EGR1,FOS,HMGB1,JUN,JUNB,VEGFA,CITED2,FOXP1,WNT4	10/418	4.52258
11_Member	GO Biological Processes	GO:0010035	response to inorganic substance	-4.2943	-2.28578	71,468,2353,2354,3725,3726,3727,4131,4502,7846,169026	ACTG1,ATF4,FOS,FOSB,JUN,JUNB,JUND,MAP1B,MT2A,TUBA1A,SLC30A8	11/539	4.2943
11_Member	GO Biological Processes	GO:0002573	myeloid leukocyte differentiation	-4.15029	-2.1883	2353,3725,3726,7422,10370,27086	FOS,JUN,JUNB,VEGFA,CITED2,FOXP1	6/147	4.15029
11_Member	Reactome Gene Sets	R-HSA-6785807	Interleukin-4 and Interleukin-13 signaling	-3.79385	-1.93755	2353,3312,3320,3726,7422	FOS,HSPA8,HSP90AA1,JUNB,VEGFA	5/108	3.79385
11_Member	GO Biological Processes	GO:1903131	mononuclear cell differentiation	-3.75799	-1.91327	973,1958,2353,3146,3725,7422,27086,54361	CD79A,EGR1,FOS,HMGB1,JUN,VEGFA,FOXP1,WNT4	8/330	3.75799
11_Member	Reactome Gene Sets	R-HSA-1280215	Cytokine Signaling in Immune system	-3.74833	-1.90527	1958,2353,3105,3146,3312,3320,3725,3726,4502,5478,7316,7422	EGR1,FOS,HLA-A,HMGB1,HSPA8,HSP90AA1,JUN,JUNB,MT2A,PPIA,UBC,VEGFA	12/730	3.74833
11_Member	Reactome Gene Sets	R-HSA-187037	Signaling by NTRK1 (TRKA)	-3.66636	-1.84591	1958,2353,2354,3726,3727	EGR1,FOS,FOSB,JUNB,JUND	5/115	3.66636
11_Member	GO Biological Processes	GO:0030097	hemopoiesis	-3.46124	-1.70004	468,973,1958,2353,3146,3725,3726,7422,10370,27086,54361	ATF4,CD79A,EGR1,FOS,HMGB1,JUN,JUNB,VEGFA,CITED2,FOXP1,WNT4	11/672	3.46124
11_Member	KEGG Pathway	hsa04380	Osteoclast differentiation	-3.45101	-1.69345	2353,2354,3725,3726,3727	FOS,FOSB,JUN,JUNB,JUND	5/128	3.45101
11_Member	Reactome Gene Sets	R-HSA-449147	Signaling by Interleukins	-3.38287	-1.6517	2353,3146,3312,3320,3725,3726,5478,7316,7422	FOS,HMGB1,HSPA8,HSP90AA1,JUN,JUNB,PPIA,UBC,VEGFA	9/473	3.38287
11_Member	Reactome Gene Sets	R-HSA-166520	Signaling by NTRKs	-3.35973	-1.63745	1958,2353,2354,3726,3727	EGR1,FOS,FOSB,JUNB,JUND	5/134	3.35973
11_Member	GO Biological Processes	GO:0030316	osteoclast differentiation	-2.67581	-1.14765	2353,3726,27086	FOS,JUNB,FOXP1	3/54	2.67581
11_Member	GO Biological Processes	GO:0030099	myeloid cell differentiation	-2.65473	-1.13251	2353,3725,3726,7422,10370,27086	FOS,JUN,JUNB,VEGFA,CITED2,FOXP1	6/282	2.65473
11_Member	GO Biological Processes	GO:1903706	regulation of hemopoiesis	-2.43241	-0.959926	60,2353,3146,3303,3726,4212,27086	ACTB,FOS,HMGB1,HSPA1A,JUNB,MEIS2,FOXP1	7/418	2.43241
12_Summary	GO Biological Processes	GO:0031669	cellular response to nutrient levels	-6.90294	-4.2948	468,2348,2353,2752,3312,4023,7378,51085,54361,114131,2771,4131,27344	ATF4,FOLR1,FOS,GLUL,HSPA8,LPL,UPP1,MLXIPL,WNT4,UCN3,GNAI2,MAP1B,PCSK1N	13/-	6.90294
12_Member	GO Biological Processes	GO:0031669	cellular response to nutrient levels	-6.90294	-4.2948	468,2348,2353,2752,3312,4023,7378,51085,54361,114131	ATF4,FOLR1,FOS,GLUL,HSPA8,LPL,UPP1,MLXIPL,WNT4,UCN3	10/226	6.90294
12_Member	GO Biological Processes	GO:0031667	response to nutrient levels	-6.42216	-3.9042	468,2348,2353,2752,2771,3312,4023,4131,7378,27344,51085,54361,114131	ATF4,FOLR1,FOS,GLUL,GNAI2,HSPA8,LPL,MAP1B,UPP1,PCSK1N,MLXIPL,WNT4,UCN3	13/471	6.42216
12_Member	GO Biological Processes	GO:0031668	cellular response to extracellular stimulus	-6.38745	-3.88952	468,2348,2353,2752,3312,4023,7378,51085,54361,114131	ATF4,FOLR1,FOS,GLUL,HSPA8,LPL,UPP1,MLXIPL,WNT4,UCN3	10/257	6.38745
12_Member	GO Biological Processes	GO:0009991	response to extracellular stimulus	-6.12107	-3.70481	468,2348,2353,2752,2771,3312,4023,4131,7378,27344,51085,54361,114131	ATF4,FOLR1,FOS,GLUL,GNAI2,HSPA8,LPL,MAP1B,UPP1,PCSK1N,MLXIPL,WNT4,UCN3	13/501	6.12107
12_Member	GO Biological Processes	GO:0071496	cellular response to external stimulus	-5.49266	-3.20443	468,2348,2353,2752,3312,4023,7378,51085,54361,114131	ATF4,FOLR1,FOS,GLUL,HSPA8,LPL,UPP1,MLXIPL,WNT4,UCN3	10/323	5.49266
12_Member	GO Biological Processes	GO:0042594	response to starvation	-4.22413	-2.23923	468,2353,2752,3312,7378,54361,114131	ATF4,FOS,GLUL,HSPA8,UPP1,WNT4,UCN3	7/208	4.22413
12_Member	GO Biological Processes	GO:0009267	cellular response to starvation	-3.80361	-1.93845	468,2353,2752,3312,7378,54361	ATF4,FOS,GLUL,HSPA8,UPP1,WNT4	6/170	3.80361
13_Summary	GO Biological Processes	GO:0007565	female pregnancy	-6.85851	-4.26925	2099,2288,2353,2354,3490,3726,5997,10370,54361,3622,5660,5950,6092,7422,1958,27086,1672,1843,394,3320,7316	ESR1,FKBP4,FOS,FOSB,IGFBP7,JUNB,RGS2,CITED2,WNT4,ING2,PSAP,RBP4,ROBO2,VEGFA,EGR1,FOXP1,DEFB1,DUSP1,ARHGAP5,HSP90AA1,UBC	21/-	6.85851
13_Member	GO Biological Processes	GO:0007565	female pregnancy	-6.85851	-4.26925	2099,2288,2353,2354,3490,3726,5997,10370,54361	ESR1,FKBP4,FOS,FOSB,IGFBP7,JUNB,RGS2,CITED2,WNT4	9/173	6.85851
13_Member	GO Biological Processes	GO:0044703	multi-organism reproductive process	-6.45563	-3.92666	2099,2288,2353,2354,3490,3726,5997,10370,54361	ESR1,FKBP4,FOS,FOSB,IGFBP7,JUNB,RGS2,CITED2,WNT4	9/193	6.45563
13_Member	GO Biological Processes	GO:0044706	multi-multicellular organism process	-6.28923	-3.84079	2099,2288,2353,2354,3490,3726,5997,10370,54361	ESR1,FKBP4,FOS,FOSB,IGFBP7,JUNB,RGS2,CITED2,WNT4	9/202	6.28923
13_Member	GO Biological Processes	GO:0060135	maternal process involved in female pregnancy	-4.95497	-2.81747	2099,3726,5997,10370,54361	ESR1,JUNB,RGS2,CITED2,WNT4	5/62	4.95497
13_Member	GO Biological Processes	GO:0048608	reproductive structure development	-4.932	-2.80721	2099,2288,3622,5660,5950,6092,7422,10370,54361	ESR1,FKBP4,ING2,PSAP,RBP4,ROBO2,VEGFA,CITED2,WNT4	9/296	4.932
13_Member	GO Biological Processes	GO:0061418	regulation of transcription from RNA polymerase II promoter in response to hypoxia	-4.92555	-2.80721	1958,7422,10370	EGR1,VEGFA,CITED2	3/10	4.92555
13_Member	GO Biological Processes	GO:0061458	reproductive system development	-4.88568	-2.77661	2099,2288,3622,5660,5950,6092,7422,10370,54361	ESR1,FKBP4,ING2,PSAP,RBP4,ROBO2,VEGFA,CITED2,WNT4	9/300	4.88568
13_Member	GO Biological Processes	GO:0007548	sex differentiation	-4.21808	-2.23547	2099,2288,3622,5950,6092,7422,10370,54361	ESR1,FKBP4,ING2,RBP4,ROBO2,VEGFA,CITED2,WNT4	8/283	4.21808
13_Member	GO Biological Processes	GO:0046660	female sex differentiation	-3.64886	-1.82998	2099,5950,6092,7422,54361	ESR1,RBP4,ROBO2,VEGFA,WNT4	5/116	3.64886
13_Member	GO Biological Processes	GO:1905330	regulation of morphogenesis of an epithelium	-3.59773	-1.79522	2099,7422,27086,54361	ESR1,VEGFA,FOXP1,WNT4	4/65	3.59773
13_Member	GO Biological Processes	GO:2000241	regulation of reproductive process	-3.35602	-1.63624	1672,1843,2099,7422,10370,54361	DEFB1,DUSP1,ESR1,VEGFA,CITED2,WNT4	6/206	3.35602
13_Member	GO Biological Processes	GO:0008406	gonad development	-3.13488	-1.46681	2099,3622,6092,7422,10370,54361	ESR1,ING2,ROBO2,VEGFA,CITED2,WNT4	6/227	3.13488
13_Member	Reactome Gene Sets	R-HSA-8864260	Transcriptional regulation by the AP-2 (TFAP2) family of transcription factors	-3.12041	-1.45455	2099,7422,10370	ESR1,VEGFA,CITED2	3/38	3.12041
13_Member	GO Biological Processes	GO:2000243	positive regulation of reproductive process	-3.11546	-1.4507	1672,7422,10370,54361	DEFB1,VEGFA,CITED2,WNT4	4/87	3.11546
13_Member	GO Biological Processes	GO:0045137	development of primary sexual characteristics	-3.08575	-1.4297	2099,3622,6092,7422,10370,54361	ESR1,ING2,ROBO2,VEGFA,CITED2,WNT4	6/232	3.08575
13_Member	GO Biological Processes	GO:0008585	female gonad development	-2.93898	-1.325	2099,6092,7422,54361	ESR1,ROBO2,VEGFA,WNT4	4/97	2.93898
13_Member	GO Biological Processes	GO:0046661	male sex differentiation	-2.92866	-1.31567	2099,2288,3622,10370,54361	ESR1,FKBP4,ING2,CITED2,WNT4	5/167	2.92866
13_Member	GO Biological Processes	GO:0046545	development of primary female sexual characteristics	-2.87397	-1.27725	2099,6092,7422,54361	ESR1,ROBO2,VEGFA,WNT4	4/101	2.87397
13_Member	GO Biological Processes	GO:0030879	mammary gland development	-2.52367	-1.03317	394,2099,7422,54361	ARHGAP5,ESR1,VEGFA,WNT4	4/126	2.52367
13_Member	GO Biological Processes	GO:0043627	response to estrogen	-2.33845	-0.883274	2099,3320,10370	ESR1,HSP90AA1,CITED2	3/71	2.33845
13_Member	GO Biological Processes	GO:0008584	male gonad development	-2.32784	-0.874694	2099,3622,10370,54361	ESR1,ING2,CITED2,WNT4	4/143	2.32784
13_Member	GO Biological Processes	GO:0001570	vasculogenesis	-2.32145	-0.871664	3726,7422,10370	JUNB,VEGFA,CITED2	3/72	2.32145
13_Member	GO Biological Processes	GO:0046546	development of primary male sexual characteristics	-2.31717	-0.868721	2099,3622,10370,54361	ESR1,ING2,CITED2,WNT4	4/144	2.31717
13_Member	Reactome Gene Sets	R-HSA-1234174	Cellular response to hypoxia	-2.27195	-0.834069	7316,7422,10370	UBC,VEGFA,CITED2	3/75	2.27195
14_Summary	GO Biological Processes	GO:0008283	cell population proliferation	-6.63159	-4.0692	694,973,1958,2099,2353,2752,2771,3670,3725,3726,4825,5080,5813,7832,10370,54361	BTG1,CD79A,EGR1,ESR1,FOS,GLUL,GNAI2,ISL1,JUN,JUNB,NKX6-1,PAX6,PURA,BTG2,CITED2,WNT4	16/-	6.63159
14_Member	GO Biological Processes	GO:0008283	cell population proliferation	-6.63159	-4.0692	694,973,1958,2099,2353,2752,2771,3670,3725,3726,4825,5080,5813,7832,10370,54361	BTG1,CD79A,EGR1,ESR1,FOS,GLUL,GNAI2,ISL1,JUN,JUNB,NKX6-1,PAX6,PURA,BTG2,CITED2,WNT4	16/706	6.63159
14_Member	GO Biological Processes	GO:0070661	leukocyte proliferation	-2.29607	-0.851884	973,3726,5813,54361	CD79A,JUNB,PURA,WNT4	4/146	2.29607
15_Summary	GO Biological Processes	GO:0043618	regulation of transcription from RNA polymerase II promoter in response to stress	-6.34311	-3.88109	468,1958,3725,7422,10370,1843,2353,3164,3303,3312,3727,4616,3726,2354,2771,2099,7316,894,3105,1339,2949,4536,51085,3146,1107,3622,7832,246175,1655,8905,60,71,3337,5478,973,694	ATF4,EGR1,JUN,VEGFA,CITED2,DUSP1,FOS,NR4A1,HSPA1A,HSPA8,JUND,GADD45B,JUNB,FOSB,GNAI2,ESR1,UBC,CCND2,HLA-A,COX6A2,GSTM5,ND2,MLXIPL,HMGB1,CHD3,ING2,BTG2,CNOT6L,DDX5,AP1S2,ACTB,ACTG1,DNAJB1,PPIA,CD79A,BTG1	36/-	6.34311
15_Member	GO Biological Processes	GO:0043618	regulation of transcription from RNA polymerase II promoter in response to stress	-6.34311	-3.88109	468,1958,3725,7422,10370	ATF4,EGR1,JUN,VEGFA,CITED2	5/33	6.34311
15_Member	GO Biological Processes	GO:0043620	regulation of DNA-templated transcription in response to stress	-5.96806	-3.5988	468,1958,3725,7422,10370	ATF4,EGR1,JUN,VEGFA,CITED2	5/39	5.96806
15_Member	KEGG Pathway	hsa04010	MAPK signaling pathway	-5.85732	-3.50444	468,1843,2353,3164,3303,3312,3725,3727,4616,7422	ATF4,DUSP1,FOS,NR4A1,HSPA1A,HSPA8,JUN,JUND,GADD45B,VEGFA	10/294	5.85732
15_Member	GO Biological Processes	GO:0140467	integrated stress response signaling	-4.87681	-2.77079	468,2353,3725,3726	ATF4,FOS,JUN,JUNB	4/31	4.87681
15_Member	GO Biological Processes	GO:1901522	positive regulation of transcription from RNA polymerase II promoter involved in cellular response to chemical stimulus	-4.10501	-2.15962	468,3725,7422	ATF4,JUN,VEGFA	3/18	4.10501
15_Member	KEGG Pathway	hsa05030	Cocaine addiction	-4.07702	-2.13581	468,2354,2771,3725	ATF4,FOSB,GNAI2,JUN	4/49	4.07702
15_Member	GO Biological Processes	GO:1902893	regulation of miRNA transcription	-3.49788	-1.72507	1958,2099,2353,3725	EGR1,ESR1,FOS,JUN	4/69	3.49788
15_Member	KEGG Pathway	hsa05031	Amphetamine addiction	-3.49788	-1.72507	468,2353,2354,3725	ATF4,FOS,FOSB,JUN	4/69	3.49788
15_Member	KEGG Pathway	hsa04926	Relaxin signaling pathway	-3.43547	-1.68733	468,2353,2771,3725,7422	ATF4,FOS,GNAI2,JUN,VEGFA	5/129	3.43547
15_Member	KEGG Pathway	hsa04137	Mitophagy - animal	-3.42704	-1.68457	468,3725,7316,10370	ATF4,JUN,UBC,CITED2	4/72	3.42704
15_Member	KEGG Pathway	hsa05162	Measles	-3.28711	-1.58566	894,2353,3303,3312,3725	CCND2,FOS,HSPA1A,HSPA8,JUN	5/139	3.28711
15_Member	GO Biological Processes	GO:2000628	regulation of miRNA metabolic process	-3.2123	-1.52265	1958,2099,2353,3725	EGR1,ESR1,FOS,JUN	4/82	3.2123
15_Member	KEGG Pathway	hsa05166	Human T-cell leukemia virus 1 infection	-3.1853	-1.50372	468,894,1958,2353,3105,3725	ATF4,CCND2,EGR1,FOS,HLA-A,JUN	6/222	3.1853
15_Member	KEGG Pathway	hsa05208	Chemical carcinogenesis - reactive oxygen species	-3.17511	-1.49467	1339,2353,2949,3725,4536,7422	COX6A2,FOS,GSTM5,JUN,ND2,VEGFA	6/223	3.17511
15_Member	KEGG Pathway	hsa04932	Non-alcoholic fatty liver disease	-3.0732	-1.42356	468,1339,2353,3725,51085	ATF4,COX6A2,FOS,JUN,MLXIPL	5/155	3.0732
15_Member	Reactome Gene Sets	R-HSA-168142	Toll Like Receptor 10 (TLR10) Cascade	-2.93898	-1.325	2353,3146,3725,7316	FOS,HMGB1,JUN,UBC	4/97	2.93898
15_Member	Reactome Gene Sets	R-HSA-168176	Toll Like Receptor 5 (TLR5) Cascade	-2.93898	-1.325	2353,3146,3725,7316	FOS,HMGB1,JUN,UBC	4/97	2.93898
15_Member	Reactome Gene Sets	R-HSA-975871	MyD88 cascade initiated on plasma membrane	-2.93898	-1.325	2353,3146,3725,7316	FOS,HMGB1,JUN,UBC	4/97	2.93898
15_Member	Reactome Gene Sets	R-HSA-975138	TRAF6 mediated induction of NFkB and MAP kinases upon TLR7/8 or 9 activation	-2.84253	-1.25326	2353,3146,3725,7316	FOS,HMGB1,JUN,UBC	4/103	2.84253
15_Member	Reactome Gene Sets	R-HSA-975155	MyD88 dependent cascade initiated on endosome	-2.82706	-1.24331	2353,3146,3725,7316	FOS,HMGB1,JUN,UBC	4/104	2.82706
15_Member	Reactome Gene Sets	R-HSA-168164	Toll Like Receptor 3 (TLR3) Cascade	-2.81176	-1.23614	2353,3146,3725,7316	FOS,HMGB1,JUN,UBC	4/105	2.81176
15_Member	Reactome Gene Sets	R-HSA-168181	Toll Like Receptor 7/8 (TLR7/8) Cascade	-2.81176	-1.23614	2353,3146,3725,7316	FOS,HMGB1,JUN,UBC	4/105	2.81176
15_Member	Reactome Gene Sets	R-HSA-3700989	Transcriptional Regulation by TP53	-2.77949	-1.21186	1107,2353,3622,3725,7316,7832,246175	CHD3,FOS,ING2,JUN,UBC,BTG2,CNOT6L	7/362	2.77949
15_Member	Reactome Gene Sets	R-HSA-1257604	PIP3 activates AKT signaling	-2.77372	-1.20785	1107,1958,2099,3164,3725,7316	CHD3,EGR1,ESR1,NR4A1,JUN,UBC	6/267	2.77372
15_Member	Reactome Gene Sets	R-HSA-168138	Toll Like Receptor 9 (TLR9) Cascade	-2.76682	-1.20529	2353,3146,3725,7316	FOS,HMGB1,JUN,UBC	4/108	2.76682
15_Member	Reactome Gene Sets	R-HSA-166166	MyD88-independent TLR4 cascade	-2.73763	-1.18807	2353,3146,3725,7316	FOS,HMGB1,JUN,UBC	4/110	2.73763
15_Member	Reactome Gene Sets	R-HSA-937061	TRIF(TICAM1)-mediated TLR4 signaling	-2.73763	-1.18807	2353,3146,3725,7316	FOS,HMGB1,JUN,UBC	4/110	2.73763
15_Member	GO Biological Processes	GO:1902895	positive regulation of miRNA transcription	-2.72297	-1.17986	1958,2353,3725	EGR1,FOS,JUN	3/52	2.72297
15_Member	Reactome Gene Sets	R-HSA-166058	MyD88:MAL(TIRAP) cascade initiated on plasma membrane	-2.69494	-1.16031	2353,3146,3725,7316	FOS,HMGB1,JUN,UBC	4/113	2.69494
15_Member	Reactome Gene Sets	R-HSA-168188	Toll Like Receptor TLR6:TLR2 Cascade	-2.69494	-1.16031	2353,3146,3725,7316	FOS,HMGB1,JUN,UBC	4/113	2.69494
15_Member	KEGG Pathway	hsa04668	TNF signaling pathway	-2.68099	-1.15042	468,2353,3725,3726	ATF4,FOS,JUN,JUNB	4/114	2.68099
15_Member	Reactome Gene Sets	R-HSA-168179	Toll Like Receptor TLR1:TLR2 Cascade	-2.65351	-1.13251	2353,3146,3725,7316	FOS,HMGB1,JUN,UBC	4/116	2.65351
15_Member	Reactome Gene Sets	R-HSA-181438	Toll Like Receptor 2 (TLR2) Cascade	-2.65351	-1.13251	2353,3146,3725,7316	FOS,HMGB1,JUN,UBC	4/116	2.65351
15_Member	KEGG Pathway	hsa05167	Kaposi sarcoma-associated herpesvirus infection	-2.64322	-1.12301	2353,3105,3725,7316,7422	FOS,HLA-A,JUN,UBC,VEGFA	5/194	2.64322
15_Member	KEGG Pathway	hsa04935	Growth hormone synthesis, secretion and action	-2.60011	-1.08926	468,2353,2771,3726	ATF4,FOS,GNAI2,JUNB	4/120	2.60011
15_Member	GO Biological Processes	GO:0007178	transmembrane receptor protein serine/threonine kinase signaling pathway	-2.54	-1.04356	1655,1958,2353,3725,10370	DDX5,EGR1,FOS,JUN,CITED2	5/205	2.54
15_Member	GO Biological Processes	GO:2000630	positive regulation of miRNA metabolic process	-2.52453	-1.03317	1958,2353,3725	EGR1,FOS,JUN	3/61	2.52453
15_Member	Reactome Gene Sets	R-HSA-8943724	Regulation of PTEN gene transcription	-2.52453	-1.03317	1107,1958,3725	CHD3,EGR1,JUN	3/61	2.52453
15_Member	KEGG Pathway	hsa05170	Human immunodeficiency virus 1 infection	-2.47766	-0.993733	2353,2771,3105,3725,8905	FOS,GNAI2,HLA-A,JUN,AP1S2	5/212	2.47766
15_Member	Reactome Gene Sets	R-HSA-450294	MAP kinase activation	-2.46539	-0.985787	2353,3725,7316	FOS,JUN,UBC	3/64	2.46539
15_Member	Reactome Gene Sets	R-HSA-9006925	Intracellular signaling by second messengers	-2.4589	-0.982162	1107,1958,2099,3164,3725,7316	CHD3,EGR1,ESR1,NR4A1,JUN,UBC	6/309	2.4589
15_Member	Reactome Gene Sets	R-HSA-6807070	PTEN Regulation	-2.36039	-0.898376	1107,1958,3725,7316	CHD3,EGR1,JUN,UBC	4/140	2.36039
15_Member	Reactome Gene Sets	R-HSA-5683057	MAPK family signaling cascades	-2.35262	-0.892661	60,71,1843,3337,3725,7316	ACTB,ACTG1,DUSP1,DNAJB1,JUN,UBC	6/325	2.35262
15_Member	GO Biological Processes	GO:0034599	cellular response to oxidative stress	-2.32807	-0.874694	468,2353,3303,3725,5478	ATF4,FOS,HSPA1A,JUN,PPIA	5/230	2.32807
15_Member	Reactome Gene Sets	R-HSA-448424	Interleukin-17 signaling	-2.32145	-0.871664	2353,3725,7316	FOS,JUN,UBC	3/72	2.32145
15_Member	Reactome Gene Sets	R-HSA-166016	Toll Like Receptor 4 (TLR4) Cascade	-2.29607	-0.851884	2353,3146,3725,7316	FOS,HMGB1,JUN,UBC	4/146	2.29607
15_Member	KEGG Pathway	hsa05133	Pertussis	-2.25594	-0.822163	2353,2771,3725	FOS,GNAI2,JUN	3/76	2.25594
15_Member	KEGG Pathway	hsa04662	B cell receptor signaling pathway	-2.13568	-0.731048	973,2353,3725	CD79A,FOS,JUN	3/84	2.13568
15_Member	KEGG Pathway	hsa05210	Colorectal cancer	-2.1076	-0.710752	2353,3725,4616	FOS,JUN,GADD45B	3/86	2.1076
15_Member	Reactome Gene Sets	R-HSA-168898	Toll-like Receptor Cascades	-2.08409	-0.690787	2353,3146,3725,7316	FOS,HMGB1,JUN,UBC	4/168	2.08409
15_Member	Reactome Gene Sets	R-HSA-5687128	MAPK6/MAPK4 signaling	-2.06682	-0.678203	3337,3725,7316	DNAJB1,JUN,UBC	3/89	2.06682
15_Member	GO Biological Processes	GO:0006979	response to oxidative stress	-2.05904	-0.670998	468,694,2353,3303,3725,5478	ATF4,BTG1,FOS,HSPA1A,JUN,PPIA	6/375	2.05904
15_Member	KEGG Pathway	hsa04912	GnRH signaling pathway	-2.01479	-0.637092	468,1958,3725	ATF4,EGR1,JUN	3/93	2.01479
15_Member	KEGG Pathway	hsa05323	Rheumatoid arthritis	-2.01479	-0.637092	2353,3725,7422	FOS,JUN,VEGFA	3/93	2.01479
16_Summary	GO Biological Processes	GO:0031400	negative regulation of protein modification process	-6.29906	-3.84389	1843,2771,3156,3301,3303,3725,4616,5080,5478,5997,9555,51085,55450,60,894,1958,3320,3326,7422,3164,27344,3146,2099,3622,7114	DUSP1,GNAI2,HMGCR,DNAJA1,HSPA1A,JUN,GADD45B,PAX6,PPIA,RGS2,MACROH2A1,MLXIPL,CAMK2N1,ACTB,CCND2,EGR1,HSP90AA1,HSP90AB1,VEGFA,NR4A1,PCSK1N,HMGB1,ESR1,ING2,TMSB4X	25/-	6.29906
16_Member	GO Biological Processes	GO:0031400	negative regulation of protein modification process	-6.29906	-3.84389	1843,2771,3156,3301,3303,3725,4616,5080,5478,5997,9555,51085,55450	DUSP1,GNAI2,HMGCR,DNAJA1,HSPA1A,JUN,GADD45B,PAX6,PPIA,RGS2,MACROH2A1,MLXIPL,CAMK2N1	13/483	6.29906
16_Member	GO Biological Processes	GO:0001933	negative regulation of protein phosphorylation	-6.25415	-3.81234	1843,3156,3301,3725,4616,5080,5478,5997,9555,51085,55450	DUSP1,HMGCR,DNAJA1,JUN,GADD45B,PAX6,PPIA,RGS2,MACROH2A1,MLXIPL,CAMK2N1	11/334	6.25415
16_Member	GO Biological Processes	GO:0045936	negative regulation of phosphate metabolic process	-6.10084	-3.69681	1843,2771,3156,3301,3725,4616,5080,5478,5997,9555,51085,55450	DUSP1,GNAI2,HMGCR,DNAJA1,JUN,GADD45B,PAX6,PPIA,RGS2,MACROH2A1,MLXIPL,CAMK2N1	12/422	6.10084
16_Member	GO Biological Processes	GO:0010563	negative regulation of phosphorus metabolic process	-6.09007	-3.69203	1843,2771,3156,3301,3725,4616,5080,5478,5997,9555,51085,55450	DUSP1,GNAI2,HMGCR,DNAJA1,JUN,GADD45B,PAX6,PPIA,RGS2,MACROH2A1,MLXIPL,CAMK2N1	12/423	6.09007
16_Member	GO Biological Processes	GO:0042326	negative regulation of phosphorylation	-5.88907	-3.5308	1843,3156,3301,3725,4616,5080,5478,5997,9555,51085,55450	DUSP1,HMGCR,DNAJA1,JUN,GADD45B,PAX6,PPIA,RGS2,MACROH2A1,MLXIPL,CAMK2N1	11/364	5.88907
16_Member	GO Biological Processes	GO:0045859	regulation of protein kinase activity	-5.81555	-3.468	60,894,1843,1958,3156,3301,3320,3326,4616,5478,5997,7422,9555,55450	ACTB,CCND2,DUSP1,EGR1,HMGCR,DNAJA1,HSP90AA1,HSP90AB1,GADD45B,PPIA,RGS2,VEGFA,MACROH2A1,CAMK2N1	14/623	5.81555
16_Member	GO Biological Processes	GO:0006469	negative regulation of protein kinase activity	-5.16062	-2.97481	1843,3156,3301,4616,5478,5997,9555,55450	DUSP1,HMGCR,DNAJA1,GADD45B,PPIA,RGS2,MACROH2A1,CAMK2N1	8/209	5.16062
16_Member	GO Biological Processes	GO:0043549	regulation of kinase activity	-5.11537	-2.94392	60,894,1843,1958,3156,3301,3320,3326,4616,5478,5997,7422,9555,55450	ACTB,CCND2,DUSP1,EGR1,HMGCR,DNAJA1,HSP90AA1,HSP90AB1,GADD45B,PPIA,RGS2,VEGFA,MACROH2A1,CAMK2N1	14/717	5.11537
16_Member	GO Biological Processes	GO:0033673	negative regulation of kinase activity	-4.84475	-2.74476	1843,3156,3301,4616,5478,5997,9555,55450	DUSP1,HMGCR,DNAJA1,GADD45B,PPIA,RGS2,MACROH2A1,CAMK2N1	8/231	4.84475
16_Member	GO Biological Processes	GO:0051348	negative regulation of transferase activity	-4.39566	-2.35961	1843,3156,3301,4616,5478,5997,9555,55450	DUSP1,HMGCR,DNAJA1,GADD45B,PPIA,RGS2,MACROH2A1,CAMK2N1	8/267	4.39566
16_Member	GO Biological Processes	GO:0043086	negative regulation of catalytic activity	-4.24535	-2.25351	1843,2771,3156,3164,3301,4616,5478,5997,7422,9555,27344,55450	DUSP1,GNAI2,HMGCR,NR4A1,DNAJA1,GADD45B,PPIA,RGS2,VEGFA,MACROH2A1,PCSK1N,CAMK2N1	12/646	4.24535
16_Member	GO Biological Processes	GO:0043407	negative regulation of MAP kinase activity	-3.73236	-1.89589	1843,3156,3301,5997	DUSP1,HMGCR,DNAJA1,RGS2	4/60	3.73236
16_Member	GO Biological Processes	GO:0071901	negative regulation of protein serine/threonine kinase activity	-3.63151	-1.81576	1843,3156,3301,5997,9555	DUSP1,HMGCR,DNAJA1,RGS2,MACROH2A1	5/117	3.63151
16_Member	GO Biological Processes	GO:0032872	regulation of stress-activated MAPK cascade	-3.50649	-1.72514	1843,3146,3301,4616,5478,7422	DUSP1,HMGB1,DNAJA1,GADD45B,PPIA,VEGFA	6/193	3.50649
16_Member	GO Biological Processes	GO:0071900	regulation of protein serine/threonine kinase activity	-3.47155	-1.70632	60,894,1843,3156,3301,5997,7422,9555	ACTB,CCND2,DUSP1,HMGCR,DNAJA1,RGS2,VEGFA,MACROH2A1	8/364	3.47155
16_Member	GO Biological Processes	GO:0070302	regulation of stress-activated protein kinase signaling cascade	-3.47075	-1.70632	1843,3146,3301,4616,5478,7422	DUSP1,HMGB1,DNAJA1,GADD45B,PPIA,VEGFA	6/196	3.47075
16_Member	GO Biological Processes	GO:1900744	regulation of p38MAPK cascade	-2.90498	-1.29876	1843,4616,7422	DUSP1,GADD45B,VEGFA	3/45	2.90498
16_Member	GO Biological Processes	GO:1902532	negative regulation of intracellular signal transduction	-2.83449	-1.24799	1843,2099,3156,3301,3303,3622,5478,5997,7114	DUSP1,ESR1,HMGCR,DNAJA1,HSPA1A,ING2,PPIA,RGS2,TMSB4X	9/566	2.83449
16_Member	GO Biological Processes	GO:0043408	regulation of MAPK cascade	-2.77598	-1.20923	1843,2771,3146,3156,3301,3725,4616,5478,5997,7422	DUSP1,GNAI2,HMGB1,HMGCR,DNAJA1,JUN,GADD45B,PPIA,RGS2,VEGFA	10/694	2.77598
16_Member	GO Biological Processes	GO:0043409	negative regulation of MAPK cascade	-2.75357	-1.19665	1843,3156,3301,5478,5997	DUSP1,HMGCR,DNAJA1,PPIA,RGS2	5/183	2.75357
16_Member	GO Biological Processes	GO:0032873	negative regulation of stress-activated MAPK cascade	-2.74729	-1.1952	1843,3301,5478	DUSP1,DNAJA1,PPIA	3/51	2.74729
16_Member	GO Biological Processes	GO:0070303	negative regulation of stress-activated protein kinase signaling cascade	-2.74729	-1.1952	1843,3301,5478	DUSP1,DNAJA1,PPIA	3/51	2.74729
16_Member	GO Biological Processes	GO:0043405	regulation of MAP kinase activity	-2.72272	-1.17986	1843,3156,3301,5997,7422	DUSP1,HMGCR,DNAJA1,RGS2,VEGFA	5/186	2.72272
17_Summary	GO Biological Processes	GO:0031175	neuron projection development	-6.17806	-3.74367	2348,3146,3320,3326,3670,3725,4131,4760,5080,6092,7422,7832,7846,133418,221692,468,71,1113,1672,3164,5478,60,2487,4212,4825,5997,27086,54361,394,5865,7114,10109,2771,2353,6281,23544	FOLR1,HMGB1,HSP90AA1,HSP90AB1,ISL1,JUN,MAP1B,NEUROD1,PAX6,ROBO2,VEGFA,BTG2,TUBA1A,EMB,PHACTR1,ATF4,ACTG1,CHGA,DEFB1,NR4A1,PPIA,ACTB,FRZB,MEIS2,NKX6-1,RGS2,FOXP1,WNT4,ARHGAP5,RAB3B,TMSB4X,ARPC2,GNAI2,FOS,S100A10,SEZ6L	36/-	6.17806
17_Member	GO Biological Processes	GO:0031175	neuron projection development	-6.17806	-3.74367	2348,3146,3320,3326,3670,3725,4131,4760,5080,6092,7422,7832,7846,133418,221692	FOLR1,HMGB1,HSP90AA1,HSP90AB1,ISL1,JUN,MAP1B,NEUROD1,PAX6,ROBO2,VEGFA,BTG2,TUBA1A,EMB,PHACTR1	15/670	6.17806
17_Member	GO Biological Processes	GO:0061564	axon development	-5.41274	-3.15138	2348,3320,3326,3670,3725,4131,4760,5080,6092,7422,133418	FOLR1,HSP90AA1,HSP90AB1,ISL1,JUN,MAP1B,NEUROD1,PAX6,ROBO2,VEGFA,EMB	11/408	5.41274
17_Member	GO Biological Processes	GO:0048812	neuron projection morphogenesis	-4.14362	-2.18546	3320,3326,3670,4131,5080,6092,7422,7846,133418,221692	HSP90AA1,HSP90AB1,ISL1,MAP1B,PAX6,ROBO2,VEGFA,TUBA1A,EMB,PHACTR1	10/464	4.14362
17_Member	GO Biological Processes	GO:0120039	plasma membrane bounded cell projection morphogenesis	-4.10522	-2.15962	3320,3326,3670,4131,5080,6092,7422,7846,133418,221692	HSP90AA1,HSP90AB1,ISL1,MAP1B,PAX6,ROBO2,VEGFA,TUBA1A,EMB,PHACTR1	10/469	4.10522
17_Member	GO Biological Processes	GO:0048858	cell projection morphogenesis	-4.06732	-2.13025	3320,3326,3670,4131,5080,6092,7422,7846,133418,221692	HSP90AA1,HSP90AB1,ISL1,MAP1B,PAX6,ROBO2,VEGFA,TUBA1A,EMB,PHACTR1	10/474	4.06732
17_Member	GO Biological Processes	GO:0000904	cell morphogenesis involved in differentiation	-3.9277	-2.01465	468,3320,3326,3670,4131,5080,6092,7422,133418,221692	ATF4,HSP90AA1,HSP90AB1,ISL1,MAP1B,PAX6,ROBO2,VEGFA,EMB,PHACTR1	10/493	3.9277
17_Member	GO Biological Processes	GO:0032990	cell part morphogenesis	-3.92054	-2.00943	3320,3326,3670,4131,5080,6092,7422,7846,133418,221692	HSP90AA1,HSP90AB1,ISL1,MAP1B,PAX6,ROBO2,VEGFA,TUBA1A,EMB,PHACTR1	10/494	3.92054
17_Member	GO Biological Processes	GO:0032989	cellular component morphogenesis	-3.90178	-1.99453	71,3320,3326,3670,4131,5080,6092,7422,7846,133418,221692	ACTG1,HSP90AA1,HSP90AB1,ISL1,MAP1B,PAX6,ROBO2,VEGFA,TUBA1A,EMB,PHACTR1	11/597	3.90178
17_Member	GO Biological Processes	GO:0006935	chemotaxis	-3.80836	-1.94146	1113,1672,3146,3164,3670,5080,5478,6092,7422,133418	CHGA,DEFB1,HMGB1,NR4A1,ISL1,PAX6,PPIA,ROBO2,VEGFA,EMB	10/510	3.80836
17_Member	GO Biological Processes	GO:0045596	negative regulation of cell differentiation	-3.79792	-1.93755	60,2487,3146,3670,4212,4825,5080,5997,7422,7832,27086,54361	ACTB,FRZB,HMGB1,ISL1,MEIS2,NKX6-1,PAX6,RGS2,VEGFA,BTG2,FOXP1,WNT4	12/721	3.79792
17_Member	GO Biological Processes	GO:0042330	taxis	-3.79465	-1.93755	1113,1672,3146,3164,3670,5080,5478,6092,7422,133418	CHGA,DEFB1,HMGB1,NR4A1,ISL1,PAX6,PPIA,ROBO2,VEGFA,EMB	10/512	3.79465
17_Member	GO Biological Processes	GO:0048667	cell morphogenesis involved in neuron differentiation	-3.73803	-1.89992	3320,3326,3670,4131,5080,6092,7422,133418,221692	HSP90AA1,HSP90AB1,ISL1,MAP1B,PAX6,ROBO2,VEGFA,EMB,PHACTR1	9/423	3.73803
17_Member	GO Biological Processes	GO:0040011	locomotion	-3.67422	-1.84903	1113,1672,3146,3164,3670,5080,5478,6092,7422,133418	CHGA,DEFB1,HMGB1,NR4A1,ISL1,PAX6,PPIA,ROBO2,VEGFA,EMB	10/530	3.67422
17_Member	GO Biological Processes	GO:0000902	cell morphogenesis	-3.57787	-1.77891	468,3320,3326,3670,4131,5080,6092,7422,7846,133418,221692	ATF4,HSP90AA1,HSP90AB1,ISL1,MAP1B,PAX6,ROBO2,VEGFA,TUBA1A,EMB,PHACTR1	11/651	3.57787
17_Member	GO Biological Processes	GO:0007409	axonogenesis	-3.5688	-1.77282	3320,3326,3670,4131,5080,6092,7422,133418	HSP90AA1,HSP90AB1,ISL1,MAP1B,PAX6,ROBO2,VEGFA,EMB	8/352	3.5688
17_Member	GO Biological Processes	GO:0032535	regulation of cellular component size	-3.50353	-1.72507	394,3320,4131,4825,5865,7114,7422,10109	ARHGAP5,HSP90AA1,MAP1B,NKX6-1,RAB3B,TMSB4X,VEGFA,ARPC2	8/360	3.50353
17_Member	GO Biological Processes	GO:0001764	neuron migration	-3.3158	-1.60954	3320,4131,5080,7422,7846	HSP90AA1,MAP1B,PAX6,VEGFA,TUBA1A	5/137	3.3158
17_Member	GO Biological Processes	GO:0090066	regulation of anatomical structure size	-3.21021	-1.52172	394,3320,4131,4825,5865,5997,7114,7422,10109	ARHGAP5,HSP90AA1,MAP1B,NKX6-1,RAB3B,RGS2,TMSB4X,VEGFA,ARPC2	9/500	3.21021
17_Member	GO Biological Processes	GO:2000177	regulation of neural precursor cell proliferation	-2.93898	-1.325	2771,5080,7422,7832	GNAI2,PAX6,VEGFA,BTG2	4/97	2.93898
17_Member	GO Biological Processes	GO:0010720	positive regulation of cell development	-2.92325	-1.3114	60,2353,3146,4131,4825,5080,6092,7422	ACTB,FOS,HMGB1,MAP1B,NKX6-1,PAX6,ROBO2,VEGFA	8/442	2.92325
17_Member	GO Biological Processes	GO:0008361	regulation of cell size	-2.81707	-1.23786	394,3320,4131,4825,7422	ARHGAP5,HSP90AA1,MAP1B,NKX6-1,VEGFA	5/177	2.81707
17_Member	GO Biological Processes	GO:1902692	regulation of neuroblast proliferation	-2.69915	-1.16288	5080,7422,7832	PAX6,VEGFA,BTG2	3/53	2.69915
17_Member	GO Biological Processes	GO:0010721	negative regulation of cell development	-2.61677	-1.10341	2487,3146,4825,5080,7422,7832	FRZB,HMGB1,NKX6-1,PAX6,VEGFA,BTG2	6/287	2.61677
17_Member	GO Biological Processes	GO:0050767	regulation of neurogenesis	-2.59801	-1.08793	4131,4825,5080,6092,6281,7422,7832	MAP1B,NKX6-1,PAX6,ROBO2,S100A10,VEGFA,BTG2	7/390	2.59801
17_Member	GO Biological Processes	GO:2000179	positive regulation of neural precursor cell proliferation	-2.50447	-1.01696	2771,5080,7422	GNAI2,PAX6,VEGFA	3/62	2.50447
17_Member	GO Biological Processes	GO:0007411	axon guidance	-2.40104	-0.932072	3670,5080,6092,7422,133418	ISL1,PAX6,ROBO2,VEGFA,EMB	5/221	2.40104
17_Member	GO Biological Processes	GO:0097485	neuron projection guidance	-2.40104	-0.932072	3670,5080,6092,7422,133418	ISL1,PAX6,ROBO2,VEGFA,EMB	5/221	2.40104
17_Member	GO Biological Processes	GO:0050772	positive regulation of axonogenesis	-2.25594	-0.822163	4131,6092,7422	MAP1B,ROBO2,VEGFA	3/76	2.25594
17_Member	GO Biological Processes	GO:0050769	positive regulation of neurogenesis	-2.25094	-0.819525	4131,4825,5080,6092,7422	MAP1B,NKX6-1,PAX6,ROBO2,VEGFA	5/240	2.25094
17_Member	GO Biological Processes	GO:0051961	negative regulation of nervous system development	-2.19539	-0.778506	4825,5080,6092,7832	NKX6-1,PAX6,ROBO2,BTG2	4/156	2.19539
17_Member	GO Biological Processes	GO:0031346	positive regulation of cell projection organization	-2.17008	-0.759366	3320,4131,5997,6092,7422,10109	HSP90AA1,MAP1B,RGS2,ROBO2,VEGFA,ARPC2	6/355	2.17008
17_Member	GO Biological Processes	GO:0051960	regulation of nervous system development	-2.16502	-0.756144	4131,4825,5080,6092,6281,7422,7832	MAP1B,NKX6-1,PAX6,ROBO2,S100A10,VEGFA,BTG2	7/469	2.16502
17_Member	GO Biological Processes	GO:0030516	regulation of axon extension	-2.05357	-0.667275	4131,4825,7422	MAP1B,NKX6-1,VEGFA	3/90	2.05357
17_Member	GO Biological Processes	GO:0021700	developmental maturation	-2.0478	-0.662656	1672,4131,4825,7422,23544	DEFB1,MAP1B,NKX6-1,VEGFA,SEZ6L	5/269	2.0478
18_Summary	GO Biological Processes	GO:0051412	response to corticosterone	-5.97588	-3.5988	2353,2354,114131,266743,3490,3670,27086,5997	FOS,FOSB,UCN3,NPAS4,IGFBP7,ISL1,FOXP1,RGS2	8/-	5.97588
18_Member	GO Biological Processes	GO:0051412	response to corticosterone	-5.97588	-3.5988	2353,2354,114131,266743	FOS,FOSB,UCN3,NPAS4	4/17	5.97588
18_Member	GO Biological Processes	GO:0051385	response to mineralocorticoid	-4.51757	-2.45211	2353,2354,114131,266743	FOS,FOSB,UCN3,NPAS4	4/38	4.51757
18_Member	GO Biological Processes	GO:0051384	response to glucocorticoid	-4.23375	-2.24655	2353,2354,3490,3670,114131,266743	FOS,FOSB,IGFBP7,ISL1,UCN3,NPAS4	6/142	4.23375
18_Member	GO Biological Processes	GO:0031960	response to corticosteroid	-3.85995	-1.97151	2353,2354,3490,3670,114131,266743	FOS,FOSB,IGFBP7,ISL1,UCN3,NPAS4	6/166	3.85995
18_Member	GO Biological Processes	GO:1901654	response to ketone	-3.3672	-1.6424	2353,2354,3490,27086,114131,266743	FOS,FOSB,IGFBP7,FOXP1,UCN3,NPAS4	6/205	3.3672
18_Member	GO Biological Processes	GO:0097305	response to alcohol	-2.89232	-1.28992	2353,2354,3490,5997,114131,266743	FOS,FOSB,IGFBP7,RGS2,UCN3,NPAS4	6/253	2.89232
19_Summary	GO Biological Processes	GO:0003151	outflow tract morphogenesis	-5.66242	-3.33048	2348,3670,3725,6092,7422,10370,1655,2487,54361,5950,3326,3622,3303,2099,89797	FOLR1,ISL1,JUN,ROBO2,VEGFA,CITED2,DDX5,FRZB,WNT4,RBP4,HSP90AB1,ING2,HSPA1A,ESR1,NAV2	15/-	5.66242
19_Member	GO Biological Processes	GO:0003151	outflow tract morphogenesis	-5.66242	-3.33048	2348,3670,3725,6092,7422,10370	FOLR1,ISL1,JUN,ROBO2,VEGFA,CITED2	6/80	5.66242
19_Member	GO Biological Processes	GO:0060485	mesenchyme development	-3.81489	-1.94623	1655,2348,2487,3670,6092,10370,54361	DDX5,FOLR1,FRZB,ISL1,ROBO2,CITED2,WNT4	7/242	3.81489
19_Member	GO Biological Processes	GO:0048762	mesenchymal cell differentiation	-3.776	-1.92535	1655,2348,2487,3670,10370,54361	DDX5,FOLR1,FRZB,ISL1,CITED2,WNT4	6/172	3.776
19_Member	GO Biological Processes	GO:0003007	heart morphogenesis	-3.63461	-1.8173	2348,3670,3725,5950,6092,7422,10370	FOLR1,ISL1,JUN,RBP4,ROBO2,VEGFA,CITED2	7/259	3.63461
19_Member	GO Biological Processes	GO:0030511	positive regulation of transforming growth factor beta receptor signaling pathway	-3.2636	-1.56808	3326,3622,10370	HSP90AB1,ING2,CITED2	3/34	3.2636
19_Member	GO Biological Processes	GO:1903846	positive regulation of cellular response to transforming growth factor beta stimulus	-3.2636	-1.56808	3326,3622,10370	HSP90AB1,ING2,CITED2	3/34	3.2636
19_Member	GO Biological Processes	GO:0017015	regulation of transforming growth factor beta receptor signaling pathway	-3.13724	-1.46695	2348,3303,3326,3622,10370	FOLR1,HSPA1A,HSP90AB1,ING2,CITED2	5/150	3.13724
19_Member	GO Biological Processes	GO:1903844	regulation of cellular response to transforming growth factor beta stimulus	-3.09853	-1.43596	2348,3303,3326,3622,10370	FOLR1,HSPA1A,HSP90AB1,ING2,CITED2	5/153	3.09853
19_Member	GO Biological Processes	GO:0014033	neural crest cell differentiation	-3.02456	-1.38618	2348,2487,3670,10370	FOLR1,FRZB,ISL1,CITED2	4/92	3.02456
19_Member	GO Biological Processes	GO:0090287	regulation of cellular response to growth factor stimulus	-2.88412	-1.28363	2348,3303,3326,3622,7422,10370,54361	FOLR1,HSPA1A,HSP90AB1,ING2,VEGFA,CITED2,WNT4	7/347	2.88412
19_Member	GO Biological Processes	GO:0060840	artery development	-2.87397	-1.27725	2348,6092,7422,10370	FOLR1,ROBO2,VEGFA,CITED2	4/101	2.87397
19_Member	GO Biological Processes	GO:0003197	endocardial cushion development	-2.77213	-1.20713	3670,6092,10370	ISL1,ROBO2,CITED2	3/50	2.77213
19_Member	GO Biological Processes	GO:0048863	stem cell differentiation	-2.75357	-1.19665	2099,2348,2487,3670,10370	ESR1,FOLR1,FRZB,ISL1,CITED2	5/183	2.75357
19_Member	GO Biological Processes	GO:0035051	cardiocyte differentiation	-2.57416	-1.06867	2348,3670,7422,10370	FOLR1,ISL1,VEGFA,CITED2	4/122	2.57416
19_Member	GO Biological Processes	GO:0021545	cranial nerve development	-2.52453	-1.03317	3670,10370,89797	ISL1,CITED2,NAV2	3/61	2.52453
19_Member	GO Biological Processes	GO:0003206	cardiac chamber morphogenesis	-2.51134	-1.02304	3670,5950,6092,10370	ISL1,RBP4,ROBO2,CITED2	4/127	2.51134
19_Member	GO Biological Processes	GO:0048844	artery morphogenesis	-2.33845	-0.883274	2348,7422,10370	FOLR1,VEGFA,CITED2	3/71	2.33845
19_Member	GO Biological Processes	GO:0060411	cardiac septum morphogenesis	-2.32145	-0.871664	3670,6092,10370	ISL1,ROBO2,CITED2	3/72	2.32145
19_Member	GO Biological Processes	GO:0035148	tube formation	-2.28564	-0.844488	2348,7422,10370,54361	FOLR1,VEGFA,CITED2,WNT4	4/147	2.28564
19_Member	GO Biological Processes	GO:0014032	neural crest cell development	-2.20926	-0.788637	2348,3670,10370	FOLR1,ISL1,CITED2	3/79	2.20926
19_Member	GO Biological Processes	GO:0048864	stem cell development	-2.12155	-0.719926	2348,3670,10370	FOLR1,ISL1,CITED2	3/85	2.12155
19_Member	GO Biological Processes	GO:0003205	cardiac chamber development	-2.093	-0.69793	3670,5950,6092,10370	ISL1,RBP4,ROBO2,CITED2	4/167	2.093
19_Member	GO Biological Processes	GO:0021675	nerve development	-2.02756	-0.647585	3670,10370,89797	ISL1,CITED2,NAV2	3/92	2.02756
20_Summary	GO Biological Processes	GO:0006325	chromatin organization	-5.58832	-3.26976	60,1107,2099,3006,3020,3021,3146,3622,5080,6733,7150,8346,9324,9555,23451,1655	ACTB,CHD3,ESR1,H1-2,H3-3A,H3-3B,HMGB1,ING2,PAX6,SRPK2,TOP1,H2BC10,HMGN3,MACROH2A1,SF3B1,DDX5	16/-	5.58832
20_Member	GO Biological Processes	GO:0006325	chromatin organization	-5.58832	-3.26976	60,1107,2099,3006,3020,3021,3146,3622,5080,6733,7150,8346,9324,9555,23451	ACTB,CHD3,ESR1,H1-2,H3-3A,H3-3B,HMGB1,ING2,PAX6,SRPK2,TOP1,H2BC10,HMGN3,MACROH2A1,SF3B1	15/748	5.58832
20_Member	GO Biological Processes	GO:0006338	chromatin remodeling	-5.19368	-3.00172	60,1107,2099,3006,3020,3021,3146,5080,6733,7150,8346,9555,23451	ACTB,CHD3,ESR1,H1-2,H3-3A,H3-3B,HMGB1,PAX6,SRPK2,TOP1,H2BC10,MACROH2A1,SF3B1	13/609	5.19368
20_Member	Reactome Gene Sets	R-HSA-3108232	SUMO E3 ligases SUMOylate target proteins	-2.76398	-1.20419	1107,1655,2099,3622,7150	CHD3,DDX5,ESR1,ING2,TOP1	5/182	2.76398
20_Member	Reactome Gene Sets	R-HSA-2990846	SUMOylation	-2.70247	-1.16539	1107,1655,2099,3622,7150	CHD3,DDX5,ESR1,ING2,TOP1	5/188	2.70247
									0
									0
									0
									0
									0
									0

## Sheet: D - GO terms Beta3
GroupID	Category	Term	Description	LogP	Log(q-value)	Genes	Symbols	InTerm_InList	neglogp
1_Summary	Reactome Gene Sets	R-HSA-9711123	Cellular response to chemical stress	-10.597	-6.33562	475,1026,1349,1350,2877,2878,4697,7295,54205,81502,2271,4190,4694,4718,27089,5611,6235,8655,28956,51065,516,2947,2641	ATOX1,CDKN1A,COX7B,COX7C,GPX2,GPX3,NDUFA4,TXN,CYCS,HM13,FH,MDH1,NDUFA1,NDUFC2,UQCRQ,DNAJC3,RPS29,DYNLL1,LAMTOR2,RPS27L,ATP5MC1,GSTM3,GCG	23/-	10.597
1_Member	Reactome Gene Sets	R-HSA-9711123	Cellular response to chemical stress	-10.597	-6.33562	475,1026,1349,1350,2877,2878,4697,7295,54205,81502	ATOX1,CDKN1A,COX7B,COX7C,GPX2,GPX3,NDUFA4,TXN,CYCS,HM13	10/199	10.597
1_Member	GO Biological Processes	GO:0009060	aerobic respiration	-9.93818	-5.97785	1349,1350,2271,4190,4694,4697,4718,27089,54205	COX7B,COX7C,FH,MDH1,NDUFA1,NDUFA4,NDUFC2,UQCRQ,CYCS	9/163	9.93818
1_Member	Reactome Gene Sets	R-HSA-2262752	Cellular responses to stress	-9.72888	-5.94465	475,1026,1349,1350,2877,2878,4697,5611,6235,7295,8655,28956,51065,54205,81502	ATOX1,CDKN1A,COX7B,COX7C,GPX2,GPX3,NDUFA4,DNAJC3,RPS29,TXN,DYNLL1,LAMTOR2,RPS27L,CYCS,HM13	15/788	9.72888
1_Member	Reactome Gene Sets	R-HSA-1428517	The citric acid (TCA) cycle and respiratory electron transport	-9.5972	-5.9379	516,1349,1350,2271,4694,4697,4718,27089,54205	ATP5MC1,COX7B,COX7C,FH,NDUFA1,NDUFA4,NDUFC2,UQCRQ,CYCS	9/178	9.5972
1_Member	Reactome Gene Sets	R-HSA-163200	Respiratory electron transport, ATP synthesis by chemiosmotic coupling, and heat production by uncoupling proteins.	-9.33449	-5.7721	516,1349,1350,4694,4697,4718,27089,54205	ATP5MC1,COX7B,COX7C,NDUFA1,NDUFA4,NDUFC2,UQCRQ,CYCS	8/127	9.33449
1_Member	GO Biological Processes	GO:0045333	cellular respiration	-9.24577	-5.76256	1349,1350,2271,4190,4694,4697,4718,27089,54205	COX7B,COX7C,FH,MDH1,NDUFA1,NDUFA4,NDUFC2,UQCRQ,CYCS	9/195	9.24577
1_Member	KEGG Pathway	hsa00190	Oxidative phosphorylation	-9.14825	-5.73199	516,1349,1350,4694,4697,4718,27089,54205	ATP5MC1,COX7B,COX7C,NDUFA1,NDUFA4,NDUFC2,UQCRQ,CYCS	8/134	9.14825
1_Member	Reactome Gene Sets	R-HSA-5628897	TP53 Regulates Metabolic Genes	-8.96994	-5.61168	1349,1350,2877,4697,7295,28956,54205	COX7B,COX7C,GPX2,NDUFA4,TXN,LAMTOR2,CYCS	7/87	8.96994
1_Member	GO Biological Processes	GO:0019646	aerobic electron transport chain	-8.89991	-5.59279	1349,1350,4694,4697,4718,27089,54205	COX7B,COX7C,NDUFA1,NDUFA4,NDUFC2,UQCRQ,CYCS	7/89	8.89991
1_Member	KEGG Pathway	hsa05016	Huntington disease	-8.77444	-5.54968	516,1349,1350,2877,2878,4694,4697,4718,27089,54205	ATP5MC1,COX7B,COX7C,GPX2,GPX3,NDUFA1,NDUFA4,NDUFC2,UQCRQ,CYCS	10/306	8.77444
1_Member	GO Biological Processes	GO:0042773	ATP synthesis coupled electron transport	-8.73185	-5.54968	1349,1350,4694,4697,4718,27089,54205	COX7B,COX7C,NDUFA1,NDUFA4,NDUFC2,UQCRQ,CYCS	7/94	8.73185
1_Member	GO Biological Processes	GO:0042775	mitochondrial ATP synthesis coupled electron transport	-8.73185	-5.54968	1349,1350,4694,4697,4718,27089,54205	COX7B,COX7C,NDUFA1,NDUFA4,NDUFC2,UQCRQ,CYCS	7/94	8.73185
1_Member	Reactome Gene Sets	R-HSA-611105	Respiratory electron transport	-8.45192	-5.30451	1349,1350,4694,4697,4718,27089,54205	COX7B,COX7C,NDUFA1,NDUFA4,NDUFC2,UQCRQ,CYCS	7/103	8.45192
1_Member	GO Biological Processes	GO:0022900	electron transport chain	-8.32925	-5.21402	1349,1350,2877,4694,4697,4718,27089,54205	COX7B,COX7C,GPX2,NDUFA1,NDUFA4,NDUFC2,UQCRQ,CYCS	8/170	8.32925
1_Member	GO Biological Processes	GO:0015980	energy derivation by oxidation of organic compounds	-8.09296	-5.04836	1349,1350,2271,4190,4694,4697,4718,27089,54205	COX7B,COX7C,FH,MDH1,NDUFA1,NDUFA4,NDUFC2,UQCRQ,CYCS	9/264	8.09296
1_Member	KEGG Pathway	hsa05012	Parkinson disease	-8.06453	-5.04836	516,1349,1350,4694,4697,4718,7295,27089,54205	ATP5MC1,COX7B,COX7C,NDUFA1,NDUFA4,NDUFC2,TXN,UQCRQ,CYCS	9/266	8.06453
1_Member	GO Biological Processes	GO:0022904	respiratory electron transport chain	-8.06419	-5.04836	1349,1350,4694,4697,4718,27089,54205	COX7B,COX7C,NDUFA1,NDUFA4,NDUFC2,UQCRQ,CYCS	7/117	8.06419
1_Member	KEGG Pathway	hsa05014	Amyotrophic lateral sclerosis	-8.05445	-5.04836	516,1349,1350,2877,2878,4694,4697,4718,27089,54205	ATP5MC1,COX7B,COX7C,GPX2,GPX3,NDUFA1,NDUFA4,NDUFC2,UQCRQ,CYCS	10/364	8.05445
1_Member	GO Biological Processes	GO:0006091	generation of precursor metabolites and energy	-7.96495	-5.00206	1349,1350,2271,2877,4190,4694,4697,4718,27089,54205	COX7B,COX7C,FH,GPX2,MDH1,NDUFA1,NDUFA4,NDUFC2,UQCRQ,CYCS	10/372	7.96495
1_Member	GO Biological Processes	GO:0006119	oxidative phosphorylation	-7.96239	-5.00206	1349,1350,4694,4697,4718,27089,54205	COX7B,COX7C,NDUFA1,NDUFA4,NDUFC2,UQCRQ,CYCS	7/121	7.96239
1_Member	KEGG Pathway	hsa05208	Chemical carcinogenesis - reactive oxygen species	-7.40963	-4.4907	516,1349,1350,2947,4694,4697,4718,27089	ATP5MC1,COX7B,COX7C,GSTM3,NDUFA1,NDUFA4,NDUFC2,UQCRQ	8/223	7.40963
1_Member	KEGG Pathway	hsa04714	Thermogenesis	-7.27692	-4.37729	516,1349,1350,2641,4694,4697,4718,27089	ATP5MC1,COX7B,COX7C,GCG,NDUFA1,NDUFA4,NDUFC2,UQCRQ	8/232	7.27692
1_Member	KEGG Pathway	hsa04932	Non-alcoholic fatty liver disease	-7.21858	-4.33743	1349,1350,4694,4697,4718,27089,54205	COX7B,COX7C,NDUFA1,NDUFA4,NDUFC2,UQCRQ,CYCS	7/155	7.21858
1_Member	KEGG Pathway	hsa05022	Pathways of neurodegeneration - multiple diseases	-6.96198	-4.09856	516,1349,1350,2877,2878,4694,4697,4718,27089,54205	ATP5MC1,COX7B,COX7C,GPX2,GPX3,NDUFA1,NDUFA4,NDUFC2,UQCRQ,CYCS	10/476	6.96198
1_Member	KEGG Pathway	hsa05020	Prion disease	-6.73497	-3.88859	516,1349,1350,4694,4697,4718,27089,54205	ATP5MC1,COX7B,COX7C,NDUFA1,NDUFA4,NDUFC2,UQCRQ,CYCS	8/273	6.73497
1_Member	GO Biological Processes	GO:0006123	mitochondrial electron transport, cytochrome c to oxygen	-6.54479	-3.73059	1349,1350,4697,54205	COX7B,COX7C,NDUFA4,CYCS	4/25	6.54479
1_Member	Reactome Gene Sets	R-HSA-9707564	Cytoprotection by HMOX1	-6.46812	-3.66916	1349,1350,4697,54205,81502	COX7B,COX7C,NDUFA4,CYCS,HM13	5/64	6.46812
1_Member	KEGG Pathway	hsa05415	Diabetic cardiomyopathy	-6.42099	-3.63676	516,1349,1350,4694,4697,4718,27089	ATP5MC1,COX7B,COX7C,NDUFA1,NDUFA4,NDUFC2,UQCRQ	7/203	6.42099
1_Member	Reactome Gene Sets	R-HSA-3700989	Transcriptional Regulation by TP53	-5.81185	-3.04185	1026,1349,1350,2877,4697,7295,28956,54205	CDKN1A,COX7B,COX7C,GPX2,NDUFA4,TXN,LAMTOR2,CYCS	8/362	5.81185
1_Member	KEGG Pathway	hsa05010	Alzheimer disease	-5.62182	-2.86562	516,1349,1350,4694,4697,4718,27089,54205	ATP5MC1,COX7B,COX7C,NDUFA1,NDUFA4,NDUFC2,UQCRQ,CYCS	8/384	5.62182
1_Member	KEGG Pathway	hsa04260	Cardiac muscle contraction	-2.99712	-0.638411	1349,1350,27089	COX7B,COX7C,UQCRQ	3/87	2.99712
1_Member	GO Biological Processes	GO:1902600	proton transmembrane transport	-2.35742	-0.133484	516,1349,1350	ATP5MC1,COX7B,COX7C	3/146	2.35742
2_Summary	Reactome Gene Sets	R-HSA-3299685	Detoxification of Reactive Oxygen Species	-7.69059	-4.75145	475,2877,2878,7295,54205,2947,6723,6906,7276,26471	ATOX1,GPX2,GPX3,TXN,CYCS,GSTM3,SRM,SERPINA7,TTR,NUPR1	10/-	7.69059
2_Member	Reactome Gene Sets	R-HSA-3299685	Detoxification of Reactive Oxygen Species	-7.69059	-4.75145	475,2877,2878,7295,54205	ATOX1,GPX2,GPX3,TXN,CYCS	5/37	7.69059
2_Member	KEGG Pathway	hsa00480	Glutathione metabolism	-5.07378	-2.35649	2877,2878,2947,6723	GPX2,GPX3,GSTM3,SRM	4/57	5.07378
2_Member	KEGG Pathway	hsa04918	Thyroid hormone synthesis	-4.59886	-1.95029	2877,2878,6906,7276	GPX2,GPX3,SERPINA7,TTR	4/75	4.59886
2_Member	GO Biological Processes	GO:1990748	cellular detoxification	-3.99436	-1.4232	2877,2878,2947,7295	GPX2,GPX3,GSTM3,TXN	4/107	3.99436
2_Member	GO Biological Processes	GO:0097237	cellular response to toxic substance	-3.85872	-1.31755	2877,2878,2947,7295	GPX2,GPX3,GSTM3,TXN	4/116	3.85872
2_Member	GO Biological Processes	GO:0009636	response to toxic substance	-3.85463	-1.31755	2877,2878,2947,7295,26471	GPX2,GPX3,GSTM3,TXN,NUPR1	5/220	3.85463
2_Member	GO Biological Processes	GO:0098754	detoxification	-3.76076	-1.23976	2877,2878,2947,7295	GPX2,GPX3,GSTM3,TXN	4/123	3.76076
2_Member	GO Biological Processes	GO:0098869	cellular oxidant detoxification	-2.99712	-0.638411	2877,2878,7295	GPX2,GPX3,TXN	3/87	2.99712
3_Summary	Reactome Gene Sets	R-HSA-1799339	SRP-dependent cotranslational protein targeting to membrane	-6.66623	-3.83624	6235,6726,6748,28972,51065,90701,81502,2641,57393,54205,5066	RPS29,SRP9,SSR4,SPCS1,RPS27L,SEC11C,HM13,GCG,CLTRN,CYCS,PAM	11/-	6.66623
3_Member	Reactome Gene Sets	R-HSA-1799339	SRP-dependent cotranslational protein targeting to membrane	-6.66623	-3.83624	6235,6726,6748,28972,51065,90701	RPS29,SRP9,SSR4,SPCS1,RPS27L,SEC11C	6/113	6.66623
3_Member	GO Biological Processes	GO:0006465	signal peptide processing	-5.41035	-2.66751	28972,81502,90701	SPCS1,HM13,SEC11C	3/14	5.41035
3_Member	Reactome Gene Sets	R-HSA-422085	Synthesis, secretion, and deacylation of Ghrelin	-4.98863	-2.28357	2641,28972,90701	GCG,SPCS1,SEC11C	3/19	4.98863
3_Member	Reactome Gene Sets	R-HSA-381771	Synthesis, secretion, and inactivation of Glucagon-like Peptide-1 (GLP-1)	-4.8525	-2.17092	2641,28972,90701	GCG,SPCS1,SEC11C	3/21	4.8525
3_Member	KEGG Pathway	hsa03060	Protein export	-4.72953	-2.05924	6726,28972,90701	SRP9,SPCS1,SEC11C	3/23	4.72953
3_Member	Reactome Gene Sets	R-HSA-400508	Incretin synthesis, secretion, and inactivation	-4.67224	-2.01294	2641,28972,90701	GCG,SPCS1,SEC11C	3/24	4.67224
3_Member	Reactome Gene Sets	R-HSA-2980736	Peptide hormone metabolism	-4.30619	-1.6783	2641,28972,57393,90701	GCG,SPCS1,CLTRN,SEC11C	4/89	4.30619
3_Member	Reactome Gene Sets	R-HSA-72766	Translation	-4.29274	-1.67484	6235,6726,6748,28972,51065,90701	RPS29,SRP9,SSR4,SPCS1,RPS27L,SEC11C	6/292	4.29274
3_Member	GO Biological Processes	GO:0016485	protein processing	-2.99668	-0.638411	28972,54205,81502,90701	SPCS1,CYCS,HM13,SEC11C	4/196	2.99668
3_Member	GO Biological Processes	GO:0006518	peptide metabolic process	-2.98271	-0.629835	5066,6235,28972,51065,81502,90701	PAM,RPS29,SPCS1,RPS27L,HM13,SEC11C	6/513	2.98271
3_Member	GO Biological Processes	GO:0051604	protein maturation	-2.41774	-0.181691	28972,54205,81502,90701	SPCS1,CYCS,HM13,SEC11C	4/283	2.41774
3_Member	GO Biological Processes	GO:0043603	amide metabolic process	-2.04011	0	5066,6235,28972,51065,81502,90701	PAM,RPS29,SPCS1,RPS27L,HM13,SEC11C	6/799	2.04011
4_Summary	Reactome Gene Sets	R-HSA-446203	Asparagine N-linked glycosylation	-5.25565	-2.52577	1603,5589,8655,10282,23423,29880,54344,175,23071,200185	DAD1,PRKCSH,DYNLL1,BET1,TMED3,ALG5,DPM3,AGA,ERP44,KRTCAP2	10/-	5.25565
4_Member	Reactome Gene Sets	R-HSA-446203	Asparagine N-linked glycosylation	-5.25565	-2.52577	1603,5589,8655,10282,23423,29880,54344	DAD1,PRKCSH,DYNLL1,BET1,TMED3,ALG5,DPM3	7/304	5.25565
4_Member	GO Biological Processes	GO:0009100	glycoprotein metabolic process	-4.88268	-2.18952	175,1603,5589,23071,29880,54344,200185	AGA,DAD1,PRKCSH,ERP44,ALG5,DPM3,KRTCAP2	7/347	4.88268
4_Member	KEGG Pathway	hsa00510	N-Glycan biosynthesis	-3.70436	-1.19888	1603,29880,54344	DAD1,ALG5,DPM3	3/50	3.70436
4_Member	GO Biological Processes	GO:0006487	protein N-linked glycosylation	-3.23642	-0.807342	1603,29880,200185	DAD1,ALG5,KRTCAP2	3/72	3.23642
4_Member	GO Biological Processes	GO:0006486	protein glycosylation	-2.81928	-0.507313	1603,29880,54344,200185	DAD1,ALG5,DPM3,KRTCAP2	4/219	2.81928
4_Member	GO Biological Processes	GO:0043413	macromolecule glycosylation	-2.81928	-0.507313	1603,29880,54344,200185	DAD1,ALG5,DPM3,KRTCAP2	4/219	2.81928
4_Member	GO Biological Processes	GO:0070085	glycosylation	-2.70762	-0.419389	1603,29880,54344,200185	DAD1,ALG5,DPM3,KRTCAP2	4/235	2.70762
4_Member	GO Biological Processes	GO:0009101	glycoprotein biosynthetic process	-2.4564	-0.207884	1603,29880,54344,200185	DAD1,ALG5,DPM3,KRTCAP2	4/276	2.4564
5_Summary	GO Biological Processes	GO:0042771	intrinsic apoptotic signaling pathway in response to DNA damage by p53 class mediator	-4.37412	-1.73601	1026,26471,51065,54205,2947,92196	CDKN1A,NUPR1,RPS27L,CYCS,GSTM3,DAPL1	6/-	4.37412
5_Member	GO Biological Processes	GO:0042771	intrinsic apoptotic signaling pathway in response to DNA damage by p53 class mediator	-4.37412	-1.73601	1026,26471,51065	CDKN1A,NUPR1,RPS27L	3/30	4.37412
5_Member	GO Biological Processes	GO:0072332	intrinsic apoptotic signaling pathway by p53 class mediator	-3.58122	-1.09072	1026,26471,51065	CDKN1A,NUPR1,RPS27L	3/55	3.58122
5_Member	GO Biological Processes	GO:0097193	intrinsic apoptotic signaling pathway	-3.31578	-0.8606	1026,26471,51065,54205	CDKN1A,NUPR1,RPS27L,CYCS	4/161	3.31578
5_Member	GO Biological Processes	GO:0008630	intrinsic apoptotic signaling pathway in response to DNA damage	-3.21889	-0.807342	1026,26471,51065	CDKN1A,NUPR1,RPS27L	3/73	3.21889
5_Member	KEGG Pathway	hsa01524	Platinum drug resistance	-3.21889	-0.807342	1026,2947,54205	CDKN1A,GSTM3,CYCS	3/73	3.21889
5_Member	GO Biological Processes	GO:0097190	apoptotic signaling pathway	-3.17162	-0.767597	1026,26471,51065,54205,92196	CDKN1A,NUPR1,RPS27L,CYCS,DAPL1	5/310	3.17162
5_Member	GO Biological Processes	GO:0072331	signal transduction by p53 class mediator	-2.96855	-0.621008	1026,26471,51065	CDKN1A,NUPR1,RPS27L	3/89	2.96855
6_Summary	GO Biological Processes	GO:1901137	carbohydrate derivative biosynthetic process	-4.25631	-1.64816	516,1603,4694,4718,4830,29880,54344,200185,4697,4190,7276,25996,1152	ATP5MC1,DAD1,NDUFA1,NDUFC2,NME1,ALG5,DPM3,KRTCAP2,NDUFA4,MDH1,TTR,REXO2,CKB	13/-	4.25631
6_Member	GO Biological Processes	GO:1901137	carbohydrate derivative biosynthetic process	-4.25631	-1.64816	516,1603,4694,4718,4830,29880,54344,200185	ATP5MC1,DAD1,NDUFA1,NDUFC2,NME1,ALG5,DPM3,KRTCAP2	8/594	4.25631
6_Member	GO Biological Processes	GO:0009206	purine ribonucleoside triphosphate biosynthetic process	-4.16005	-1.56145	516,4694,4718,4830	ATP5MC1,NDUFA1,NDUFC2,NME1	4/97	4.16005
6_Member	GO Biological Processes	GO:0009145	purine nucleoside triphosphate biosynthetic process	-4.14268	-1.55342	516,4694,4718,4830	ATP5MC1,NDUFA1,NDUFC2,NME1	4/98	4.14268
6_Member	GO Biological Processes	GO:0009201	ribonucleoside triphosphate biosynthetic process	-4.05858	-1.47847	516,4694,4718,4830	ATP5MC1,NDUFA1,NDUFC2,NME1	4/103	4.05858
6_Member	GO Biological Processes	GO:0009142	nucleoside triphosphate biosynthetic process	-3.88787	-1.33409	516,4694,4718,4830	ATP5MC1,NDUFA1,NDUFC2,NME1	4/114	3.88787
6_Member	GO Biological Processes	GO:0006120	mitochondrial electron transport, NADH to ubiquinone	-3.81255	-1.28359	4694,4697,4718	NDUFA1,NDUFA4,NDUFC2	3/46	3.81255
6_Member	GO Biological Processes	GO:0055086	nucleobase-containing small molecule metabolic process	-3.60448	-1.10655	516,4190,4694,4718,4830,7276,25996	ATP5MC1,MDH1,NDUFA1,NDUFC2,NME1,TTR,REXO2	7/555	3.60448
6_Member	GO Biological Processes	GO:0009205	purine ribonucleoside triphosphate metabolic process	-3.51065	-1.03462	516,4694,4718,4830	ATP5MC1,NDUFA1,NDUFC2,NME1	4/143	3.51065
6_Member	GO Biological Processes	GO:0009144	purine nucleoside triphosphate metabolic process	-3.45398	-0.98501	516,4694,4718,4830	ATP5MC1,NDUFA1,NDUFC2,NME1	4/148	3.45398
6_Member	GO Biological Processes	GO:0009199	ribonucleoside triphosphate metabolic process	-3.43188	-0.969865	516,4694,4718,4830	ATP5MC1,NDUFA1,NDUFC2,NME1	4/150	3.43188
6_Member	GO Biological Processes	GO:0072521	purine-containing compound metabolic process	-3.27807	-0.829626	516,4190,4694,4718,4830,7276	ATP5MC1,MDH1,NDUFA1,NDUFC2,NME1,TTR	6/450	3.27807
6_Member	GO Biological Processes	GO:0009141	nucleoside triphosphate metabolic process	-3.25601	-0.814195	516,4694,4718,4830	ATP5MC1,NDUFA1,NDUFC2,NME1	4/167	3.25601
6_Member	GO Biological Processes	GO:0015986	proton motive force-driven ATP synthesis	-3.21889	-0.807342	516,4694,4718	ATP5MC1,NDUFA1,NDUFC2	3/73	3.21889
6_Member	GO Biological Processes	GO:0009117	nucleotide metabolic process	-3.1412	-0.743165	516,4190,4694,4718,4830,25996	ATP5MC1,MDH1,NDUFA1,NDUFC2,NME1,REXO2	6/478	3.1412
6_Member	GO Biological Processes	GO:0006753	nucleoside phosphate metabolic process	-3.09918	-0.70705	516,4190,4694,4718,4830,25996	ATP5MC1,MDH1,NDUFA1,NDUFC2,NME1,REXO2	6/487	3.09918
6_Member	GO Biological Processes	GO:0009152	purine ribonucleotide biosynthetic process	-3.01318	-0.638411	516,4694,4718,4830	ATP5MC1,NDUFA1,NDUFC2,NME1	4/194	3.01318
6_Member	GO Biological Processes	GO:0006754	ATP biosynthetic process	-3.01166	-0.638411	516,4694,4718	ATP5MC1,NDUFA1,NDUFC2	3/86	3.01166
6_Member	GO Biological Processes	GO:0009260	ribonucleotide biosynthetic process	-2.90142	-0.564345	516,4694,4718,4830	ATP5MC1,NDUFA1,NDUFC2,NME1	4/208	2.90142
6_Member	GO Biological Processes	GO:0090407	organophosphate biosynthetic process	-2.86482	-0.532881	516,1152,4694,4718,4830,54344	ATP5MC1,CKB,NDUFA1,NDUFC2,NME1,DPM3	6/541	2.86482
6_Member	GO Biological Processes	GO:0046390	ribose phosphate biosynthetic process	-2.84861	-0.521753	516,4694,4718,4830	ATP5MC1,NDUFA1,NDUFC2,NME1	4/215	2.84861
6_Member	GO Biological Processes	GO:0006164	purine nucleotide biosynthetic process	-2.74847	-0.450903	516,4694,4718,4830	ATP5MC1,NDUFA1,NDUFC2,NME1	4/229	2.74847
6_Member	GO Biological Processes	GO:0072522	purine-containing compound biosynthetic process	-2.68763	-0.403991	516,4694,4718,4830	ATP5MC1,NDUFA1,NDUFC2,NME1	4/238	2.68763
6_Member	GO Biological Processes	GO:0046034	ATP metabolic process	-2.61757	-0.33848	516,4694,4718	ATP5MC1,NDUFA1,NDUFC2	3/118	2.61757
6_Member	GO Biological Processes	GO:0006163	purine nucleotide metabolic process	-2.59073	-0.320596	516,4190,4694,4718,4830	ATP5MC1,MDH1,NDUFA1,NDUFC2,NME1	5/420	2.59073
6_Member	GO Biological Processes	GO:0009165	nucleotide biosynthetic process	-2.53124	-0.269885	516,4694,4718,4830	ATP5MC1,NDUFA1,NDUFC2,NME1	4/263	2.53124
6_Member	GO Biological Processes	GO:1901293	nucleoside phosphate biosynthetic process	-2.51946	-0.262424	516,4694,4718,4830	ATP5MC1,NDUFA1,NDUFC2,NME1	4/265	2.51946
6_Member	KEGG Pathway	hsa04723	Retrograde endocannabinoid signaling	-2.34095	-0.120985	4694,4697,4718	NDUFA1,NDUFA4,NDUFC2	3/148	2.34095
6_Member	GO Biological Processes	GO:0009150	purine ribonucleotide metabolic process	-2.13434	0	516,4694,4718,4830	ATP5MC1,NDUFA1,NDUFC2,NME1	4/341	2.13434
6_Member	GO Biological Processes	GO:0009259	ribonucleotide metabolic process	-2.05349	0	516,4694,4718,4830	ATP5MC1,NDUFA1,NDUFC2,NME1	4/360	2.05349
6_Member	GO Biological Processes	GO:0019693	ribose phosphate metabolic process	-2.01692	0	516,4694,4718,4830	ATP5MC1,NDUFA1,NDUFC2,NME1	4/369	2.01692
7_Summary	Reactome Gene Sets	R-HSA-6798695	Neutrophil degranulation	-3.98534	-1.42295	175,4718,5611,7276,8655,23071,28956,7873,23753,51303,81502	AGA,NDUFC2,DNAJC3,TTR,DYNLL1,ERP44,LAMTOR2,MANF,SDF2L1,FKBP11,HM13	11/-	3.98534
7_Member	Reactome Gene Sets	R-HSA-6798695	Neutrophil degranulation	-3.98534	-1.42295	175,4718,5611,7276,8655,23071,28956	AGA,NDUFC2,DNAJC3,TTR,DYNLL1,ERP44,LAMTOR2	7/481	3.98534
7_Member	GO Biological Processes	GO:0035966	response to topologically incorrect protein	-3.52224	-1.03903	5611,7873,23071,23753	DNAJC3,MANF,ERP44,SDF2L1	4/142	3.52224
7_Member	GO Biological Processes	GO:0006457	protein folding	-2.81928	-0.507313	5611,23071,23753,51303	DNAJC3,ERP44,SDF2L1,FKBP11	4/219	2.81928
7_Member	GO Biological Processes	GO:0034976	response to endoplasmic reticulum stress	-2.79054	-0.488219	5611,23071,23753,81502	DNAJC3,ERP44,SDF2L1,HM13	4/223	2.79054
7_Member	GO Biological Processes	GO:0006986	response to unfolded protein	-2.59687	-0.322284	5611,7873,23071	DNAJC3,MANF,ERP44	3/120	2.59687
8_Summary	GO Biological Processes	GO:0006888	endoplasmic reticulum to Golgi vesicle-mediated transport	-3.73385	-1.22068	10282,23423,51124,146456,8655	BET1,TMED3,IER3IP1,TMED6,DYNLL1	5/-	3.73385
8_Member	GO Biological Processes	GO:0006888	endoplasmic reticulum to Golgi vesicle-mediated transport	-3.73385	-1.22068	10282,23423,51124,146456	BET1,TMED3,IER3IP1,TMED6	4/125	3.73385
8_Member	Reactome Gene Sets	R-HSA-6807878	COPI-mediated anterograde transport	-2.81033	-0.503216	8655,10282,23423	DYNLL1,BET1,TMED3	3/101	2.81033
8_Member	GO Biological Processes	GO:0048193	Golgi vesicle transport	-2.42868	-0.188509	10282,23423,51124,146456	BET1,TMED3,IER3IP1,TMED6	4/281	2.42868
8_Member	GO Biological Processes	GO:0007030	Golgi organization	-2.37413	-0.146193	10282,23423,146456	BET1,TMED3,TMED6	3/144	2.37413
8_Member	Reactome Gene Sets	R-HSA-199977	ER to Golgi Anterograde Transport	-2.29298	-0.0846986	8655,10282,23423	DYNLL1,BET1,TMED3	3/154	2.29298
8_Member	Reactome Gene Sets	R-HSA-948021	Transport to the Golgi and subsequent modification	-2.07401	0	8655,10282,23423	DYNLL1,BET1,TMED3	3/185	2.07401
9_Summary	KEGG Pathway	hsa04141	Protein processing in endoplasmic reticulum	-3.21744	-0.807342	1603,5589,5611,6748,1114	DAD1,PRKCSH,DNAJC3,SSR4,CHGB	5/-	3.21744
9_Member	KEGG Pathway	hsa04141	Protein processing in endoplasmic reticulum	-3.21744	-0.807342	1603,5589,5611,6748	DAD1,PRKCSH,DNAJC3,SSR4	4/171	3.21744
9_Member	Reactome Gene Sets	R-HSA-8957275	Post-translational protein phosphorylation	-2.72704	-0.434162	1114,5589,5611	CHGB,PRKCSH,DNAJC3	3/108	2.72704
9_Member	Reactome Gene Sets	R-HSA-381426	Regulation of Insulin-like Growth Factor (IGF) transport and uptake by Insulin-like Growth Factor Binding Proteins (IGFBPs)	-2.54671	-0.280989	1114,5589,5611	CHGB,PRKCSH,DNAJC3	3/125	2.54671
10_Summary	GO Biological Processes	GO:0030901	midbrain development	-3.01166	-0.638411	1152,8655,27089	CKB,DYNLL1,UQCRQ	3/-	3.01166
10_Member	GO Biological Processes	GO:0030901	midbrain development	-3.01166	-0.638411	1152,8655,27089	CKB,DYNLL1,UQCRQ	3/86	3.01166
11_Summary	Reactome Gene Sets	R-HSA-192823	Viral mRNA Translation	-2.95452	-0.612244	5611,6235,51065,5589,1603,28956,8655	DNAJC3,RPS29,RPS27L,PRKCSH,DAD1,LAMTOR2,DYNLL1	7/-	2.95452
11_Member	Reactome Gene Sets	R-HSA-192823	Viral mRNA Translation	-2.95452	-0.612244	5611,6235,51065	DNAJC3,RPS29,RPS27L	3/90	2.95452
11_Member	Reactome Gene Sets	R-HSA-168273	Influenza Viral RNA Transcription and Replication	-2.4436	-0.199271	5611,6235,51065	DNAJC3,RPS29,RPS27L	3/136	2.4436
11_Member	Reactome Gene Sets	R-HSA-9678108	SARS-CoV-1 Infection	-2.39109	-0.159119	5589,6235,51065	PRKCSH,RPS29,RPS27L	3/142	2.39109
11_Member	Reactome Gene Sets	R-HSA-9694516	SARS-CoV-2 Infection	-2.33332	-0.117285	1603,5589,6235,51065	DAD1,PRKCSH,RPS29,RPS27L	4/299	2.33332
11_Member	Reactome Gene Sets	R-HSA-168255	Influenza Infection	-2.26975	-0.0690926	5611,6235,51065	DNAJC3,RPS29,RPS27L	3/157	2.26975
11_Member	Reactome Gene Sets	R-HSA-9711097	Cellular response to starvation	-2.26975	-0.0690926	6235,28956,51065	RPS29,LAMTOR2,RPS27L	3/157	2.26975
11_Member	Reactome Gene Sets	R-HSA-9824446	Viral Infection Pathways	-2.1228	0	1603,5589,5611,6235,8655,51065	DAD1,PRKCSH,DNAJC3,RPS29,DYNLL1,RPS27L	6/767	2.1228
12_Summary	GO Biological Processes	GO:0050708	regulation of protein secretion	-2.46202	-0.209261	2641,4345,5066,51124,7295,4830,1026	GCG,CD200,PAM,IER3IP1,TXN,NME1,CDKN1A	7/-	2.46202
12_Member	GO Biological Processes	GO:0050708	regulation of protein secretion	-2.46202	-0.209261	2641,4345,5066,51124	GCG,CD200,PAM,IER3IP1	4/275	2.46202
12_Member	GO Biological Processes	GO:0051223	regulation of protein transport	-2.20292	-0.00602403	2641,4345,5066,7295,51124	GCG,CD200,PAM,TXN,IER3IP1	5/519	2.20292
12_Member	GO Biological Processes	GO:0051099	positive regulation of binding	-2.13991	0	2641,4830,7295	GCG,NME1,TXN	3/175	2.13991
12_Member	GO Biological Processes	GO:0070201	regulation of establishment of protein localization	-2.11897	0	2641,4345,5066,7295,51124	GCG,CD200,PAM,TXN,IER3IP1	5/544	2.11897
12_Member	GO Biological Processes	GO:0051098	regulation of binding	-2.02093	0	1026,2641,4830,7295	CDKN1A,GCG,NME1,TXN	4/368	2.02093
13_Summary	GO Biological Processes	GO:0006886	intracellular protein transport	-2.3052	-0.0930585	1026,6726,23423,28972,81502,146456	CDKN1A,SRP9,TMED3,SPCS1,HM13,TMED6	6/-	2.3052
13_Member	GO Biological Processes	GO:0006886	intracellular protein transport	-2.3052	-0.0930585	1026,6726,23423,28972,81502,146456	CDKN1A,SRP9,TMED3,SPCS1,HM13,TMED6	6/702	2.3052
14_Summary	GO Biological Processes	GO:0008285	negative regulation of cell population proliferation	-2.07061	0	1026,4345,4830,10669,26471,57413	CDKN1A,CD200,NME1,CGREF1,NUPR1,TMIGD3	6/-	2.07061
14_Member	GO Biological Processes	GO:0008285	negative regulation of cell population proliferation	-2.07061	0	1026,4345,4830,10669,26471,57413	CDKN1A,CD200,NME1,CGREF1,NUPR1,TMIGD3	6/787	2.07061
14_Member	GO Biological Processes	GO:0043433	negative regulation of DNA-binding transcription factor activity	-2.02407	0	4345,26471,57413	CD200,NUPR1,TMIGD3	3/193	2.02407
									0
									0
									0
									0
									0
									0
									0
									0
									0
									0
									0
									0
									0
									0
									0
									0
									0
									0
									0
									0
									0
									0
									0
									0
									0
									0
									0
									0
									0
									0
									0
									0
									0
									0
									0
									0
									0
									0
									0
									0
									0
									0
									0
									0
									0
									0
									0
									0
									0
									0
									0
									0
									0
									0
									0
									0
									0
									0
									0
									0
									0
									0
									0
									0
									0
									0
									0
									0
									0
									0
									0
									0
									0
									0
									0
									0
									0
									0
									0
									0
									0
									0
									0
									0
									0
									0
									0
									0
									0
									0
									0
									0
									0
									0
									0
									0
									0
									0
									0
									0
									0
									0
									0
									0
									0
									0
									0
									0
									0
									0
									0
									0
									0
									0
									0
									0
									0
									0
									0
									0
									0
									0
									0
									0
									0
									0
									0
									0
									0
									0
									0
									0
									0
									0
									0
									0
									0
									0
									0
									0
									0
									0
									0
									0
									0
									0
									0
									0
									0
									0
									0
									0
									0
									0
									0
									0
									0
									0
									0
									0
									0
									0
									0
									0
									0
									0
									0
									0
									0
									0
									0
									0
									0
									0
									0
									0
									0
									0
									0
									0
									0
									0
									0
									0
									0
									0
									0
									0
									0
									0
									0
									0
									0
									0
									0
									0
									0
									0
									0
									0
									0
									0
									0
									0
									0
									0
									0
									0
									0
									0
									0
									0
									0
									0
									0
									0
									0
									0
									0
									0
									0
									0
									0
									0
									0
									0
									0
									0
									0
									0
									0
									0
									0
									0
									0
									0
									0
									0
									0
									0
									0
									0
									0
									0
									0
									0
									0
									0
									0
									0
									0
									0
									0
									0
									0
									0
									0
									0
									0

## Sheet: E - GO terms Beta4
GroupID	Category	Term	Description	LogP	Log(q-value)	Genes	Symbols	InTerm_InList	neglogp
1_Summary	Reactome Gene Sets	R-HSA-69278	Cell Cycle, Mitotic	-100	-96.0397	332,890,891,898,983,990,991,995,1019,1026,1031,1032,1058,1062,1063,1163,1460,1719,1869,1870,2010,2237,2305,3014,3020,3021,3065,3161,3320,3619,3837,3930,3978,4000,4001,4085,4171,4172,4173,4174,4175,4176,4751,4999,5111,5347,5422,5425,5501,5557,5686,5701,5702,5707,5719,5885,5901,5905,5928,5981,5982,5983,5984,5985,6117,6118,6119,6241,6418,6790,7029,7083,7112,7153,7283,7298,7443,7514,7846,8086,8243,83…	BIRC5,CCNA2,CCNB1,CCNE1,CDK1,CDC6,CDC20,CDC25C,CDK4,CDKN1A,CDKN2C,CDKN2D,CENPA,CENPE,CENPF,CKS1B,CSNK2B,DHFR,E2F1,E2F2,EMD,FEN1,FOXM1,H2AX,H3-3A,H3-3B,HDAC1,HMMR,HSP90AA1,INCENP,KPNB1,LBR,LIG1,LMNA,LMNB1,MAD2L1,MCM2,MCM3,MCM4,MCM5,MCM6,MCM7,NEK2,ORC2,PCNA,PLK1,POLA1,POLD2,PPP1CC,PRIM1,PSMA5,PSMC2,PSMC3,PSMD1,PSMD13,RAD21,RAN,RANGAP1,RBBP4,RFC1,RFC2,RFC3,RFC4,RFC5,RPA1,RPA2,RPA3,RRM2,SET,AURKA,TFD…	216/-	100
1_Member	Reactome Gene Sets	R-HSA-69278	Cell Cycle, Mitotic	-100	-96.0397	332,890,891,898,983,990,991,995,1019,1026,1031,1032,1058,1062,1063,1163,1460,1719,1869,1870,2010,2237,2305,3014,3020,3021,3065,3161,3320,3619,3837,3930,3978,4000,4001,4085,4171,4172,4173,4174,4175,4176,4751,4999,5111,5347,5422,5425,5501,5557,5686,5701,5702,5707,5719,5885,5901,5905,5928,5981,5982,5983,5984,5985,6117,6118,6119,6241,6418,6790,7029,7083,7112,7153,7283,7298,7443,7514,7846,8086,8243,83…	BIRC5,CCNA2,CCNB1,CCNE1,CDK1,CDC6,CDC20,CDC25C,CDK4,CDKN1A,CDKN2C,CDKN2D,CENPA,CENPE,CENPF,CKS1B,CSNK2B,DHFR,E2F1,E2F2,EMD,FEN1,FOXM1,H2AX,H3-3A,H3-3B,HDAC1,HMMR,HSP90AA1,INCENP,KPNB1,LBR,LIG1,LMNA,LMNB1,MAD2L1,MCM2,MCM3,MCM4,MCM5,MCM6,MCM7,NEK2,ORC2,PCNA,PLK1,POLA1,POLD2,PPP1CC,PRIM1,PSMA5,PSMC2,PSMC3,PSMD1,PSMD13,RAD21,RAN,RANGAP1,RBBP4,RFC1,RFC2,RFC3,RFC4,RFC5,RPA1,RPA2,RPA3,RRM2,SET,AURKA,TFD…	168/560	100
1_Member	Reactome Gene Sets	R-HSA-1640170	Cell Cycle	-100	-96.0397	332,672,890,891,898,983,990,991,995,1019,1026,1031,1032,1058,1062,1063,1163,1460,1719,1869,1870,2010,2237,2305,3014,3020,3021,3065,3161,3320,3619,3837,3930,3978,4000,4001,4085,4171,4172,4173,4174,4175,4176,4751,4869,4999,5111,5347,5422,5425,5501,5557,5686,5701,5702,5707,5719,5885,5888,5901,5905,5928,5931,5932,5981,5982,5983,5984,5985,6117,6118,6119,6241,6418,6790,7013,7029,7083,7112,7153,7283,729…	BIRC5,BRCA1,CCNA2,CCNB1,CCNE1,CDK1,CDC6,CDC20,CDC25C,CDK4,CDKN1A,CDKN2C,CDKN2D,CENPA,CENPE,CENPF,CKS1B,CSNK2B,DHFR,E2F1,E2F2,EMD,FEN1,FOXM1,H2AX,H3-3A,H3-3B,HDAC1,HMMR,HSP90AA1,INCENP,KPNB1,LBR,LIG1,LMNA,LMNB1,MAD2L1,MCM2,MCM3,MCM4,MCM5,MCM6,MCM7,NEK2,NPM1,ORC2,PCNA,PLK1,POLA1,POLD2,PPP1CC,PRIM1,PSMA5,PSMC2,PSMC3,PSMD1,PSMD13,RAD21,RAD51,RAN,RANGAP1,RBBP4,RBBP7,RBBP8,RFC1,RFC2,RFC3,RFC4,RFC5,RPA1…	191/691	100
1_Member	Reactome Gene Sets	R-HSA-68886	M Phase	-75.9044	-72.5462	332,891,983,991,1058,1062,1063,1460,2010,3014,3020,3021,3320,3619,3837,3930,4000,4001,4085,4751,5347,5501,5686,5701,5702,5707,5719,5885,5901,5905,6418,7112,7283,7443,7514,7846,8086,8243,8636,8815,9126,9133,9184,9212,9493,9702,9918,10051,10213,10376,10383,10403,10592,10726,10733,10762,10776,10844,11065,11130,11243,22919,23063,23244,23310,23354,23397,23421,23636,25906,26271,27338,29781,51433,51529,…	BIRC5,CCNB1,CDK1,CDC20,CENPA,CENPE,CENPF,CSNK2B,EMD,H2AX,H3-3A,H3-3B,HSP90AA1,INCENP,KPNB1,LBR,LMNA,LMNB1,MAD2L1,NEK2,PLK1,PPP1CC,PSMA5,PSMC2,PSMC3,PSMD1,PSMD13,RAD21,RAN,RANGAP1,SET,TMPO,TUBG1,VRK1,XPO1,TUBA1A,AAAS,SMC1A,SSNA1,BANF1,SMC3,CCNB2,BUB3,AURKB,KIF23,CEP57,NCAPD2,SMC4,PSMD14,TUBA1B,TUBB4B,NDC80,SMC2,NUDC,PLK4,NUP50,ARPP19,TUBGCP2,UBE2C,ZWINT,PMF1,MAPRE1,WAPL,PDS5A,NCAPD3,HAUS5,NCAPH,IT…	107/417	75.9044
1_Member	Reactome Gene Sets	R-HSA-69620	Cell Cycle Checkpoints	-70.0042	-66.6971	332,672,890,891,898,983,990,991,995,1026,1058,1062,1063,3014,3619,4085,4171,4172,4173,4174,4175,4176,4999,5347,5501,5686,5701,5702,5707,5719,5905,5932,5982,5983,5984,5985,6117,6118,6119,7468,7514,7533,8318,9088,9133,9134,9184,9212,9656,10111,10213,10403,10726,10926,11065,11073,11130,11243,22919,23421,23594,25906,27338,51433,51529,55143,55166,55388,57082,57405,63967,64105,64946,79003,79019,79184,7…	BIRC5,BRCA1,CCNA2,CCNB1,CCNE1,CDK1,CDC6,CDC20,CDC25C,CDKN1A,CENPA,CENPE,CENPF,H2AX,INCENP,MAD2L1,MCM2,MCM3,MCM4,MCM5,MCM6,MCM7,ORC2,PLK1,PPP1CC,PSMA5,PSMC2,PSMC3,PSMD1,PSMD13,RANGAP1,RBBP8,RFC2,RFC3,RFC4,RFC5,RPA1,RPA2,RPA3,NSD2,XPO1,YWHAH,CDC45,PKMYT1,CCNB2,CCNE2,BUB3,AURKB,MDC1,RAD50,PSMD14,NDC80,NUDC,DBF4,UBE2C,TOPBP1,ZWINT,PMF1,MAPRE1,ITGB3BP,ORC6,ANAPC15,UBE2S,ANAPC5,ANAPC11,CDCA8,CENPQ,MCM1…	89/293	70.0042
1_Member	Reactome Gene Sets	R-HSA-68877	Mitotic Prometaphase	-60.4785	-57.2963	332,891,983,991,1058,1062,1063,1460,3320,3619,4085,4751,5347,5501,5885,5905,7283,7514,7846,8243,8636,9126,9133,9184,9212,9702,9918,10051,10376,10383,10403,10592,10726,10733,10844,11130,11243,22919,23063,23244,23354,23397,23421,54930,55143,55166,57082,57405,64105,64151,64946,79003,79019,79441,79902,83540,84617,84790,91687,93323,113130,115106,147841,151246,151648,203068,220134,348235,348995,378708,…	BIRC5,CCNB1,CDK1,CDC20,CENPA,CENPE,CENPF,CSNK2B,HSP90AA1,INCENP,MAD2L1,NEK2,PLK1,PPP1CC,RAD21,RANGAP1,TUBG1,XPO1,TUBA1A,SMC1A,SSNA1,SMC3,CCNB2,BUB3,AURKB,CEP57,NCAPD2,SMC4,TUBA1B,TUBB4B,NDC80,SMC2,NUDC,PLK4,TUBGCP2,ZWINT,PMF1,MAPRE1,WAPL,PDS5A,HAUS5,NCAPH,ITGB3BP,HAUS4,CDCA8,CENPQ,KNL1,SPC25,CENPK,NCAPG,CENPH,MIS12,CENPM,HAUS3,NUP85,NUF2,TUBB6,TUBA1C,CENPL,HAUS8,CDCA5,HAUS1,SPC24,SGO2,SGO1,TUBB,S…	71/204	60.4785
1_Member	Reactome Gene Sets	R-HSA-2555396	Mitotic Metaphase and Anaphase	-60.3671	-57.2196	332,891,983,991,1058,1062,1063,2010,3619,3837,3930,4000,4001,4085,5347,5501,5686,5701,5702,5707,5719,5885,5901,5905,7112,7443,7514,7846,8243,8815,9126,9133,9184,9212,10213,10376,10383,10403,10726,11065,11130,11243,22919,23063,23244,23421,23636,25906,26271,27338,51433,51529,55143,55166,55706,57082,57405,64105,64946,79003,79019,79902,83540,84617,84790,91687,113130,147841,151246,151648,220134,348235…	BIRC5,CCNB1,CDK1,CDC20,CENPA,CENPE,CENPF,EMD,INCENP,KPNB1,LBR,LMNA,LMNB1,MAD2L1,PLK1,PPP1CC,PSMA5,PSMC2,PSMC3,PSMD1,PSMD13,RAD21,RAN,RANGAP1,TMPO,VRK1,XPO1,TUBA1A,SMC1A,BANF1,SMC3,CCNB2,BUB3,AURKB,PSMD14,TUBA1B,TUBB4B,NDC80,NUDC,UBE2C,ZWINT,PMF1,MAPRE1,WAPL,PDS5A,ITGB3BP,NUP62,ANAPC15,FBXO5,UBE2S,ANAPC5,ANAPC11,CDCA8,CENPQ,NDC1,KNL1,SPC25,CENPK,CENPH,MIS12,CENPM,NUP85,NUF2,TUBB6,TUBA1C,CENPL,CDCA…	75/237	60.3671
1_Member	Reactome Gene Sets	R-HSA-68882	Mitotic Anaphase	-59.223	-56.1377	332,891,983,991,1058,1062,1063,2010,3619,3837,3930,4000,4001,4085,5347,5501,5686,5701,5702,5707,5719,5885,5901,5905,7112,7443,7514,7846,8243,8815,9126,9133,9184,9212,10213,10376,10383,10403,10726,11065,11130,11243,22919,23063,23244,23421,23636,25906,27338,51433,51529,55143,55166,55706,57082,57405,64105,64946,79003,79019,79902,83540,84617,84790,91687,113130,147841,151246,151648,220134,348235,34899…	BIRC5,CCNB1,CDK1,CDC20,CENPA,CENPE,CENPF,EMD,INCENP,KPNB1,LBR,LMNA,LMNB1,MAD2L1,PLK1,PPP1CC,PSMA5,PSMC2,PSMC3,PSMD1,PSMD13,RAD21,RAN,RANGAP1,TMPO,VRK1,XPO1,TUBA1A,SMC1A,BANF1,SMC3,CCNB2,BUB3,AURKB,PSMD14,TUBA1B,TUBB4B,NDC80,NUDC,UBE2C,ZWINT,PMF1,MAPRE1,WAPL,PDS5A,ITGB3BP,NUP62,ANAPC15,UBE2S,ANAPC5,ANAPC11,CDCA8,CENPQ,NDC1,KNL1,SPC25,CENPK,CENPH,MIS12,CENPM,NUP85,NUF2,TUBB6,TUBA1C,CENPL,CDCA5,SPC2…	74/236	59.223
1_Member	Reactome Gene Sets	R-HSA-2500257	Resolution of Sister Chromatid Cohesion	-48.8662	-45.8836	332,891,983,991,1058,1062,1063,3619,4085,5347,5501,5885,5905,7514,7846,8243,9126,9133,9184,9212,10376,10383,10403,10726,11130,11243,22919,23063,23244,23421,55143,55166,57082,57405,64105,64946,79003,79019,79902,83540,84617,84790,91687,113130,147841,151246,151648,220134,348235,348995,378708,401541	BIRC5,CCNB1,CDK1,CDC20,CENPA,CENPE,CENPF,INCENP,MAD2L1,PLK1,PPP1CC,RAD21,RANGAP1,XPO1,TUBA1A,SMC1A,SMC3,CCNB2,BUB3,AURKB,TUBA1B,TUBB4B,NDC80,NUDC,ZWINT,PMF1,MAPRE1,WAPL,PDS5A,ITGB3BP,CDCA8,CENPQ,KNL1,SPC25,CENPK,CENPH,MIS12,CENPM,NUP85,NUF2,TUBB6,TUBA1C,CENPL,CDCA5,SPC24,SGO2,SGO1,SKA1,SKA2,NUP43,CENPS,CENPP	52/126	48.8662
1_Member	Reactome Gene Sets	R-HSA-2467813	Separation of Sister Chromatids	-48.0349	-45.0957	332,991,1058,1062,1063,3619,4085,5347,5501,5686,5701,5702,5707,5719,5885,5905,7514,7846,8243,9126,9184,9212,10213,10376,10383,10403,10726,11065,11130,11243,22919,23063,23244,23421,25906,27338,51433,51529,55143,55166,57082,57405,64105,64946,79003,79019,79902,83540,84617,84790,91687,113130,147841,151246,151648,220134,348235,348995,378708,401541	BIRC5,CDC20,CENPA,CENPE,CENPF,INCENP,MAD2L1,PLK1,PPP1CC,PSMA5,PSMC2,PSMC3,PSMD1,PSMD13,RAD21,RANGAP1,XPO1,TUBA1A,SMC1A,SMC3,BUB3,AURKB,PSMD14,TUBA1B,TUBB4B,NDC80,NUDC,UBE2C,ZWINT,PMF1,MAPRE1,WAPL,PDS5A,ITGB3BP,ANAPC15,UBE2S,ANAPC5,ANAPC11,CDCA8,CENPQ,KNL1,SPC25,CENPK,CENPH,MIS12,CENPM,NUP85,NUF2,TUBB6,TUBA1C,CENPL,CDCA5,SPC24,SGO2,SGO1,SKA1,SKA2,NUP43,CENPS,CENPP	60/191	48.0349
1_Member	Reactome Gene Sets	R-HSA-69618	Mitotic Spindle Checkpoint	-38.6279	-35.9348	332,991,1058,1062,1063,3619,4085,5347,5501,5905,7514,9184,9212,10403,10726,11065,11130,11243,22919,23421,25906,27338,51433,51529,55143,55166,57082,57405,64105,64946,79003,79019,79902,83540,91687,147841,151246,151648,220134,348235,348995,378708,401541	BIRC5,CDC20,CENPA,CENPE,CENPF,INCENP,MAD2L1,PLK1,PPP1CC,RANGAP1,XPO1,BUB3,AURKB,NDC80,NUDC,UBE2C,ZWINT,PMF1,MAPRE1,ITGB3BP,ANAPC15,UBE2S,ANAPC5,ANAPC11,CDCA8,CENPQ,KNL1,SPC25,CENPK,CENPH,MIS12,CENPM,NUP85,NUF2,CENPL,SPC24,SGO2,SGO1,SKA1,SKA2,NUP43,CENPS,CENPP	43/113	38.6279
1_Member	Reactome Gene Sets	R-HSA-5663220	RHO GTPases Activate Formins	-37.8886	-35.2183	60,71,332,991,1058,1062,1063,3619,4085,5216,5347,5501,5905,7514,7846,9184,9212,10376,10383,10403,10726,11130,11243,22919,23421,55143,55166,57082,57405,64105,64946,79003,79019,79902,83540,84617,84790,91687,147841,151246,151648,220134,348235,348995,378708,401541	ACTB,ACTG1,BIRC5,CDC20,CENPA,CENPE,CENPF,INCENP,MAD2L1,PFN1,PLK1,PPP1CC,RANGAP1,XPO1,TUBA1A,BUB3,AURKB,TUBA1B,TUBB4B,NDC80,NUDC,ZWINT,PMF1,MAPRE1,ITGB3BP,CDCA8,CENPQ,KNL1,SPC25,CENPK,CENPH,MIS12,CENPM,NUP85,NUF2,TUBB6,TUBA1C,CENPL,SPC24,SGO2,SGO1,SKA1,SKA2,NUP43,CENPS,CENPP	46/140	37.8886
1_Member	Reactome Gene Sets	R-HSA-9648025	EML4 and NUDC in mitotic spindle formation	-37.8595	-35.2002	332,991,1058,1062,1063,3619,4085,5347,5501,5905,7514,7846,9184,9212,10376,10383,10403,10726,11130,11243,22919,23421,55143,55166,57082,57405,64105,64946,79003,79019,79902,83540,84617,84790,91687,147841,151246,151648,220134,348235,348995,378708,401541	BIRC5,CDC20,CENPA,CENPE,CENPF,INCENP,MAD2L1,PLK1,PPP1CC,RANGAP1,XPO1,TUBA1A,BUB3,AURKB,TUBA1B,TUBB4B,NDC80,NUDC,ZWINT,PMF1,MAPRE1,ITGB3BP,CDCA8,CENPQ,KNL1,SPC25,CENPK,CENPH,MIS12,CENPM,NUP85,NUF2,TUBB6,TUBA1C,CENPL,SPC24,SGO2,SGO1,SKA1,SKA2,NUP43,CENPS,CENPP	43/117	37.8595
1_Member	Reactome Gene Sets	R-HSA-141424	Amplification of signal from the kinetochores	-34.9649	-32.337	332,991,1058,1062,1063,3619,4085,5347,5501,5905,7514,9184,9212,10403,10726,11130,11243,22919,23421,55143,55166,57082,57405,64105,64946,79003,79019,79902,83540,91687,147841,151246,151648,220134,348235,348995,378708,401541	BIRC5,CDC20,CENPA,CENPE,CENPF,INCENP,MAD2L1,PLK1,PPP1CC,RANGAP1,XPO1,BUB3,AURKB,NDC80,NUDC,ZWINT,PMF1,MAPRE1,ITGB3BP,CDCA8,CENPQ,KNL1,SPC25,CENPK,CENPH,MIS12,CENPM,NUP85,NUF2,CENPL,SPC24,SGO2,SGO1,SKA1,SKA2,NUP43,CENPS,CENPP	38/96	34.9649
1_Member	Reactome Gene Sets	R-HSA-141444	Amplification of signal from unattached kinetochores via a MAD2 inhibitory signal	-34.9649	-32.337	332,991,1058,1062,1063,3619,4085,5347,5501,5905,7514,9184,9212,10403,10726,11130,11243,22919,23421,55143,55166,57082,57405,64105,64946,79003,79019,79902,83540,91687,147841,151246,151648,220134,348235,348995,378708,401541	BIRC5,CDC20,CENPA,CENPE,CENPF,INCENP,MAD2L1,PLK1,PPP1CC,RANGAP1,XPO1,BUB3,AURKB,NDC80,NUDC,ZWINT,PMF1,MAPRE1,ITGB3BP,CDCA8,CENPQ,KNL1,SPC25,CENPK,CENPH,MIS12,CENPM,NUP85,NUF2,CENPL,SPC24,SGO2,SGO1,SKA1,SKA2,NUP43,CENPS,CENPP	38/96	34.9649
1_Member	Reactome Gene Sets	R-HSA-195258	RHO GTPase Effectors	-30.552	-28.0149	60,71,332,801,805,991,995,1058,1062,1063,3014,3020,3021,3619,4085,5216,5300,5347,5501,5905,7514,7533,7846,9055,9184,9212,10376,10383,10403,10726,11113,11130,11243,22919,23421,55143,55166,57082,57405,64105,64946,79003,79019,79902,83540,84617,84790,91687,94239,147841,151246,151648,220134,348235,348995,378708,401541	ACTB,ACTG1,BIRC5,CALM1,CALM2,CDC20,CDC25C,CENPA,CENPE,CENPF,H2AX,H3-3A,H3-3B,INCENP,MAD2L1,PFN1,PIN1,PLK1,PPP1CC,RANGAP1,XPO1,YWHAH,TUBA1A,PRC1,BUB3,AURKB,TUBA1B,TUBB4B,NDC80,NUDC,CIT,ZWINT,PMF1,MAPRE1,ITGB3BP,CDCA8,CENPQ,KNL1,SPC25,CENPK,CENPH,MIS12,CENPM,NUP85,NUF2,TUBB6,TUBA1C,CENPL,H2AZ2,SPC24,SGO2,SGO1,SKA1,SKA2,NUP43,CENPS,CENPP	57/326	30.552
1_Member	Reactome Gene Sets	R-HSA-9716542	Signaling by Rho GTPases, Miro GTPases and RHOBTB3	-29.1851	-26.6946	60,71,332,801,805,898,991,995,1058,1062,1063,1894,2010,2873,3014,3020,3021,3320,3619,3930,4001,4085,4698,5216,5300,5347,5501,5905,7112,7170,7171,7514,7533,7846,7919,8086,9055,9184,9212,9352,9824,10134,10250,10376,10383,10403,10574,10576,10726,10963,11113,11130,11243,22919,23421,27316,29127,54443,55143,55166,55704,57082,57405,64105,64946,79003,79019,79902,83540,84617,84790,91687,94239,147841,15124…	ACTB,ACTG1,BIRC5,CALM1,CALM2,CCNE1,CDC20,CDC25C,CENPA,CENPE,CENPF,ECT2,EMD,GPS1,H2AX,H3-3A,H3-3B,HSP90AA1,INCENP,LBR,LMNB1,MAD2L1,NDUFA5,PFN1,PIN1,PLK1,PPP1CC,RANGAP1,TMPO,TPM3,TPM4,XPO1,YWHAH,TUBA1A,DDX39B,AAAS,PRC1,BUB3,AURKB,TXNL1,ARHGAP11A,BCAP31,SRRM1,TUBA1B,TUBB4B,NDC80,CCT7,CCT2,NUDC,STIP1,CIT,ZWINT,PMF1,MAPRE1,ITGB3BP,RBMX,RACGAP1,ANLN,CDCA8,CENPQ,CCDC88A,KNL1,SPC25,CENPK,CENPH,MIS12,CENP…	81/722	29.1851
1_Member	Reactome Gene Sets	R-HSA-194315	Signaling by Rho GTPases	-29.1193	-26.6432	60,71,332,801,805,991,995,1058,1062,1063,1894,2010,2873,3014,3020,3021,3320,3619,3930,4001,4085,4698,5216,5300,5347,5501,5905,7112,7170,7171,7514,7533,7846,7919,8086,9055,9184,9212,9352,9824,10134,10250,10376,10383,10403,10574,10576,10726,10963,11113,11130,11243,22919,23421,27316,29127,54443,55143,55166,55704,57082,57405,64105,64946,79003,79019,79902,83540,84617,84790,91687,94239,147841,151246,15…	ACTB,ACTG1,BIRC5,CALM1,CALM2,CDC20,CDC25C,CENPA,CENPE,CENPF,ECT2,EMD,GPS1,H2AX,H3-3A,H3-3B,HSP90AA1,INCENP,LBR,LMNB1,MAD2L1,NDUFA5,PFN1,PIN1,PLK1,PPP1CC,RANGAP1,TMPO,TPM3,TPM4,XPO1,YWHAH,TUBA1A,DDX39B,AAAS,PRC1,BUB3,AURKB,TXNL1,ARHGAP11A,BCAP31,SRRM1,TUBA1B,TUBB4B,NDC80,CCT7,CCT2,NUDC,STIP1,CIT,ZWINT,PMF1,MAPRE1,ITGB3BP,RBMX,RACGAP1,ANLN,CDCA8,CENPQ,CCDC88A,KNL1,SPC25,CENPK,CENPH,MIS12,CENPM,NUP8…	80/706	29.1193
2_Summary	GO Biological Processes	GO:0000278	mitotic cell cycle	-85.0378	-81.2536	332,672,801,805,890,891,898,983,990,991,995,1019,1026,1033,1058,1062,1063,1163,1164,1869,1870,1894,1977,2146,2305,3550,3619,3832,3833,3835,3837,3925,3978,4085,4171,4172,4173,4175,4603,4751,5111,5347,5422,5536,5885,5888,5901,5932,6118,6790,6881,6993,7083,7272,7283,7443,7846,8086,8243,8318,8815,9055,9088,9126,9133,9134,9184,9212,9493,9656,9787,9833,9837,9918,10051,10111,10376,10383,10403,10460,1059…	BIRC5,BRCA1,CALM1,CALM2,CCNA2,CCNB1,CCNE1,CDK1,CDC6,CDC20,CDC25C,CDK4,CDKN1A,CDKN3,CENPA,CENPE,CENPF,CKS1B,CKS2,E2F1,E2F2,ECT2,EIF4E,EZH2,FOXM1,IK,INCENP,KIF11,KIFC1,KIF22,KPNB1,STMN1,LIG1,MAD2L1,MCM2,MCM3,MCM4,MCM6,MYBL1,NEK2,PCNA,PLK1,POLA1,PPP5C,RAD21,RAD51,RAN,RBBP8,RPA2,AURKA,TAF10,DYNLT1,TK1,TTK,TUBG1,VRK1,TUBA1A,AAAS,SMC1A,CDC45,BANF1,PRC1,PKMYT1,SMC3,CCNB2,CCNE2,BUB3,AURKB,KIF23,MDC1,DLGA…	237/-	85.0378
2_Member	GO Biological Processes	GO:0000278	mitotic cell cycle	-85.0378	-81.2536	332,672,801,805,890,891,898,983,990,991,995,1019,1026,1033,1058,1062,1063,1163,1164,1869,1870,1894,1977,2146,2305,3550,3619,3832,3833,3835,3837,3925,3978,4085,4171,4172,4173,4175,4603,4751,5111,5347,5422,5536,5885,5888,5901,5932,6118,6790,6881,6993,7083,7272,7283,7443,7846,8086,8243,8318,8815,9055,9088,9126,9133,9134,9184,9212,9493,9656,9787,9833,9837,9918,10051,10111,10376,10383,10403,10460,1059…	BIRC5,BRCA1,CALM1,CALM2,CCNA2,CCNB1,CCNE1,CDK1,CDC6,CDC20,CDC25C,CDK4,CDKN1A,CDKN3,CENPA,CENPE,CENPF,CKS1B,CKS2,E2F1,E2F2,ECT2,EIF4E,EZH2,FOXM1,IK,INCENP,KIF11,KIFC1,KIF22,KPNB1,STMN1,LIG1,MAD2L1,MCM2,MCM3,MCM4,MCM6,MYBL1,NEK2,PCNA,PLK1,POLA1,PPP5C,RAD21,RAD51,RAN,RBBP8,RPA2,AURKA,TAF10,DYNLT1,TK1,TTK,TUBG1,VRK1,TUBA1A,AAAS,SMC1A,CDC45,BANF1,PRC1,PKMYT1,SMC3,CCNB2,CCNE2,BUB3,AURKB,KIF23,MDC1,DLGA…	133/611	85.0378
2_Member	GO Biological Processes	GO:0051301	cell division	-79.2729	-75.7105	332,890,891,898,983,989,990,991,995,1019,1058,1062,1063,1163,1164,1894,3070,3619,3832,3833,3925,3978,4085,4751,5347,5499,5501,5885,5901,5932,6188,6790,6993,7013,7153,7251,7443,7846,8243,8636,8872,8914,9055,9126,9133,9134,9184,9212,9493,9585,9918,10051,10376,10403,10460,10592,10615,10726,10776,11065,11113,11130,11243,22919,22974,23063,23244,23310,23354,23397,23421,25906,26271,26586,27338,29127,299…	BIRC5,CCNA2,CCNB1,CCNE1,CDK1,SEPTIN7,CDC6,CDC20,CDC25C,CDK4,CENPA,CENPE,CENPF,CKS1B,CKS2,ECT2,HELLS,INCENP,KIF11,KIFC1,STMN1,LIG1,MAD2L1,NEK2,PLK1,PPP1CA,PPP1CC,RAD21,RAN,RBBP8,RPS3,AURKA,DYNLT1,TERF1,TOP2A,TSG101,VRK1,TUBA1A,SMC1A,SSNA1,CDC123,TIMELESS,PRC1,SMC3,CCNB2,CCNE2,BUB3,AURKB,KIF23,KIF20B,NCAPD2,SMC4,TUBA1B,NDC80,TACC3,SMC2,SPAG5,NUDC,ARPP19,UBE2C,CIT,ZWINT,PMF1,MAPRE1,TPX2,WAPL,PDS5A,N…	119/512	79.2729
2_Member	GO Biological Processes	GO:1903047	mitotic cell cycle process	-78.6449	-75.1616	332,672,801,805,890,891,898,983,990,991,995,1019,1026,1033,1058,1062,1063,1163,1164,1869,1870,1894,1977,2146,2305,3550,3619,3832,3833,3835,3837,3925,3978,4085,4171,4172,4173,4175,4751,5111,5347,5422,5885,5888,5901,5932,6118,6790,6881,6993,7083,7272,7283,7443,8086,8243,8318,8815,9055,9088,9126,9133,9134,9184,9212,9493,9656,9787,9833,9837,9918,10051,10111,10403,10460,10592,10615,10726,10776,10926,1…	BIRC5,BRCA1,CALM1,CALM2,CCNA2,CCNB1,CCNE1,CDK1,CDC6,CDC20,CDC25C,CDK4,CDKN1A,CDKN3,CENPA,CENPE,CENPF,CKS1B,CKS2,E2F1,E2F2,ECT2,EIF4E,EZH2,FOXM1,IK,INCENP,KIF11,KIFC1,KIF22,KPNB1,STMN1,LIG1,MAD2L1,MCM2,MCM3,MCM4,MCM6,NEK2,PCNA,PLK1,POLA1,RAD21,RAD51,RAN,RBBP8,RPA2,AURKA,TAF10,DYNLT1,TK1,TTK,TUBG1,VRK1,AAAS,SMC1A,CDC45,BANF1,PRC1,PKMYT1,SMC3,CCNB2,CCNE2,BUB3,AURKB,KIF23,MDC1,DLGAP5,MELK,GINS1,NCAPD…	119/518	78.6449
2_Member	GO Biological Processes	GO:0051276	chromosome organization	-78.4408	-75.0246	332,891,898,983,991,1058,1062,1063,1653,2146,2237,3008,3020,3021,3146,3148,3181,3320,3619,3832,3833,3835,3837,4085,4171,4172,4173,4174,4175,4176,4678,4751,5111,5347,5885,5888,5901,5981,5982,5983,5984,5985,6117,6118,6119,7013,7153,7283,7515,8086,8243,8318,8438,8520,8971,9055,9126,9134,9212,9493,9787,9837,9918,10051,10111,10146,10403,10592,10615,10726,10728,11130,22919,22974,23063,23244,23310,23347…	BIRC5,CCNB1,CCNE1,CDK1,CDC20,CENPA,CENPE,CENPF,DDX1,EZH2,FEN1,H1-4,H3-3A,H3-3B,HMGB1,HMGB2,HNRNPA2B1,HSP90AA1,INCENP,KIF11,KIFC1,KIF22,KPNB1,MAD2L1,MCM2,MCM3,MCM4,MCM5,MCM6,MCM7,NASP,NEK2,PCNA,PLK1,RAD21,RAD51,RAN,RFC1,RFC2,RFC3,RFC4,RFC5,RPA1,RPA2,RPA3,TERF1,TOP2A,TUBG1,XRCC1,AAAS,SMC1A,CDC45,RAD54L,HAT1,H1-10,PRC1,SMC3,CCNE2,AURKB,KIF23,DLGAP5,GINS1,NCAPD2,SMC4,RAD50,G3BP1,NDC80,SMC2,SPAG5,NUDC…	115/477	78.4408
2_Member	GO Biological Processes	GO:0007059	chromosome segregation	-65.9153	-62.654	292,332,672,891,898,991,1062,1063,3619,3832,3833,3835,3837,4085,4751,5347,5885,5901,6188,6732,6790,7013,7153,7272,7283,8086,8243,9055,9126,9133,9134,9184,9212,9493,9787,9918,10051,10403,10592,10615,10726,10844,11130,11243,22919,22974,23063,23310,23354,23397,23636,26271,29127,29781,29893,29901,51203,54069,54892,54930,55143,55166,55355,55706,57082,57405,64105,64151,64793,64946,79003,79441,81620,835…	SLC25A5,BIRC5,BRCA1,CCNB1,CCNE1,CDC20,CENPE,CENPF,INCENP,KIF11,KIFC1,KIF22,KPNB1,MAD2L1,NEK2,PLK1,RAD21,RAN,RPS3,SRPK1,AURKA,TERF1,TOP2A,TTK,TUBG1,AAAS,SMC1A,PRC1,SMC3,CCNB2,CCNE2,BUB3,AURKB,KIF23,DLGAP5,NCAPD2,SMC4,NDC80,SMC2,SPAG5,NUDC,TUBGCP2,ZWINT,PMF1,MAPRE1,TPX2,WAPL,NCAPD3,HAUS5,NCAPH,NUP62,FBXO5,RACGAP1,NCAPH2,PSMC3IP,SAC3D1,NUSAP1,MIS18A,NCAPG2,HAUS4,CDCA8,CENPQ,HJURP,NDC1,KNL1,SPC25,CEN…	90/332	65.9153
2_Member	GO Biological Processes	GO:0098813	nuclear chromosome segregation	-48.0766	-45.1162	332,891,898,991,1062,1063,3619,3832,3833,3835,3837,4085,4751,5347,5901,6790,7013,7153,7272,7283,8086,8243,9055,9126,9133,9134,9184,9212,9493,9787,9918,10051,10403,10592,10615,10726,11130,22919,22974,23063,23310,23397,23636,26271,29127,29781,29893,51203,54892,55143,55166,55706,57082,57405,64105,64151,79003,81620,83540,90417,113130,147841,151648,256126,378708	BIRC5,CCNB1,CCNE1,CDC20,CENPE,CENPF,INCENP,KIF11,KIFC1,KIF22,KPNB1,MAD2L1,NEK2,PLK1,RAN,AURKA,TERF1,TOP2A,TTK,TUBG1,AAAS,SMC1A,PRC1,SMC3,CCNB2,CCNE2,BUB3,AURKB,KIF23,DLGAP5,NCAPD2,SMC4,NDC80,SMC2,SPAG5,NUDC,ZWINT,MAPRE1,TPX2,WAPL,NCAPD3,NCAPH,NUP62,FBXO5,RACGAP1,NCAPH2,PSMC3IP,NUSAP1,NCAPG2,CDCA8,CENPQ,NDC1,KNL1,SPC25,CENPK,NCAPG,MIS12,CDT1,NUF2,KNSTRN,CDCA5,SPC24,SGO1,SYCE2,CENPS	65/235	48.0766
2_Member	GO Biological Processes	GO:0000280	nuclear division	-46.5764	-43.6575	332,891,898,991,1062,1164,3619,3832,3833,3835,3837,4085,4603,4751,5347,5719,5885,5888,5901,6790,7013,7153,7272,7283,8086,8243,8438,8815,9055,9126,9133,9134,9212,9493,9787,9918,10051,10111,10403,10592,10615,10726,11065,11130,22919,22974,23063,23310,23397,23636,26271,27338,29127,29781,29893,51203,54892,55143,55706,63979,64105,64151,79003,80346,81620,83540,90417,113130,151648,256126,378708	BIRC5,CCNB1,CCNE1,CDC20,CENPE,CKS2,INCENP,KIF11,KIFC1,KIF22,KPNB1,MAD2L1,MYBL1,NEK2,PLK1,PSMD13,RAD21,RAD51,RAN,AURKA,TERF1,TOP2A,TTK,TUBG1,AAAS,SMC1A,RAD54L,BANF1,PRC1,SMC3,CCNB2,CCNE2,AURKB,KIF23,DLGAP5,NCAPD2,SMC4,RAD50,NDC80,SMC2,SPAG5,NUDC,UBE2C,ZWINT,MAPRE1,TPX2,WAPL,NCAPD3,NCAPH,NUP62,FBXO5,UBE2S,RACGAP1,NCAPH2,PSMC3IP,NUSAP1,NCAPG2,CDCA8,NDC1,FIGNL1,CENPK,NCAPG,MIS12,REEP4,CDT1,NUF2,KNSTR…	71/308	46.5764
2_Member	GO Biological Processes	GO:0048285	organelle fission	-44.0142	-41.1678	332,891,898,991,1062,1164,3619,3832,3833,3835,3837,4085,4603,4751,5347,5719,5885,5888,5901,6790,7013,7153,7272,7283,8086,8243,8438,8815,9055,9126,9133,9134,9212,9493,9787,9918,10051,10111,10403,10592,10615,10726,11065,11130,22919,22974,23063,23310,23397,23636,26271,27338,29127,29781,29893,51203,54892,55143,55706,63979,64105,64151,79003,80346,81620,83540,90417,113130,151648,256126,378708	BIRC5,CCNB1,CCNE1,CDC20,CENPE,CKS2,INCENP,KIF11,KIFC1,KIF22,KPNB1,MAD2L1,MYBL1,NEK2,PLK1,PSMD13,RAD21,RAD51,RAN,AURKA,TERF1,TOP2A,TTK,TUBG1,AAAS,SMC1A,RAD54L,BANF1,PRC1,SMC3,CCNB2,CCNE2,AURKB,KIF23,DLGAP5,NCAPD2,SMC4,RAD50,NDC80,SMC2,SPAG5,NUDC,UBE2C,ZWINT,MAPRE1,TPX2,WAPL,NCAPD3,NCAPH,NUP62,FBXO5,UBE2S,RACGAP1,NCAPH2,PSMC3IP,NUSAP1,NCAPG2,CDCA8,NDC1,FIGNL1,CENPK,NCAPG,MIS12,REEP4,CDT1,NUF2,KNSTR…	71/334	44.0142
2_Member	GO Biological Processes	GO:0140014	mitotic nuclear division	-42.1955	-39.3966	332,891,991,1062,3619,3832,3833,3835,3837,4085,4751,5347,5901,6790,7283,8086,8243,8815,9055,9126,9212,9493,9787,9918,10051,10403,10592,10615,10726,11065,11130,22919,22974,23063,23310,23397,23636,27338,29127,29781,51203,54892,55143,64105,64151,79003,80346,81620,83540,90417,113130,151648	BIRC5,CCNB1,CDC20,CENPE,INCENP,KIF11,KIFC1,KIF22,KPNB1,MAD2L1,NEK2,PLK1,RAN,AURKA,TUBG1,AAAS,SMC1A,BANF1,PRC1,SMC3,AURKB,KIF23,DLGAP5,NCAPD2,SMC4,NDC80,SMC2,SPAG5,NUDC,UBE2C,ZWINT,MAPRE1,TPX2,WAPL,NCAPD3,NCAPH,NUP62,UBE2S,RACGAP1,NCAPH2,NUSAP1,NCAPG2,CDCA8,CENPK,NCAPG,MIS12,REEP4,CDT1,NUF2,KNSTRN,CDCA5,SGO1	52/162	42.1955
2_Member	GO Biological Processes	GO:0000819	sister chromatid segregation	-40.5364	-37.7935	332,891,991,1062,3619,3832,3833,3835,3837,4085,4751,5347,5901,7153,7283,8086,8243,9055,9126,9212,9493,9787,9918,10051,10403,10592,10615,10726,11130,22919,22974,23063,23310,23397,23636,29127,29781,51203,54892,55143,64105,64151,79003,81620,83540,90417,113130,151648	BIRC5,CCNB1,CDC20,CENPE,INCENP,KIF11,KIFC1,KIF22,KPNB1,MAD2L1,NEK2,PLK1,RAN,TOP2A,TUBG1,AAAS,SMC1A,PRC1,SMC3,AURKB,KIF23,DLGAP5,NCAPD2,SMC4,NDC80,SMC2,SPAG5,NUDC,ZWINT,MAPRE1,TPX2,WAPL,NCAPD3,NCAPH,NUP62,RACGAP1,NCAPH2,NUSAP1,NCAPG2,CDCA8,CENPK,NCAPG,MIS12,CDT1,NUF2,KNSTRN,CDCA5,SGO1	48/140	40.5364
2_Member	GO Biological Processes	GO:0000070	mitotic sister chromatid segregation	-39.885	-37.1551	332,891,991,1062,3619,3832,3833,3835,3837,4085,4751,5347,5901,7283,8086,8243,9055,9126,9212,9493,9787,9918,10051,10403,10592,10615,10726,11130,22919,22974,23063,23310,23397,23636,29127,29781,51203,54892,55143,64105,64151,79003,81620,83540,90417,113130,151648	BIRC5,CCNB1,CDC20,CENPE,INCENP,KIF11,KIFC1,KIF22,KPNB1,MAD2L1,NEK2,PLK1,RAN,TUBG1,AAAS,SMC1A,PRC1,SMC3,AURKB,KIF23,DLGAP5,NCAPD2,SMC4,NDC80,SMC2,SPAG5,NUDC,ZWINT,MAPRE1,TPX2,WAPL,NCAPD3,NCAPH,NUP62,RACGAP1,NCAPH2,NUSAP1,NCAPG2,CDCA8,CENPK,NCAPG,MIS12,CDT1,NUF2,KNSTRN,CDCA5,SGO1	47/136	39.885
2_Member	GO Biological Processes	GO:0007051	spindle organization	-34.645	-32.0369	332,891,991,1062,3619,3832,3833,3837,3925,4751,5347,5901,6188,6790,7272,7283,8086,8243,9055,9126,9133,9212,9493,9787,10403,10460,10615,10726,10844,22919,22974,23354,26271,29127,29901,54930,55143,57405,64946,79441,83540,83541,90417,93323,115106,203068	BIRC5,CCNB1,CDC20,CENPE,INCENP,KIF11,KIFC1,KPNB1,STMN1,NEK2,PLK1,RAN,RPS3,AURKA,TTK,TUBG1,AAAS,SMC1A,PRC1,SMC3,CCNB2,AURKB,KIF23,DLGAP5,NDC80,TACC3,SPAG5,NUDC,TUBGCP2,MAPRE1,TPX2,HAUS5,FBXO5,RACGAP1,SAC3D1,HAUS4,CDCA8,SPC25,CENPH,HAUS3,NUF2,FAM110A,KNSTRN,HAUS8,HAUS1,TUBB	46/162	34.645
2_Member	GO Biological Processes	GO:0000226	microtubule cytoskeleton organization	-30.8609	-28.3114	332,672,891,983,991,1058,1062,3619,3832,3833,3837,3925,4000,4085,4751,4869,5347,5901,6188,6790,6993,7272,7283,7846,8086,8243,8636,9055,9126,9133,9212,9493,9768,9787,10376,10383,10403,10460,10615,10726,10733,10844,22919,22974,23354,23636,26271,29127,29901,51203,54875,54930,55143,55172,55329,55704,57405,63979,64946,79441,83540,83541,84617,84790,85459,89958,90417,93323,115106,123811,151648,203068,28…	BIRC5,BRCA1,CCNB1,CDK1,CDC20,CENPA,CENPE,INCENP,KIF11,KIFC1,KPNB1,STMN1,LMNA,MAD2L1,NEK2,NPM1,PLK1,RAN,RPS3,AURKA,DYNLT1,TTK,TUBG1,TUBA1A,AAAS,SMC1A,SSNA1,PRC1,SMC3,CCNB2,AURKB,KIF23,PCLAF,DLGAP5,TUBA1B,TUBB4B,NDC80,TACC3,SPAG5,NUDC,PLK4,TUBGCP2,MAPRE1,TPX2,HAUS5,NUP62,FBXO5,RACGAP1,SAC3D1,NUSAP1,CNTLN,HAUS4,CDCA8,DNAAF2,MNS1,CCDC88A,SPC25,FIGNL1,CENPH,HAUS3,NUF2,FAM110A,TUBB6,TUBA1C,CEP295,SAPCD…	73/552	30.8609
2_Member	GO Biological Processes	GO:1902850	microtubule cytoskeleton organization involved in mitosis	-30.461	-27.9321	332,891,983,991,1058,1062,3619,3832,3833,3837,3925,4085,4751,5347,5901,6790,6993,7272,7283,8086,8243,9055,9126,9212,9493,9787,10403,10460,10726,22919,22974,29127,51203,55143,57405,64946,83540,83541,89958	BIRC5,CCNB1,CDK1,CDC20,CENPA,CENPE,INCENP,KIF11,KIFC1,KPNB1,STMN1,MAD2L1,NEK2,PLK1,RAN,AURKA,DYNLT1,TTK,TUBG1,AAAS,SMC1A,PRC1,SMC3,AURKB,KIF23,DLGAP5,NDC80,TACC3,NUDC,MAPRE1,TPX2,RACGAP1,NUSAP1,CDCA8,SPC25,CENPH,NUF2,FAM110A,SAPCD2	39/130	30.461
2_Member	GO Biological Processes	GO:0140694	non-membrane-bounded organelle assembly	-28.8099	-26.3409	71,332,991,1058,1062,1063,1073,1465,2332,3619,3692,3832,3833,3837,4751,4869,6175,6188,6193,6223,6790,8086,8243,9055,9126,9133,9212,9493,9787,10146,10403,10733,10844,22919,22974,23354,23636,25804,26271,27258,29127,29901,51065,54443,54930,55143,64105,64946,79003,79441,85459,93323,115106,203068,387103	ACTG1,BIRC5,CDC20,CENPA,CENPE,CENPF,CFL2,CSRP1,FMR1,INCENP,EIF6,KIF11,KIFC1,KPNB1,NEK2,NPM1,RPLP0,RPS3,RPS5,RPS19,AURKA,AAAS,SMC1A,PRC1,SMC3,CCNB2,AURKB,KIF23,DLGAP5,G3BP1,NDC80,PLK4,TUBGCP2,MAPRE1,TPX2,HAUS5,NUP62,LSM4,FBXO5,LSM3,RACGAP1,SAC3D1,RPS27L,ANLN,HAUS4,CDCA8,CENPK,CENPH,MIS12,HAUS3,CEP295,HAUS8,HAUS1,TUBB,CENPW	55/324	28.8099
2_Member	GO Biological Processes	GO:0007052	mitotic spindle organization	-26.8964	-24.4924	332,891,991,1062,3619,3832,3833,3837,3925,4751,5347,5901,6790,7272,7283,8086,8243,9055,9126,9212,9493,9787,10403,10460,10726,22974,29127,55143,57405,64946,83540,83541	BIRC5,CCNB1,CDC20,CENPE,INCENP,KIF11,KIFC1,KPNB1,STMN1,NEK2,PLK1,RAN,AURKA,TTK,TUBG1,AAAS,SMC1A,PRC1,SMC3,AURKB,KIF23,DLGAP5,NDC80,TACC3,NUDC,TPX2,RACGAP1,CDCA8,SPC25,CENPH,NUF2,FAM110A	32/95	26.8964
2_Member	GO Biological Processes	GO:0051225	spindle assembly	-23.7027	-21.3858	332,991,3619,3832,3833,3837,4751,6188,6790,8086,8243,9055,9126,9133,9212,9493,10403,10844,22919,22974,23354,26271,29127,29901,54930,55143,79441,93323,115106,203068	BIRC5,CDC20,INCENP,KIF11,KIFC1,KPNB1,NEK2,RPS3,AURKA,AAAS,SMC1A,PRC1,SMC3,CCNB2,AURKB,KIF23,NDC80,TUBGCP2,MAPRE1,TPX2,HAUS5,FBXO5,RACGAP1,SAC3D1,HAUS4,CDCA8,HAUS3,HAUS8,HAUS1,TUBB	30/99	23.7027
3_Summary	GO Biological Processes	GO:0006259	DNA metabolic process	-79.9317	-76.2724	672,898,983,990,1032,1063,1653,1786,1854,2146,2237,2305,2332,3014,3070,3146,3148,3150,3320,3835,3978,4171,4172,4173,4174,4175,4176,4673,4678,4830,4841,4869,4999,5111,5422,5425,5531,5536,5557,5885,5888,5901,5928,5931,5932,5981,5982,5983,5984,5985,6117,6118,6119,6188,6240,6241,6418,6421,6749,7013,7083,7153,7247,7298,7398,7468,7515,8208,8243,8318,8438,8467,8815,8914,9126,9134,9555,9656,9768,9837,100…	BRCA1,CCNE1,CDK1,CDC6,CDKN2D,CENPF,DDX1,DNMT1,DUT,EZH2,FEN1,FOXM1,FMR1,H2AX,HELLS,HMGB1,HMGB2,HMGN1,HSP90AA1,KIF22,LIG1,MCM2,MCM3,MCM4,MCM5,MCM6,MCM7,NAP1L1,NASP,NME1,NONO,NPM1,ORC2,PCNA,POLA1,POLD2,PPP4C,PPP5C,PRIM1,RAD21,RAD51,RAN,RBBP4,RBBP7,RBBP8,RFC1,RFC2,RFC3,RFC4,RFC5,RPA1,RPA2,RPA3,RPS3,RRM1,RRM2,SET,SFPQ,SSRP1,TERF1,TK1,TOP2A,TSN,TYMS,USP1,NSD2,XRCC1,CHAF1B,SMC1A,CDC45,RAD54L,SMARCA5,BAN…	159/-	79.9317
3_Member	GO Biological Processes	GO:0006259	DNA metabolic process	-79.9317	-76.2724	672,898,983,990,1032,1063,1653,1786,1854,2146,2237,2305,2332,3014,3070,3146,3148,3150,3320,3835,3978,4171,4172,4173,4174,4175,4176,4673,4678,4830,4841,4869,4999,5111,5422,5425,5531,5536,5557,5885,5888,5901,5928,5931,5932,5981,5982,5983,5984,5985,6117,6118,6119,6188,6240,6241,6418,6421,6749,7013,7083,7153,7247,7298,7398,7468,7515,8208,8243,8318,8438,8467,8815,8914,9126,9134,9555,9656,9768,9837,100…	BRCA1,CCNE1,CDK1,CDC6,CDKN2D,CENPF,DDX1,DNMT1,DUT,EZH2,FEN1,FOXM1,FMR1,H2AX,HELLS,HMGB1,HMGB2,HMGN1,HSP90AA1,KIF22,LIG1,MCM2,MCM3,MCM4,MCM5,MCM6,MCM7,NAP1L1,NASP,NME1,NONO,NPM1,ORC2,PCNA,POLA1,POLD2,PPP4C,PPP5C,PRIM1,RAD21,RAD51,RAN,RBBP4,RBBP7,RBBP8,RFC1,RFC2,RFC3,RFC4,RFC5,RPA1,RPA2,RPA3,RPS3,RRM1,RRM2,SET,SFPQ,SSRP1,TERF1,TK1,TOP2A,TSN,TYMS,USP1,NSD2,XRCC1,CHAF1B,SMC1A,CDC45,RAD54L,SMARCA5,BAN…	142/780	79.9317
3_Member	GO Biological Processes	GO:0006260	DNA replication	-61.5514	-58.3314	672,898,983,990,1854,2237,3978,4171,4172,4173,4174,4175,4176,4673,4678,4999,5111,5422,5425,5557,5888,5928,5931,5932,5981,5982,5983,5984,5985,6117,6118,6119,6240,6241,6418,6749,7083,8208,8318,8914,9134,9768,9837,10036,10111,10189,10535,10714,10926,11073,11198,23594,23649,51053,51514,51550,51659,54107,54465,54962,55388,55704,56655,63901,64710,79075,79892,81620,84296,84515,378708	BRCA1,CCNE1,CDK1,CDC6,DUT,FEN1,LIG1,MCM2,MCM3,MCM4,MCM5,MCM6,MCM7,NAP1L1,NASP,ORC2,PCNA,POLA1,POLD2,PRIM1,RAD51,RBBP4,RBBP7,RBBP8,RFC1,RFC2,RFC3,RFC4,RFC5,RPA1,RPA2,RPA3,RRM1,RRM2,SET,SSRP1,TK1,CHAF1B,CDC45,TIMELESS,CCNE2,PCLAF,GINS1,CHAF1A,RAD50,ALYREF,RNASEH2A,POLD3,DBF4,TOPBP1,SUPT16H,ORC6,POLA2,GMNN,DTL,CINP,GINS2,POLE3,ETAA1,TIPIN,MCM10,CCDC88A,POLE4,FAM111A,NUCKS1,DSCC1,MCMBP,CDT1,GINS4,MCM…	71/198	61.5514
3_Member	GO Biological Processes	GO:0006974	DNA damage response	-59.3954	-56.2802	666,672,983,1026,1032,1396,1653,1869,2237,2305,2332,3014,3146,3148,3150,3835,3978,4171,4172,4173,4174,4175,4176,4841,4869,5111,5347,5422,5425,5531,5536,5885,5888,5932,5981,5982,5983,5984,5985,6117,6118,6119,6188,6240,6421,6749,6839,7153,7398,7443,7468,7515,8208,8243,8318,8438,8467,8914,9031,9126,9555,9656,9768,10036,10038,10111,10155,10213,10273,10535,10635,10714,10951,11073,11198,11335,23244,233…	BOK,BRCA1,CDK1,CDKN1A,CDKN2D,CRIP1,DDX1,E2F1,FEN1,FOXM1,FMR1,H2AX,HMGB1,HMGB2,HMGN1,KIF22,LIG1,MCM2,MCM3,MCM4,MCM5,MCM6,MCM7,NONO,NPM1,PCNA,PLK1,POLA1,POLD2,PPP4C,PPP5C,RAD21,RAD51,RBBP8,RFC1,RFC2,RFC3,RFC4,RFC5,RPA1,RPA2,RPA3,RPS3,RRM1,SFPQ,SSRP1,SUV39H1,TOP2A,USP1,VRK1,NSD2,XRCC1,CHAF1B,SMC1A,CDC45,RAD54L,SMARCA5,TIMELESS,BAZ1B,SMC3,MACROH2A1,MDC1,PCLAF,CHAF1A,PARP2,RAD50,TRIM28,PSMD14,STUB1,RN…	119/753	59.3954
3_Member	GO Biological Processes	GO:0006281	DNA repair	-57.2801	-54.2228	672,983,1032,1653,2237,2305,2332,3014,3146,3148,3150,3835,3978,4171,4172,4173,4174,4175,4176,4841,4869,5111,5422,5425,5531,5536,5885,5888,5932,5981,5982,5983,5984,5985,6117,6118,6119,6188,6240,6421,6749,7398,7468,7515,8208,8243,8318,8438,8467,8914,9126,9555,9656,9768,10036,10038,10111,10155,10213,10273,10535,10635,10714,11073,11198,23244,23347,27339,29089,29128,51377,51514,51550,51567,51659,54465…	BRCA1,CDK1,CDKN2D,DDX1,FEN1,FOXM1,FMR1,H2AX,HMGB1,HMGB2,HMGN1,KIF22,LIG1,MCM2,MCM3,MCM4,MCM5,MCM6,MCM7,NONO,NPM1,PCNA,POLA1,POLD2,PPP4C,PPP5C,RAD21,RAD51,RBBP8,RFC1,RFC2,RFC3,RFC4,RFC5,RPA1,RPA2,RPA3,RPS3,RRM1,SFPQ,SSRP1,USP1,NSD2,XRCC1,CHAF1B,SMC1A,CDC45,RAD54L,SMARCA5,TIMELESS,SMC3,MACROH2A1,MDC1,PCLAF,CHAF1A,PARP2,RAD50,TRIM28,PSMD14,STUB1,RNASEH2A,RAD51AP1,POLD3,TOPBP1,SUPT16H,PDS5A,SMCHD1,PR…	98/503	57.2801
3_Member	GO Biological Processes	GO:0006261	DNA-templated DNA replication	-44.1678	-41.2867	672,898,990,2237,3978,4171,4172,4173,4174,4175,4176,4999,5111,5422,5425,5557,5888,5932,5981,5982,5983,5984,5985,6117,6240,7083,8318,8914,9134,9837,10111,10189,10714,11073,23594,23649,51053,51659,54107,54465,54962,55388,56655,63901,64710,79892,81620,84296,84515,378708	BRCA1,CCNE1,CDC6,FEN1,LIG1,MCM2,MCM3,MCM4,MCM5,MCM6,MCM7,ORC2,PCNA,POLA1,POLD2,PRIM1,RAD51,RBBP8,RFC1,RFC2,RFC3,RFC4,RFC5,RPA1,RRM1,TK1,CDC45,TIMELESS,CCNE2,GINS1,RAD50,ALYREF,POLD3,TOPBP1,ORC6,POLA2,GMNN,GINS2,POLE3,ETAA1,TIPIN,MCM10,POLE4,FAM111A,NUCKS1,MCMBP,CDT1,GINS4,MCM8,CENPS	50/135	44.1678
3_Member	GO Biological Processes	GO:0006302	double-strand break repair	-28.1214	-25.6796	672,1653,2237,3014,3146,3148,4171,4172,4173,4174,4175,4176,5422,5531,5536,5885,5888,5932,6117,6118,6119,6421,7468,7515,8318,8438,10038,10111,10213,10635,23347,27339,51567,51659,54780,54969,64710,79184,79677,84250,84296,84515,113130,157570,197370	BRCA1,DDX1,FEN1,H2AX,HMGB1,HMGB2,MCM2,MCM3,MCM4,MCM5,MCM6,MCM7,POLA1,PPP4C,PPP5C,RAD21,RAD51,RBBP8,RPA1,RPA2,RPA3,SFPQ,NSD2,XRCC1,CDC45,RAD54L,PARP2,RAD50,PSMD14,RAD51AP1,SMCHD1,PRPF19,TDP2,GINS2,NSMCE4A,HPF1,NUCKS1,BRCC3,SMC6,SLF1,GINS4,MCM8,CDCA5,ESCO2,NSMCE1	45/210	28.1214
3_Member	GO Biological Processes	GO:0000725	recombinational repair	-22.0282	-19.7446	672,2237,3014,4171,4172,4173,4174,4175,4176,5531,5885,5888,5932,6117,6118,6119,6421,7515,8318,8438,10213,10635,51659,54780,64710,79677,83695,84250,84296,84515,197370	BRCA1,FEN1,H2AX,MCM2,MCM3,MCM4,MCM5,MCM6,MCM7,PPP4C,RAD21,RAD51,RBBP8,RPA1,RPA2,RPA3,SFPQ,XRCC1,CDC45,RAD54L,PSMD14,RAD51AP1,GINS2,NSMCE4A,NUCKS1,SMC6,RHNO1,SLF1,GINS4,MCM8,NSMCE1	31/121	22.0282
3_Member	GO Biological Processes	GO:0006310	DNA recombination	-21.6191	-19.349	672,2237,3014,3146,3148,4171,4172,4173,4174,4175,4176,4841,5531,5885,5888,5932,6117,6118,6119,6421,7153,7247,7515,8318,8438,10111,10213,10635,11073,29893,51377,51659,54780,64710,79677,83695,84250,84296,84515,197370,378708	BRCA1,FEN1,H2AX,HMGB1,HMGB2,MCM2,MCM3,MCM4,MCM5,MCM6,MCM7,NONO,PPP4C,RAD21,RAD51,RBBP8,RPA1,RPA2,RPA3,SFPQ,TOP2A,TSN,XRCC1,CDC45,RAD54L,RAD50,PSMD14,RAD51AP1,TOPBP1,PSMC3IP,UCHL5,GINS2,NSMCE4A,NUCKS1,SMC6,RHNO1,SLF1,GINS4,MCM8,NSMCE1,CENPS	41/241	21.6191
3_Member	GO Biological Processes	GO:0000724	double-strand break repair via homologous recombination	-21.3484	-19.0956	672,2237,3014,4171,4172,4173,4174,4175,4176,5531,5885,5888,5932,6117,6118,6119,6421,7515,8318,8438,10213,10635,51659,54780,64710,79677,84250,84296,84515,197370	BRCA1,FEN1,H2AX,MCM2,MCM3,MCM4,MCM5,MCM6,MCM7,PPP4C,RAD21,RAD51,RBBP8,RPA1,RPA2,RPA3,SFPQ,XRCC1,CDC45,RAD54L,PSMD14,RAD51AP1,GINS2,NSMCE4A,NUCKS1,SMC6,SLF1,GINS4,MCM8,NSMCE1	30/117	21.3484
4_Summary	GO Biological Processes	GO:0010564	regulation of cell cycle process	-54.3287	-51.2978	60,332,672,801,805,811,891,983,990,991,995,1019,1026,1031,1032,1062,1063,1869,1894,2146,2237,3014,3550,3619,3832,4085,4288,4751,4869,5300,5347,5885,5888,5902,5932,5962,6118,6240,6241,6790,7013,7272,7514,7919,8318,8467,8914,9031,9055,9088,9184,9212,9493,9555,9585,9656,9787,9918,10051,10111,10263,10403,10460,10592,10615,10635,10733,10926,11065,11073,11113,11130,11319,22974,23063,23310,23397,23636,2…	ACTB,BIRC5,BRCA1,CALM1,CALM2,CALR,CCNB1,CDK1,CDC6,CDC20,CDC25C,CDK4,CDKN1A,CDKN2C,CDKN2D,CENPE,CENPF,E2F1,ECT2,EZH2,FEN1,H2AX,IK,INCENP,KIF11,MAD2L1,MKI67,NEK2,NPM1,PIN1,PLK1,RAD21,RAD51,RANBP1,RBBP8,RDX,RPA2,RRM1,RRM2,AURKA,TERF1,TTK,XPO1,DDX39B,CDC45,SMARCA5,TIMELESS,BAZ1B,PRC1,PKMYT1,BUB3,AURKB,KIF23,MACROH2A1,KIF20B,MDC1,DLGAP5,NCAPD2,SMC4,RAD50,CDK2AP2,NDC80,TACC3,SMC2,SPAG5,RAD51AP1,PLK4,DB…	144/-	54.3287
4_Member	GO Biological Processes	GO:0010564	regulation of cell cycle process	-54.3287	-51.2978	60,332,672,801,805,811,891,983,990,991,995,1019,1026,1031,1032,1062,1063,1869,1894,2146,2237,3014,3550,3619,3832,4085,4288,4751,4869,5300,5347,5885,5888,5902,5932,5962,6118,6240,6241,6790,7013,7272,7514,7919,8318,8467,8914,9031,9055,9088,9184,9212,9493,9555,9585,9656,9787,9918,10051,10111,10263,10403,10460,10592,10615,10635,10733,10926,11065,11073,11113,11130,11319,22974,23063,23310,23397,23636,2…	ACTB,BIRC5,BRCA1,CALM1,CALM2,CALR,CCNB1,CDK1,CDC6,CDC20,CDC25C,CDK4,CDKN1A,CDKN2C,CDKN2D,CENPE,CENPF,E2F1,ECT2,EZH2,FEN1,H2AX,IK,INCENP,KIF11,MAD2L1,MKI67,NEK2,NPM1,PIN1,PLK1,RAD21,RAD51,RANBP1,RBBP8,RDX,RPA2,RRM1,RRM2,AURKA,TERF1,TTK,XPO1,DDX39B,CDC45,SMARCA5,TIMELESS,BAZ1B,PRC1,PKMYT1,BUB3,AURKB,KIF23,MACROH2A1,KIF20B,MDC1,DLGAP5,NCAPD2,SMC4,RAD50,CDK2AP2,NDC80,TACC3,SMC2,SPAG5,RAD51AP1,PLK4,DB…	113/746	54.3287
4_Member	GO Biological Processes	GO:1901987	regulation of cell cycle phase transition	-32.8584	-30.2598	60,332,672,891,983,990,991,995,1019,1026,1031,1032,1062,1063,1869,2146,3014,3550,3619,4085,4869,5347,5885,5888,5932,5962,6118,6240,6241,6790,7272,7919,8318,8914,9184,9212,9555,9656,9787,10111,10263,10403,10926,11065,11073,11130,11319,25906,26271,27339,51065,51433,51514,51529,54443,54465,54962,55143,57405,63967,79184,79621,79968,81620,83540,83695,113130,144455,147841	ACTB,BIRC5,BRCA1,CCNB1,CDK1,CDC6,CDC20,CDC25C,CDK4,CDKN1A,CDKN2C,CDKN2D,CENPE,CENPF,E2F1,EZH2,H2AX,IK,INCENP,MAD2L1,NPM1,PLK1,RAD21,RAD51,RBBP8,RDX,RPA2,RRM1,RRM2,AURKA,TTK,DDX39B,CDC45,TIMELESS,BUB3,AURKB,MACROH2A1,MDC1,DLGAP5,RAD50,CDK2AP2,NDC80,DBF4,UBE2C,TOPBP1,ZWINT,ECD,ANAPC15,FBXO5,PRPF19,RPS27L,ANAPC5,DTL,ANAPC11,ANLN,ETAA1,TIPIN,CDCA8,SPC25,CLSPN,BRCC3,RNASEH2B,WDR76,CDT1,NUF2,RHNO1,CDCA…	69/456	32.8584
4_Member	GO Biological Processes	GO:0051983	regulation of chromosome segregation	-32.8378	-30.2485	60,332,891,983,990,991,1062,1063,3550,3619,4085,4288,5347,5885,7272,9184,9212,9787,9918,10051,10403,10460,10592,11065,11130,23310,23397,25906,26271,29781,51433,51529,54892,55143,56852,57405,64151,79677,83540,147841,157313	ACTB,BIRC5,CCNB1,CDK1,CDC6,CDC20,CENPE,CENPF,IK,INCENP,MAD2L1,MKI67,PLK1,RAD21,TTK,BUB3,AURKB,DLGAP5,NCAPD2,SMC4,NDC80,TACC3,SMC2,UBE2C,ZWINT,NCAPD3,NCAPH,ANAPC15,FBXO5,NCAPH2,ANAPC5,ANAPC11,NCAPG2,CDCA8,RAD18,SPC25,NCAPG,SMC6,NUF2,SPC24,CDCA2	41/131	32.8378
4_Member	GO Biological Processes	GO:1905818	regulation of chromosome separation	-31.2626	-28.7002	332,891,991,1063,3550,3619,4085,5347,5885,7272,9184,9212,9787,9918,10051,10403,10592,11065,11130,23310,23397,25906,26271,29781,51433,51529,54892,55143,57405,64151,83540,147841	BIRC5,CCNB1,CDC20,CENPF,IK,INCENP,MAD2L1,PLK1,RAD21,TTK,BUB3,AURKB,DLGAP5,NCAPD2,SMC4,NDC80,SMC2,UBE2C,ZWINT,NCAPD3,NCAPH,ANAPC15,FBXO5,NCAPH2,ANAPC5,ANAPC11,NCAPG2,CDCA8,SPC25,NCAPG,NUF2,SPC24	32/73	31.2626
4_Member	GO Biological Processes	GO:0007346	regulation of mitotic cell cycle	-29.3608	-26.8554	60,332,672,891,983,990,991,995,1019,1026,1031,1032,1062,1063,1163,1164,1869,1977,2146,3550,3619,4085,4288,4751,5300,5347,5885,5932,5962,6118,6119,6240,6241,6790,7272,9088,9184,9212,9585,9656,9787,10111,10263,10403,11065,11073,11130,11319,23636,25906,26271,51053,51065,51203,51433,51514,51529,54443,54962,55143,57405,63967,79184,79621,83540,113130,144455,147841,157313	ACTB,BIRC5,BRCA1,CCNB1,CDK1,CDC6,CDC20,CDC25C,CDK4,CDKN1A,CDKN2C,CDKN2D,CENPE,CENPF,CKS1B,CKS2,E2F1,EIF4E,EZH2,IK,INCENP,MAD2L1,MKI67,NEK2,PIN1,PLK1,RAD21,RBBP8,RDX,RPA2,RPA3,RRM1,RRM2,AURKA,TTK,PKMYT1,BUB3,AURKB,KIF20B,MDC1,DLGAP5,RAD50,CDK2AP2,NDC80,UBE2C,TOPBP1,ZWINT,ECD,NUP62,ANAPC15,FBXO5,GMNN,RPS27L,NUSAP1,ANAPC5,DTL,ANAPC11,ANLN,TIPIN,CDCA8,SPC25,CLSPN,BRCC3,RNASEH2B,NUF2,CDCA5,E2F7,SPC24,…	69/518	29.3608
4_Member	GO Biological Processes	GO:0007088	regulation of mitotic nuclear division	-26.1057	-23.7365	332,891,991,995,1063,3550,3619,4085,4288,4751,5300,5347,5885,6790,7272,9088,9184,9212,9585,9787,10403,11065,11130,23636,25906,26271,51203,51433,51529,55143,57405,83540,147841,157313	BIRC5,CCNB1,CDC20,CDC25C,CENPF,IK,INCENP,MAD2L1,MKI67,NEK2,PIN1,PLK1,RAD21,AURKA,TTK,PKMYT1,BUB3,AURKB,KIF20B,DLGAP5,NDC80,UBE2C,ZWINT,NUP62,ANAPC15,FBXO5,NUSAP1,ANAPC5,ANAPC11,CDCA8,SPC25,NUF2,SPC24,CDCA2	34/117	26.1057
4_Member	GO Biological Processes	GO:1901990	regulation of mitotic cell cycle phase transition	-25.8629	-23.5046	60,332,672,891,983,990,991,995,1019,1026,1031,1032,1062,1063,1869,2146,3550,3619,4085,5347,5885,5932,5962,6118,6240,6241,6790,7272,9184,9212,9787,10111,10263,10403,11065,11073,11130,11319,25906,26271,51065,51433,51514,51529,54443,55143,57405,63967,79184,79621,83540,113130,144455,147841	ACTB,BIRC5,BRCA1,CCNB1,CDK1,CDC6,CDC20,CDC25C,CDK4,CDKN1A,CDKN2C,CDKN2D,CENPE,CENPF,E2F1,EZH2,IK,INCENP,MAD2L1,PLK1,RAD21,RBBP8,RDX,RPA2,RRM1,RRM2,AURKA,TTK,BUB3,AURKB,DLGAP5,RAD50,CDK2AP2,NDC80,UBE2C,TOPBP1,ZWINT,ECD,ANAPC15,FBXO5,RPS27L,ANAPC5,DTL,ANAPC11,ANLN,CDCA8,SPC25,CLSPN,BRCC3,RNASEH2B,NUF2,CDCA5,E2F7,SPC24	54/355	25.8629
4_Member	GO Biological Processes	GO:0051783	regulation of nuclear division	-24.9708	-22.6286	332,811,891,991,995,1063,3550,3619,4085,4288,4751,5300,5347,5885,6790,7272,9088,9184,9212,9585,9787,10403,10635,11065,11130,23636,25906,26271,51203,51433,51529,55143,57405,83540,147841,157313	BIRC5,CALR,CCNB1,CDC20,CDC25C,CENPF,IK,INCENP,MAD2L1,MKI67,NEK2,PIN1,PLK1,RAD21,AURKA,TTK,PKMYT1,BUB3,AURKB,KIF20B,DLGAP5,NDC80,RAD51AP1,UBE2C,ZWINT,NUP62,ANAPC15,FBXO5,NUSAP1,ANAPC5,ANAPC11,CDCA8,SPC25,NUF2,SPC24,CDCA2	36/145	24.9708
4_Member	GO Biological Processes	GO:0010948	negative regulation of cell cycle process	-23.8388	-21.5169	672,983,990,991,1026,1032,1063,1869,2146,3014,3550,4085,4751,4869,5347,5885,5932,6118,7013,7272,8318,8467,8914,9031,9184,9212,9555,9656,10111,10263,10403,11073,11130,23063,26271,27339,51065,51514,54962,57405,63967,79184,81620,83540,83695,144455,147841	BRCA1,CDK1,CDC6,CDC20,CDKN1A,CDKN2D,CENPF,E2F1,EZH2,H2AX,IK,MAD2L1,NEK2,NPM1,PLK1,RAD21,RBBP8,RPA2,TERF1,TTK,CDC45,SMARCA5,TIMELESS,BAZ1B,BUB3,AURKB,MACROH2A1,MDC1,RAD50,CDK2AP2,NDC80,TOPBP1,ZWINT,WAPL,FBXO5,PRPF19,RPS27L,DTL,TIPIN,SPC25,CLSPN,BRCC3,CDT1,NUF2,RHNO1,E2F7,SPC24	47/289	23.8388
4_Member	GO Biological Processes	GO:0010965	regulation of mitotic sister chromatid separation	-22.8461	-20.5438	332,891,991,1063,3550,3619,4085,5347,5885,7272,9184,9212,9787,10403,11065,11130,25906,26271,51433,51529,55143,57405,83540,147841	BIRC5,CCNB1,CDC20,CENPF,IK,INCENP,MAD2L1,PLK1,RAD21,TTK,BUB3,AURKB,DLGAP5,NDC80,UBE2C,ZWINT,ANAPC15,FBXO5,ANAPC5,ANAPC11,CDCA8,SPC25,NUF2,SPC24	24/58	22.8461
4_Member	GO Biological Processes	GO:0045786	negative regulation of cell cycle	-22.0149	-19.7358	672,983,990,991,1026,1031,1032,1063,1869,2146,3014,3550,3843,4085,4751,4869,5347,5885,5932,6118,6839,7013,7272,8318,8467,8914,9031,9184,9212,9555,9656,10111,10263,10403,11073,11130,23063,26271,27339,51053,51065,51514,54962,57405,63967,79184,81620,83540,83695,144455,147841	BRCA1,CDK1,CDC6,CDC20,CDKN1A,CDKN2C,CDKN2D,CENPF,E2F1,EZH2,H2AX,IK,IPO5,MAD2L1,NEK2,NPM1,PLK1,RAD21,RBBP8,RPA2,SUV39H1,TERF1,TTK,CDC45,SMARCA5,TIMELESS,BAZ1B,BUB3,AURKB,MACROH2A1,MDC1,RAD50,CDK2AP2,NDC80,TOPBP1,ZWINT,WAPL,FBXO5,PRPF19,GMNN,RPS27L,DTL,TIPIN,SPC25,CLSPN,BRCC3,CDT1,NUF2,RHNO1,E2F7,SPC24	51/378	22.0149
4_Member	GO Biological Processes	GO:0033045	regulation of sister chromatid segregation	-21.7868	-19.5122	60,332,891,983,990,991,1062,1063,3550,3619,4085,5347,5885,7272,9184,9212,9787,10403,10460,11065,11130,25906,26271,51433,51529,55143,57405,83540,147841	ACTB,BIRC5,CCNB1,CDK1,CDC6,CDC20,CENPE,CENPF,IK,INCENP,MAD2L1,PLK1,RAD21,TTK,BUB3,AURKB,DLGAP5,NDC80,TACC3,UBE2C,ZWINT,ANAPC15,FBXO5,ANAPC5,ANAPC11,CDCA8,SPC25,NUF2,SPC24	29/104	21.7868
4_Member	GO Biological Processes	GO:0000075	cell cycle checkpoint signaling	-21.5321	-19.2664	672,983,990,991,1026,1063,1869,3014,3550,4085,5347,5932,6118,7272,8318,8914,9184,9212,9656,10111,10403,11073,11130,27339,51065,51514,54962,57405,63967,79184,81620,83540,83695,147841	BRCA1,CDK1,CDC6,CDC20,CDKN1A,CENPF,E2F1,H2AX,IK,MAD2L1,PLK1,RBBP8,RPA2,TTK,CDC45,TIMELESS,BUB3,AURKB,MDC1,RAD50,NDC80,TOPBP1,ZWINT,PRPF19,RPS27L,DTL,TIPIN,SPC25,CLSPN,BRCC3,CDT1,NUF2,RHNO1,SPC24	34/157	21.5321
4_Member	GO Biological Processes	GO:1901988	negative regulation of cell cycle phase transition	-21.4786	-19.2173	672,983,990,991,1026,1032,1063,1869,2146,3014,3550,4085,5347,5885,5932,6118,7272,8318,8914,9184,9212,9555,9656,10111,10263,10403,11073,11130,26271,27339,51065,51514,54962,57405,63967,79184,81620,83540,83695,144455,147841	BRCA1,CDK1,CDC6,CDC20,CDKN1A,CDKN2D,CENPF,E2F1,EZH2,H2AX,IK,MAD2L1,PLK1,RAD21,RBBP8,RPA2,TTK,CDC45,TIMELESS,BUB3,AURKB,MACROH2A1,MDC1,RAD50,CDK2AP2,NDC80,TOPBP1,ZWINT,FBXO5,PRPF19,RPS27L,DTL,TIPIN,SPC25,CLSPN,BRCC3,CDT1,NUF2,RHNO1,E2F7,SPC24	41/243	21.4786
4_Member	GO Biological Processes	GO:0030071	regulation of mitotic metaphase/anaphase transition	-21.2625	-19.014	60,332,891,990,991,1062,1063,3550,3619,4085,5347,5885,7272,9184,9212,9787,10403,11065,11130,25906,26271,51433,51529,55143,57405,83540,147841	ACTB,BIRC5,CCNB1,CDC6,CDC20,CENPE,CENPF,IK,INCENP,MAD2L1,PLK1,RAD21,TTK,BUB3,AURKB,DLGAP5,NDC80,UBE2C,ZWINT,ANAPC15,FBXO5,ANAPC5,ANAPC11,CDCA8,SPC25,NUF2,SPC24	27/90	21.2625
4_Member	GO Biological Processes	GO:1902099	regulation of metaphase/anaphase transition of cell cycle	-20.8405	-18.6085	60,332,891,990,991,1062,1063,3550,3619,4085,5347,5885,7272,9184,9212,9787,10403,11065,11130,25906,26271,51433,51529,55143,57405,83540,147841	ACTB,BIRC5,CCNB1,CDC6,CDC20,CENPE,CENPF,IK,INCENP,MAD2L1,PLK1,RAD21,TTK,BUB3,AURKB,DLGAP5,NDC80,UBE2C,ZWINT,ANAPC15,FBXO5,ANAPC5,ANAPC11,CDCA8,SPC25,NUF2,SPC24	27/93	20.8405
4_Member	GO Biological Processes	GO:0033047	regulation of mitotic sister chromatid segregation	-19.5871	-17.3827	332,891,983,991,1063,3550,3619,4085,5347,5885,7272,9184,9212,10403,11130,25906,26271,55143,57405,83540,147841	BIRC5,CCNB1,CDK1,CDC20,CENPF,IK,INCENP,MAD2L1,PLK1,RAD21,TTK,BUB3,AURKB,NDC80,ZWINT,ANAPC15,FBXO5,CDCA8,SPC25,NUF2,SPC24	21/53	19.5871
4_Member	GO Biological Processes	GO:2001251	negative regulation of chromosome organization	-19.4102	-17.2171	991,1063,3178,3550,4085,4171,5347,5885,7013,7153,7272,7515,8467,9031,9184,10111,10403,11130,23063,26271,26277,57405,83540,147841	CDC20,CENPF,HNRNPA1,IK,MAD2L1,MCM2,PLK1,RAD21,TERF1,TOP2A,TTK,XRCC1,SMARCA5,BAZ1B,BUB3,RAD50,NDC80,ZWINT,WAPL,FBXO5,TINF2,SPC25,NUF2,SPC24	24/77	19.4102
4_Member	GO Biological Processes	GO:0007093	mitotic cell cycle checkpoint signaling	-17.3864	-15.2457	672,983,990,991,1026,1063,3550,4085,5347,5932,6118,7272,9184,9212,9656,10111,10403,11073,11130,51065,51514,54962,57405,63967,79184,83540,147841	BRCA1,CDK1,CDC6,CDC20,CDKN1A,CENPF,IK,MAD2L1,PLK1,RBBP8,RPA2,TTK,BUB3,AURKB,MDC1,RAD50,NDC80,TOPBP1,ZWINT,RPS27L,DTL,TIPIN,SPC25,CLSPN,BRCC3,NUF2,SPC24	27/123	17.3864
4_Member	GO Biological Processes	GO:1901991	negative regulation of mitotic cell cycle phase transition	-15.7214	-13.6447	672,983,990,991,1026,1063,2146,3550,4085,5347,5885,5932,6118,7272,9184,9212,10111,10263,10403,11073,11130,26271,51065,51514,57405,63967,79184,83540,144455,147841	BRCA1,CDK1,CDC6,CDC20,CDKN1A,CENPF,EZH2,IK,MAD2L1,PLK1,RAD21,RBBP8,RPA2,TTK,BUB3,AURKB,RAD50,CDK2AP2,NDC80,TOPBP1,ZWINT,FBXO5,RPS27L,DTL,SPC25,CLSPN,BRCC3,NUF2,E2F7,SPC24	30/180	15.7214
4_Member	GO Biological Processes	GO:0010639	negative regulation of organelle organization	-15.2316	-13.1851	291,292,666,672,706,991,1063,2395,3178,3550,3925,4000,4085,4171,4869,5216,5347,5885,5962,7013,7153,7272,7515,8467,9031,9168,9184,10111,10403,11130,22919,22974,23063,26271,26277,26586,27069,57405,83540,147841	SLC25A4,SLC25A5,BOK,BRCA1,TSPO,CDC20,CENPF,FXN,HNRNPA1,IK,STMN1,LMNA,MAD2L1,MCM2,NPM1,PFN1,PLK1,RAD21,RDX,TERF1,TOP2A,TTK,XRCC1,SMARCA5,BAZ1B,TMSB10,BUB3,RAD50,NDC80,ZWINT,MAPRE1,TPX2,WAPL,FBXO5,TINF2,CKAP2,GHITM,SPC25,NUF2,SPC24	40/341	15.2316
4_Member	GO Biological Processes	GO:0045930	negative regulation of mitotic cell cycle	-14.4553	-12.4468	672,983,990,991,1026,1063,2146,3550,4085,5347,5885,5932,6118,7272,9184,9212,9656,10111,10263,10403,11073,11130,26271,51065,51514,54962,57405,63967,79184,83540,144455,147841	BRCA1,CDK1,CDC6,CDC20,CDKN1A,CENPF,EZH2,IK,MAD2L1,PLK1,RAD21,RBBP8,RPA2,TTK,BUB3,AURKB,MDC1,RAD50,CDK2AP2,NDC80,TOPBP1,ZWINT,FBXO5,RPS27L,DTL,TIPIN,SPC25,CLSPN,BRCC3,NUF2,E2F7,SPC24	32/229	14.4553
4_Member	GO Biological Processes	GO:0033046	negative regulation of sister chromatid segregation	-13.9886	-12.0128	991,1063,3550,4085,5347,5885,7272,9184,10403,11130,26271,57405,83540,147841	CDC20,CENPF,IK,MAD2L1,PLK1,RAD21,TTK,BUB3,NDC80,ZWINT,FBXO5,SPC25,NUF2,SPC24	14/32	13.9886
4_Member	GO Biological Processes	GO:0033048	negative regulation of mitotic sister chromatid segregation	-13.9886	-12.0128	991,1063,3550,4085,5347,5885,7272,9184,10403,11130,26271,57405,83540,147841	CDC20,CENPF,IK,MAD2L1,PLK1,RAD21,TTK,BUB3,NDC80,ZWINT,FBXO5,SPC25,NUF2,SPC24	14/32	13.9886
4_Member	GO Biological Processes	GO:0045841	negative regulation of mitotic metaphase/anaphase transition	-13.9886	-12.0128	991,1063,3550,4085,5347,5885,7272,9184,10403,11130,26271,57405,83540,147841	CDC20,CENPF,IK,MAD2L1,PLK1,RAD21,TTK,BUB3,NDC80,ZWINT,FBXO5,SPC25,NUF2,SPC24	14/32	13.9886
4_Member	GO Biological Processes	GO:2000816	negative regulation of mitotic sister chromatid separation	-13.9886	-12.0128	991,1063,3550,4085,5347,5885,7272,9184,10403,11130,26271,57405,83540,147841	CDC20,CENPF,IK,MAD2L1,PLK1,RAD21,TTK,BUB3,NDC80,ZWINT,FBXO5,SPC25,NUF2,SPC24	14/32	13.9886
4_Member	GO Biological Processes	GO:0051985	negative regulation of chromosome segregation	-13.5384	-11.591	991,1063,3550,4085,5347,5885,7272,9184,10403,11130,26271,57405,83540,147841	CDC20,CENPF,IK,MAD2L1,PLK1,RAD21,TTK,BUB3,NDC80,ZWINT,FBXO5,SPC25,NUF2,SPC24	14/34	13.5384
4_Member	GO Biological Processes	GO:1902100	negative regulation of metaphase/anaphase transition of cell cycle	-13.5384	-11.591	991,1063,3550,4085,5347,5885,7272,9184,10403,11130,26271,57405,83540,147841	CDC20,CENPF,IK,MAD2L1,PLK1,RAD21,TTK,BUB3,NDC80,ZWINT,FBXO5,SPC25,NUF2,SPC24	14/34	13.5384
4_Member	GO Biological Processes	GO:1905819	negative regulation of chromosome separation	-13.5384	-11.591	991,1063,3550,4085,5347,5885,7272,9184,10403,11130,26271,57405,83540,147841	CDC20,CENPF,IK,MAD2L1,PLK1,RAD21,TTK,BUB3,NDC80,ZWINT,FBXO5,SPC25,NUF2,SPC24	14/34	13.5384
4_Member	GO Biological Processes	GO:0045839	negative regulation of mitotic nuclear division	-12.3767	-10.4901	991,1063,3550,4085,5347,5885,7272,9184,10403,11130,26271,57405,83540,147841	CDC20,CENPF,IK,MAD2L1,PLK1,RAD21,TTK,BUB3,NDC80,ZWINT,FBXO5,SPC25,NUF2,SPC24	14/40	12.3767
4_Member	GO Biological Processes	GO:0007094	mitotic spindle assembly checkpoint signaling	-11.7169	-9.87553	991,1063,3550,4085,5347,7272,9184,10403,11130,57405,83540,147841	CDC20,CENPF,IK,MAD2L1,PLK1,TTK,BUB3,NDC80,ZWINT,SPC25,NUF2,SPC24	12/29	11.7169
4_Member	GO Biological Processes	GO:0071173	spindle assembly checkpoint signaling	-11.7169	-9.87553	991,1063,3550,4085,5347,7272,9184,10403,11130,57405,83540,147841	CDC20,CENPF,IK,MAD2L1,PLK1,TTK,BUB3,NDC80,ZWINT,SPC25,NUF2,SPC24	12/29	11.7169
4_Member	GO Biological Processes	GO:0071174	mitotic spindle checkpoint signaling	-11.7169	-9.87553	991,1063,3550,4085,5347,7272,9184,10403,11130,57405,83540,147841	CDC20,CENPF,IK,MAD2L1,PLK1,TTK,BUB3,NDC80,ZWINT,SPC25,NUF2,SPC24	12/29	11.7169
4_Member	GO Biological Processes	GO:0031577	spindle checkpoint signaling	-11.505	-9.67666	991,1063,3550,4085,5347,7272,9184,10403,11130,57405,83540,147841	CDC20,CENPF,IK,MAD2L1,PLK1,TTK,BUB3,NDC80,ZWINT,SPC25,NUF2,SPC24	12/30	11.505
4_Member	GO Biological Processes	GO:0051784	negative regulation of nuclear division	-11.2791	-9.4602	991,1063,3550,4085,5347,5885,7272,9184,10403,11130,26271,57405,83540,147841	CDC20,CENPF,IK,MAD2L1,PLK1,RAD21,TTK,BUB3,NDC80,ZWINT,FBXO5,SPC25,NUF2,SPC24	14/47	11.2791
4_Member	GO Biological Processes	GO:0051129	negative regulation of cellular component organization	-8.5263	-6.82365	291,292,666,672,706,991,1063,2395,3066,3146,3178,3309,3312,3550,3925,4000,4085,4171,4869,5216,5347,5885,5962,7013,7153,7272,7411,7417,7515,7533,8467,9031,9168,9184,10111,10403,11130,22919,22974,23063,26271,26277,26586,27069,57405,83540,147841	SLC25A4,SLC25A5,BOK,BRCA1,TSPO,CDC20,CENPF,FXN,HDAC2,HMGB1,HNRNPA1,HSPA5,HSPA8,IK,STMN1,LMNA,MAD2L1,MCM2,NPM1,PFN1,PLK1,RAD21,RDX,TERF1,TOP2A,TTK,VBP1,VDAC2,XRCC1,YWHAH,SMARCA5,BAZ1B,TMSB10,BUB3,RAD50,NDC80,ZWINT,MAPRE1,TPX2,WAPL,FBXO5,TINF2,CKAP2,GHITM,SPC25,NUF2,SPC24	47/721	8.5263
5_Summary	Reactome Gene Sets	R-HSA-69242	S Phase	-54.1863	-51.1802	890,898,990,1019,1026,1163,1869,2237,3978,4171,4172,4173,4174,4175,4176,4999,5111,5422,5425,5557,5686,5701,5702,5707,5719,5885,5928,5981,5982,5983,5984,5985,6117,6118,6119,7029,8243,8318,9126,9134,9837,10213,10714,11065,23063,23244,23594,23649,25906,27338,51053,51433,51529,51659,54107,56655,81620,84296,84515,113130,157570,891,983,1031,1032,1719,1870,3065,6241,7083,7153,7298,10926,26271,55388,3014…	CCNA2,CCNE1,CDC6,CDK4,CDKN1A,CKS1B,E2F1,FEN1,LIG1,MCM2,MCM3,MCM4,MCM5,MCM6,MCM7,ORC2,PCNA,POLA1,POLD2,PRIM1,PSMA5,PSMC2,PSMC3,PSMD1,PSMD13,RAD21,RBBP4,RFC1,RFC2,RFC3,RFC4,RFC5,RPA1,RPA2,RPA3,TFDP2,SMC1A,CDC45,SMC3,CCNE2,GINS1,PSMD14,POLD3,UBE2C,WAPL,PDS5A,ORC6,POLA2,ANAPC15,UBE2S,GMNN,ANAPC5,ANAPC11,GINS2,POLE3,POLE4,CDT1,GINS4,MCM8,CDCA5,ESCO2,CCNB1,CDK1,CDKN2C,CDKN2D,DHFR,E2F2,HDAC1,RRM2,TK1,TO…	103/-	54.1863
5_Member	Reactome Gene Sets	R-HSA-69242	S Phase	-54.1863	-51.1802	890,898,990,1019,1026,1163,1869,2237,3978,4171,4172,4173,4174,4175,4176,4999,5111,5422,5425,5557,5686,5701,5702,5707,5719,5885,5928,5981,5982,5983,5984,5985,6117,6118,6119,7029,8243,8318,9126,9134,9837,10213,10714,11065,23063,23244,23594,23649,25906,27338,51053,51433,51529,51659,54107,56655,81620,84296,84515,113130,157570	CCNA2,CCNE1,CDC6,CDK4,CDKN1A,CKS1B,E2F1,FEN1,LIG1,MCM2,MCM3,MCM4,MCM5,MCM6,MCM7,ORC2,PCNA,POLA1,POLD2,PRIM1,PSMA5,PSMC2,PSMC3,PSMD1,PSMD13,RAD21,RBBP4,RFC1,RFC2,RFC3,RFC4,RFC5,RPA1,RPA2,RPA3,TFDP2,SMC1A,CDC45,SMC3,CCNE2,GINS1,PSMD14,POLD3,UBE2C,WAPL,PDS5A,ORC6,POLA2,ANAPC15,UBE2S,GMNN,ANAPC5,ANAPC11,GINS2,POLE3,POLE4,CDT1,GINS4,MCM8,CDCA5,ESCO2	61/163	54.1863
5_Member	Reactome Gene Sets	R-HSA-69239	Synthesis of DNA	-44.1208	-41.2573	890,898,990,2237,3978,4171,4172,4173,4174,4175,4176,4999,5111,5422,5425,5557,5686,5701,5702,5707,5719,5981,5982,5983,5984,5985,6117,6118,6119,8318,9134,9837,10213,10714,11065,23594,23649,25906,27338,51053,51433,51529,51659,54107,56655,81620,84296,84515	CCNA2,CCNE1,CDC6,FEN1,LIG1,MCM2,MCM3,MCM4,MCM5,MCM6,MCM7,ORC2,PCNA,POLA1,POLD2,PRIM1,PSMA5,PSMC2,PSMC3,PSMD1,PSMD13,RFC1,RFC2,RFC3,RFC4,RFC5,RPA1,RPA2,RPA3,CDC45,CCNE2,GINS1,PSMD14,POLD3,UBE2C,ORC6,POLA2,ANAPC15,UBE2S,GMNN,ANAPC5,ANAPC11,GINS2,POLE3,POLE4,CDT1,GINS4,MCM8	48/121	44.1208
5_Member	Reactome Gene Sets	R-HSA-453279	Mitotic G1 phase and G1/S transition	-43.0103	-40.1804	890,891,898,983,990,1019,1026,1031,1032,1163,1719,1869,1870,3065,4171,4172,4173,4174,4175,4176,4999,5111,5422,5557,5686,5701,5702,5707,5719,5928,6117,6118,6119,6241,7029,7083,7153,7298,8318,9134,10213,10926,23594,23649,26271,51053,54107,55388,56655,81620,84515	CCNA2,CCNB1,CCNE1,CDK1,CDC6,CDK4,CDKN1A,CDKN2C,CDKN2D,CKS1B,DHFR,E2F1,E2F2,HDAC1,MCM2,MCM3,MCM4,MCM5,MCM6,MCM7,ORC2,PCNA,POLA1,PRIM1,PSMA5,PSMC2,PSMC3,PSMD1,PSMD13,RBBP4,RPA1,RPA2,RPA3,RRM2,TFDP2,TK1,TOP2A,TYMS,CDC45,CCNE2,PSMD14,DBF4,ORC6,POLA2,FBXO5,GMNN,POLE3,MCM10,POLE4,CDT1,MCM8	51/149	43.0103
5_Member	Reactome Gene Sets	R-HSA-69306	DNA Replication	-42.2899	-39.4757	890,898,990,2237,3014,3020,3021,3837,3978,4171,4172,4173,4174,4175,4176,4999,5111,5422,5425,5557,5686,5701,5702,5707,5719,5981,5982,5983,5984,5985,6117,6118,6119,8318,9134,9837,10213,10714,10926,11065,23594,23649,25906,27338,51053,51433,51529,51659,54107,55388,56655,81620,84296,84515,94239	CCNA2,CCNE1,CDC6,FEN1,H2AX,H3-3A,H3-3B,KPNB1,LIG1,MCM2,MCM3,MCM4,MCM5,MCM6,MCM7,ORC2,PCNA,POLA1,POLD2,PRIM1,PSMA5,PSMC2,PSMC3,PSMD1,PSMD13,RFC1,RFC2,RFC3,RFC4,RFC5,RPA1,RPA2,RPA3,CDC45,CCNE2,GINS1,PSMD14,POLD3,DBF4,UBE2C,ORC6,POLA2,ANAPC15,UBE2S,GMNN,ANAPC5,ANAPC11,GINS2,POLE3,MCM10,POLE4,CDT1,GINS4,MCM8,H2AZ2	55/187	42.2899
5_Member	KEGG Pathway	hsa04110	Cell cycle	-41.6875	-38.9032	890,891,898,983,990,991,995,1019,1026,1031,1032,1869,1870,3065,3066,4085,4171,4172,4173,4174,4175,4176,4999,5111,5347,5885,7029,7272,7533,8243,8318,9088,9126,9133,9134,9184,9212,10403,10926,23063,23244,23594,25906,26271,51433,51529,57082,81620,113130,151648,157570	CCNA2,CCNB1,CCNE1,CDK1,CDC6,CDC20,CDC25C,CDK4,CDKN1A,CDKN2C,CDKN2D,E2F1,E2F2,HDAC1,HDAC2,MAD2L1,MCM2,MCM3,MCM4,MCM5,MCM6,MCM7,ORC2,PCNA,PLK1,RAD21,TFDP2,TTK,YWHAH,SMC1A,CDC45,PKMYT1,SMC3,CCNB2,CCNE2,BUB3,AURKB,NDC80,DBF4,WAPL,PDS5A,ORC6,ANAPC15,FBXO5,ANAPC5,ANAPC11,KNL1,CDT1,CDCA5,SGO1,ESCO2	51/157	41.6875
5_Member	Reactome Gene Sets	R-HSA-69206	G1/S Transition	-40.7725	-38.0163	890,891,898,983,990,1019,1026,1163,1719,1869,3065,4171,4172,4173,4174,4175,4176,4999,5111,5422,5557,5686,5701,5702,5707,5719,5928,6117,6118,6119,6241,7029,7083,7298,8318,9134,10213,10926,23594,23649,26271,51053,54107,55388,56655,81620,84515	CCNA2,CCNB1,CCNE1,CDK1,CDC6,CDK4,CDKN1A,CKS1B,DHFR,E2F1,HDAC1,MCM2,MCM3,MCM4,MCM5,MCM6,MCM7,ORC2,PCNA,POLA1,PRIM1,PSMA5,PSMC2,PSMC3,PSMD1,PSMD13,RBBP4,RPA1,RPA2,RPA3,RRM2,TFDP2,TK1,TYMS,CDC45,CCNE2,PSMD14,DBF4,ORC6,POLA2,FBXO5,GMNN,POLE3,MCM10,POLE4,CDT1,MCM8	47/131	40.7725
5_Member	Reactome Gene Sets	R-HSA-69481	G2/M Checkpoints	-29.2955	-26.7976	672,891,983,990,995,3014,4171,4172,4173,4174,4175,4176,4999,5686,5701,5702,5707,5719,5932,5982,5983,5984,5985,6117,6118,6119,7468,7533,8318,9088,9133,9656,10111,10213,10926,11073,23594,55388,63967,79184,83695,84515	BRCA1,CCNB1,CDK1,CDC6,CDC25C,H2AX,MCM2,MCM3,MCM4,MCM5,MCM6,MCM7,ORC2,PSMA5,PSMC2,PSMC3,PSMD1,PSMD13,RBBP8,RFC2,RFC3,RFC4,RFC5,RPA1,RPA2,RPA3,NSD2,YWHAH,CDC45,PKMYT1,CCNB2,MDC1,RAD50,PSMD14,DBF4,TOPBP1,ORC6,MCM10,CLSPN,BRCC3,RHNO1,MCM8	42/167	29.2955
5_Member	Reactome Gene Sets	R-HSA-68962	Activation of the pre-replicative complex	-29.1276	-26.6444	990,4171,4172,4173,4174,4175,4176,4999,5422,5557,6117,6118,6119,8318,10926,23594,23649,51053,54107,55388,56655,81620,84515	CDC6,MCM2,MCM3,MCM4,MCM5,MCM6,MCM7,ORC2,POLA1,PRIM1,RPA1,RPA2,RPA3,CDC45,DBF4,ORC6,POLA2,GMNN,POLE3,MCM10,POLE4,CDT1,MCM8	23/33	29.1276
5_Member	Reactome Gene Sets	R-HSA-69002	DNA Replication Pre-Initiation	-26.7923	-24.3975	990,3014,3020,3021,3837,4171,4172,4173,4174,4175,4176,4999,5422,5557,5686,5701,5702,5707,5719,6117,6118,6119,8318,10213,10926,11065,23594,23649,25906,27338,51053,51433,51529,54107,55388,56655,81620,84515,94239	CDC6,H2AX,H3-3A,H3-3B,KPNB1,MCM2,MCM3,MCM4,MCM5,MCM6,MCM7,ORC2,POLA1,PRIM1,PSMA5,PSMC2,PSMC3,PSMD1,PSMD13,RPA1,RPA2,RPA3,CDC45,PSMD14,DBF4,UBE2C,ORC6,POLA2,ANAPC15,UBE2S,GMNN,ANAPC5,ANAPC11,POLE3,MCM10,POLE4,CDT1,MCM8,H2AZ2	39/159	26.7923
5_Member	Reactome Gene Sets	R-HSA-176187	Activation of ATR in response to replication stress	-25.5589	-23.206	990,995,4171,4172,4173,4174,4175,4176,4999,5982,5983,5984,5985,6117,6118,6119,8318,10926,23594,55388,63967,84515	CDC6,CDC25C,MCM2,MCM3,MCM4,MCM5,MCM6,MCM7,ORC2,RFC2,RFC3,RFC4,RFC5,RPA1,RPA2,RPA3,CDC45,DBF4,ORC6,MCM10,CLSPN,MCM8	22/37	25.5589
5_Member	GO Biological Processes	GO:0006270	DNA replication initiation	-20.0924	-17.8685	898,990,4171,4172,4173,4174,4175,4176,4999,5422,5557,8318,9134,11073,23594,23649,55388	CCNE1,CDC6,MCM2,MCM3,MCM4,MCM5,MCM6,MCM7,ORC2,POLA1,PRIM1,CDC45,CCNE2,TOPBP1,ORC6,POLA2,MCM10	17/28	20.0924
5_Member	Reactome Gene Sets	R-HSA-69052	Switching of origins to a post-replicative state	-19.7606	-17.5445	890,898,990,4171,4172,4173,4174,4175,4176,4999,5686,5701,5702,5707,5719,9134,10213,11065,23594,25906,27338,51053,51433,51529,81620,84515	CCNA2,CCNE1,CDC6,MCM2,MCM3,MCM4,MCM5,MCM6,MCM7,ORC2,PSMA5,PSMC2,PSMC3,PSMD1,PSMD13,CCNE2,PSMD14,UBE2C,ORC6,ANAPC15,UBE2S,GMNN,ANAPC5,ANAPC11,CDT1,MCM8	26/92	19.7606
5_Member	Reactome Gene Sets	R-HSA-68867	Assembly of the pre-replicative complex	-16.6981	-14.5766	990,3014,3020,3021,3837,4171,4172,4173,4174,4175,4176,4999,5686,5701,5702,5707,5719,10213,11065,23594,25906,27338,51053,51433,51529,81620,84515,94239	CDC6,H2AX,H3-3A,H3-3B,KPNB1,MCM2,MCM3,MCM4,MCM5,MCM6,MCM7,ORC2,PSMA5,PSMC2,PSMC3,PSMD1,PSMD13,PSMD14,UBE2C,ORC6,ANAPC15,UBE2S,GMNN,ANAPC5,ANAPC11,CDT1,MCM8,H2AZ2	28/142	16.6981
5_Member	Reactome Gene Sets	R-HSA-68949	Orc1 removal from chromatin	-12.9702	-11.0473	890,990,4171,4172,4173,4174,4175,4176,4999,5686,5701,5702,5707,5719,10213,23594,81620,84515	CCNA2,CDC6,MCM2,MCM3,MCM4,MCM5,MCM6,MCM7,ORC2,PSMA5,PSMC2,PSMC3,PSMD1,PSMD13,PSMD14,ORC6,CDT1,MCM8	18/71	12.9702
6_Summary	GO Biological Processes	GO:0033044	regulation of chromosome organization	-46.4394	-43.5398	60,332,891,983,990,991,1062,1063,2237,3178,3181,3184,3550,3619,4085,4171,4751,5347,5885,6950,7013,7153,7203,7272,7515,8467,9031,9184,9212,9555,9787,9918,10051,10111,10155,10403,10460,10574,10575,10576,10592,11065,11130,23063,23310,23397,25906,26271,26277,29781,51377,51433,51529,54737,54780,54892,55143,57405,64151,79677,83540,84250,147841,197370,201161,995,1019,1894,2146,4869,5902,5962,6240,6241,6…	ACTB,BIRC5,CCNB1,CDK1,CDC6,CDC20,CENPE,CENPF,FEN1,HNRNPA1,HNRNPA2B1,HNRNPD,IK,INCENP,MAD2L1,MCM2,NEK2,PLK1,RAD21,TCP1,TERF1,TOP2A,CCT3,TTK,XRCC1,SMARCA5,BAZ1B,BUB3,AURKB,MACROH2A1,DLGAP5,NCAPD2,SMC4,RAD50,TRIM28,NDC80,TACC3,CCT7,CCT4,CCT2,SMC2,UBE2C,ZWINT,WAPL,NCAPD3,NCAPH,ANAPC15,FBXO5,TINF2,NCAPH2,UCHL5,ANAPC5,ANAPC11,MPHOSPH8,NSMCE4A,NCAPG2,CDCA8,SPC25,NCAPG,SMC6,NUF2,SLF1,SPC24,NSMCE1,CENPV,C…	105/-	46.4394
6_Member	GO Biological Processes	GO:0033044	regulation of chromosome organization	-46.4394	-43.5398	60,332,891,983,990,991,1062,1063,2237,3178,3181,3184,3550,3619,4085,4171,4751,5347,5885,6950,7013,7153,7203,7272,7515,8467,9031,9184,9212,9555,9787,9918,10051,10111,10155,10403,10460,10574,10575,10576,10592,11065,11130,23063,23310,23397,25906,26271,26277,29781,51377,51433,51529,54737,54780,54892,55143,57405,64151,79677,83540,84250,147841,197370,201161	ACTB,BIRC5,CCNB1,CDK1,CDC6,CDC20,CENPE,CENPF,FEN1,HNRNPA1,HNRNPA2B1,HNRNPD,IK,INCENP,MAD2L1,MCM2,NEK2,PLK1,RAD21,TCP1,TERF1,TOP2A,CCT3,TTK,XRCC1,SMARCA5,BAZ1B,BUB3,AURKB,MACROH2A1,DLGAP5,NCAPD2,SMC4,RAD50,TRIM28,NDC80,TACC3,CCT7,CCT4,CCT2,SMC2,UBE2C,ZWINT,WAPL,NCAPD3,NCAPH,ANAPC15,FBXO5,TINF2,NCAPH2,UCHL5,ANAPC5,ANAPC11,MPHOSPH8,NSMCE4A,NCAPG2,CDCA8,SPC25,NCAPG,SMC6,NUF2,SLF1,SPC24,NSMCE1,CENPV	65/248	46.4394
6_Member	GO Biological Processes	GO:0090068	positive regulation of cell cycle process	-34.9469	-32.329	332,891,983,990,991,995,1019,1894,2146,2237,3619,4085,4869,5885,5902,5962,6240,6241,6790,7919,9212,9493,9555,9585,9787,9918,10051,10403,10592,10615,10635,10733,10926,11065,11113,23310,23397,23636,26271,29127,29781,51203,51433,51514,51529,54892,55143,56852,64151,79677,83695,84250,85459,113130,144455,201161	BIRC5,CCNB1,CDK1,CDC6,CDC20,CDC25C,CDK4,ECT2,EZH2,FEN1,INCENP,MAD2L1,NPM1,RAD21,RANBP1,RDX,RRM1,RRM2,AURKA,DDX39B,AURKB,KIF23,MACROH2A1,KIF20B,DLGAP5,NCAPD2,SMC4,NDC80,SMC2,SPAG5,RAD51AP1,PLK4,DBF4,UBE2C,CIT,NCAPD3,NCAPH,NUP62,FBXO5,RACGAP1,NCAPH2,NUSAP1,ANAPC5,DTL,ANAPC11,NCAPG2,CDCA8,RAD18,NCAPG,SMC6,RHNO1,SLF1,CEP295,CDCA5,E2F7,CENPV	56/261	34.9469
6_Member	GO Biological Processes	GO:0045787	positive regulation of cell cycle	-29.585	-27.0718	332,811,891,983,990,991,995,1019,1894,1977,2146,2237,3619,4085,4869,5885,5902,5962,6240,6241,6790,7919,9212,9493,9555,9585,9787,9918,10051,10403,10592,10615,10635,10733,10926,11065,11113,23310,23397,23636,26271,29127,29781,51203,51433,51514,51529,54892,55143,56852,64151,79677,83695,84250,85459,113130,144455,201161	BIRC5,CALR,CCNB1,CDK1,CDC6,CDC20,CDC25C,CDK4,ECT2,EIF4E,EZH2,FEN1,INCENP,MAD2L1,NPM1,RAD21,RANBP1,RDX,RRM1,RRM2,AURKA,DDX39B,AURKB,KIF23,MACROH2A1,KIF20B,DLGAP5,NCAPD2,SMC4,NDC80,SMC2,SPAG5,RAD51AP1,PLK4,DBF4,UBE2C,CIT,NCAPD3,NCAPH,NUP62,FBXO5,RACGAP1,NCAPH2,NUSAP1,ANAPC5,DTL,ANAPC11,NCAPG2,CDCA8,RAD18,NCAPG,SMC6,RHNO1,SLF1,CEP295,CDCA5,E2F7,CENPV	58/353	29.585
6_Member	GO Biological Processes	GO:2001252	positive regulation of chromosome organization	-21.0286	-18.7885	983,2237,3178,3181,3184,4751,5885,6950,7013,7203,9212,9555,9918,10051,10111,10155,10574,10575,10576,10592,23310,23397,26277,29781,51377,54737,54892,64151,84250	CDK1,FEN1,HNRNPA1,HNRNPA2B1,HNRNPD,NEK2,RAD21,TCP1,TERF1,CCT3,AURKB,MACROH2A1,NCAPD2,SMC4,RAD50,TRIM28,CCT7,CCT4,CCT2,SMC2,NCAPD3,NCAPH,TINF2,NCAPH2,UCHL5,MPHOSPH8,NCAPG2,NCAPG,SLF1	29/110	21.0286
6_Member	GO Biological Processes	GO:0010638	positive regulation of organelle organization	-17.0539	-14.9229	291,292,666,983,989,991,1073,2237,3178,3181,3184,4751,5216,5885,6188,6790,6950,7013,7203,9212,9555,9787,9918,10051,10111,10146,10155,10574,10575,10576,10592,10615,10635,10733,11065,22919,23310,23397,23636,26277,29781,51203,51377,51433,51529,54737,54892,55329,55704,64151,84250,85459	SLC25A4,SLC25A5,BOK,CDK1,SEPTIN7,CDC20,CFL2,FEN1,HNRNPA1,HNRNPA2B1,HNRNPD,NEK2,PFN1,RAD21,RPS3,AURKA,TCP1,TERF1,CCT3,AURKB,MACROH2A1,DLGAP5,NCAPD2,SMC4,RAD50,G3BP1,TRIM28,CCT7,CCT4,CCT2,SMC2,SPAG5,RAD51AP1,PLK4,UBE2C,MAPRE1,NCAPD3,NCAPH,NUP62,TINF2,NCAPH2,NUSAP1,UCHL5,ANAPC5,ANAPC11,MPHOSPH8,NCAPG2,MNS1,CCDC88A,NCAPG,SLF1,CEP295	52/508	17.0539
7_Summary	GO Biological Processes	GO:0051052	regulation of DNA metabolic process	-41.4561	-38.6861	60,672,890,983,990,1026,2305,3008,3014,3146,3178,3181,3182,3184,3320,4171,4172,4173,4174,4175,4176,4751,4869,5111,5531,5888,5982,5983,5984,5985,6118,6188,6881,6950,7013,7203,7398,7468,7515,7913,8467,8914,8971,9126,9212,9837,10111,10155,10189,10574,10575,10576,10635,10728,10926,23063,23244,23347,26271,26277,51053,51377,51659,54069,54107,54737,54780,54962,55183,55704,56943,63979,64710,64769,79075,7…	ACTB,BRCA1,CCNA2,CDK1,CDC6,CDKN1A,FOXM1,H1-4,H2AX,HMGB1,HNRNPA1,HNRNPA2B1,HNRNPAB,HNRNPD,HSP90AA1,MCM2,MCM3,MCM4,MCM5,MCM6,MCM7,NEK2,NPM1,PCNA,PPP4C,RAD51,RFC2,RFC3,RFC4,RFC5,RPA2,RPS3,TAF10,TCP1,TERF1,CCT3,USP1,NSD2,XRCC1,DEK,SMARCA5,TIMELESS,H1-10,SMC3,AURKB,GINS1,RAD50,TRIM28,ALYREF,CCT7,CCT4,CCT2,RAD51AP1,PTGES3,DBF4,WAPL,PDS5A,SMCHD1,FBXO5,TINF2,GMNN,UCHL5,GINS2,MIS18A,POLE3,MPHOSPH8,NSMCE4A…	84/-	41.4561
7_Member	GO Biological Processes	GO:0051052	regulation of DNA metabolic process	-41.4561	-38.6861	60,672,890,983,990,1026,2305,3008,3014,3146,3178,3181,3182,3184,3320,4171,4172,4173,4174,4175,4176,4751,4869,5111,5531,5888,5982,5983,5984,5985,6118,6188,6881,6950,7013,7203,7398,7468,7515,7913,8467,8914,8971,9126,9212,9837,10111,10155,10189,10574,10575,10576,10635,10728,10926,23063,23244,23347,26271,26277,51053,51377,51659,54069,54107,54737,54780,54962,55183,55704,56943,63979,64710,64769,79075,7…	ACTB,BRCA1,CCNA2,CDK1,CDC6,CDKN1A,FOXM1,H1-4,H2AX,HMGB1,HNRNPA1,HNRNPA2B1,HNRNPAB,HNRNPD,HSP90AA1,MCM2,MCM3,MCM4,MCM5,MCM6,MCM7,NEK2,NPM1,PCNA,PPP4C,RAD51,RFC2,RFC3,RFC4,RFC5,RPA2,RPS3,TAF10,TCP1,TERF1,CCT3,USP1,NSD2,XRCC1,DEK,SMARCA5,TIMELESS,H1-10,SMC3,AURKB,GINS1,RAD50,TRIM28,ALYREF,CCT7,CCT4,CCT2,RAD51AP1,PTGES3,DBF4,WAPL,PDS5A,SMCHD1,FBXO5,TINF2,GMNN,UCHL5,GINS2,MIS18A,POLE3,MPHOSPH8,NSMCE4A…	84/533	41.4561
7_Member	GO Biological Processes	GO:0051054	positive regulation of DNA metabolic process	-24.7887	-22.4517	60,672,983,2305,3014,3146,3178,3181,3182,3184,3320,4751,5111,5888,5982,5983,5984,5985,6188,6950,7013,7203,7398,7468,7515,8467,8914,9212,9837,10111,10155,10574,10575,10576,10635,10728,10926,23347,26277,51377,51659,55183,64769,79075,79184,81620,84250,84296,144455	ACTB,BRCA1,CDK1,FOXM1,H2AX,HMGB1,HNRNPA1,HNRNPA2B1,HNRNPAB,HNRNPD,HSP90AA1,NEK2,PCNA,RAD51,RFC2,RFC3,RFC4,RFC5,RPS3,TCP1,TERF1,CCT3,USP1,NSD2,XRCC1,SMARCA5,TIMELESS,AURKB,GINS1,RAD50,TRIM28,CCT7,CCT4,CCT2,RAD51AP1,PTGES3,DBF4,SMCHD1,TINF2,UCHL5,GINS2,RIF1,MEAF6,DSCC1,BRCC3,CDT1,SLF1,GINS4,E2F7	49/302	24.7887
7_Member	GO Biological Processes	GO:2000278	regulation of DNA biosynthetic process	-16.5218	-14.4157	1026,3178,3181,3184,3320,4751,5111,5982,5983,5984,5985,6950,7013,7203,7398,9212,9837,10574,10575,10576,10728,26277,51659,64769,79075,84296	CDKN1A,HNRNPA1,HNRNPA2B1,HNRNPD,HSP90AA1,NEK2,PCNA,RFC2,RFC3,RFC4,RFC5,TCP1,TERF1,CCT3,USP1,AURKB,GINS1,CCT7,CCT4,CCT2,PTGES3,TINF2,GINS2,MEAF6,DSCC1,GINS4	26/121	16.5218
7_Member	GO Biological Processes	GO:2000573	positive regulation of DNA biosynthetic process	-14.9296	-12.9037	3178,3320,4751,5111,5982,5983,5984,5985,6950,7203,7398,9212,9837,10574,10575,10576,10728,51659,79075,84296	HNRNPA1,HSP90AA1,NEK2,PCNA,RFC2,RFC3,RFC4,RFC5,TCP1,CCT3,USP1,AURKB,GINS1,CCT7,CCT4,CCT2,PTGES3,GINS2,DSCC1,GINS4	20/74	14.9296
7_Member	GO Biological Processes	GO:1900262	regulation of DNA-directed DNA polymerase activity	-11.624	-9.78757	5111,5982,5983,5984,5985,9837,51659,79075,84296	PCNA,RFC2,RFC3,RFC4,RFC5,GINS1,GINS2,DSCC1,GINS4	9/13	11.624
7_Member	GO Biological Processes	GO:1900264	positive regulation of DNA-directed DNA polymerase activity	-11.624	-9.78757	5111,5982,5983,5984,5985,9837,51659,79075,84296	PCNA,RFC2,RFC3,RFC4,RFC5,GINS1,GINS2,DSCC1,GINS4	9/13	11.624
8_Summary	Reactome Gene Sets	R-HSA-72203	Processing of Capped Intron-Containing Pre-mRNA	-39.0566	-36.3393	1479,1665,1977,2733,3178,3181,3184,3185,3312,3550,4904,6426,6427,6428,6431,6627,6628,6631,6632,6633,6635,6636,6637,7307,7884,7919,8086,9410,10189,10212,10250,10262,10465,10762,10772,10915,10921,11051,11052,11157,23636,23658,25804,27258,27316,27339,29107,51593,51634,51645,51691,51729,55706,57819,79622,79902,80145,83443,84321,84844,220988,348995,1653,4691,5686,5701,5702,5707,5719,5901,6141,6161,617…	CSTF3,DHX15,EIF4E,GLE1,HNRNPA1,HNRNPA2B1,HNRNPD,HNRNPF,HSPA8,IK,YBX1,SRSF1,SRSF2,SRSF3,SRSF6,SNRPA1,SNRPB,SNRPC,SNRPD1,SNRPD2,SNRPE,SNRPF,SNRPG,U2AF1,SLBP,DDX39B,AAAS,SNRNP40,ALYREF,DDX39A,SRRM1,SF3B4,PPIH,NUP50,SRSF10,TCERG1,RNPS1,NUDT21,CPSF6,LSM6,NUP62,LSM5,LSM4,LSM3,RBMX,PRPF19,NXT1,SRRT,RBMX2,PPIL1,LSM8,WBP11,NDC1,LSM2,SNRNP25,NUP85,THOC7,SF3B5,THOC3,PHF5A,HNRNPA3,NUP43,DDX1,NCL,PSMA5,PSMC2,…	123/-	39.0566
8_Member	Reactome Gene Sets	R-HSA-72203	Processing of Capped Intron-Containing Pre-mRNA	-39.0566	-36.3393	1479,1665,1977,2733,3178,3181,3184,3185,3312,3550,4904,6426,6427,6428,6431,6627,6628,6631,6632,6633,6635,6636,6637,7307,7884,7919,8086,9410,10189,10212,10250,10262,10465,10762,10772,10915,10921,11051,11052,11157,23636,23658,25804,27258,27316,27339,29107,51593,51634,51645,51691,51729,55706,57819,79622,79902,80145,83443,84321,84844,220988,348995	CSTF3,DHX15,EIF4E,GLE1,HNRNPA1,HNRNPA2B1,HNRNPD,HNRNPF,HSPA8,IK,YBX1,SRSF1,SRSF2,SRSF3,SRSF6,SNRPA1,SNRPB,SNRPC,SNRPD1,SNRPD2,SNRPE,SNRPF,SNRPG,U2AF1,SLBP,DDX39B,AAAS,SNRNP40,ALYREF,DDX39A,SRRM1,SF3B4,PPIH,NUP50,SRSF10,TCERG1,RNPS1,NUDT21,CPSF6,LSM6,NUP62,LSM5,LSM4,LSM3,RBMX,PRPF19,NXT1,SRRT,RBMX2,PPIL1,LSM8,WBP11,NDC1,LSM2,SNRNP25,NUP85,THOC7,SF3B5,THOC3,PHF5A,HNRNPA3,NUP43	62/285	39.0566
8_Member	Reactome Gene Sets	R-HSA-8953854	Metabolism of RNA	-38.7786	-36.0736	1479,1653,1665,1977,2733,3178,3181,3184,3185,3312,3550,4691,4904,5686,5701,5702,5707,5719,5901,6141,6161,6175,6188,6191,6193,6205,6223,6418,6426,6427,6428,6431,6627,6628,6631,6632,6633,6635,6636,6637,7307,7514,7884,7919,8086,8270,9410,10189,10212,10213,10250,10262,10465,10528,10556,10762,10772,10915,10921,11051,11052,11157,11340,23636,23658,25804,27258,27316,27339,29107,51065,51367,51593,51602,51…	CSTF3,DDX1,DHX15,EIF4E,GLE1,HNRNPA1,HNRNPA2B1,HNRNPD,HNRNPF,HSPA8,IK,NCL,YBX1,PSMA5,PSMC2,PSMC3,PSMD1,PSMD13,RAN,RPL18,RPL32,RPLP0,RPS3,RPS4X,RPS5,RPS11,RPS19,SET,SRSF1,SRSF2,SRSF3,SRSF6,SNRPA1,SNRPB,SNRPC,SNRPD1,SNRPD2,SNRPE,SNRPF,SNRPG,U2AF1,XPO1,SLBP,DDX39B,AAAS,LAGE3,SNRNP40,ALYREF,DDX39A,PSMD14,SRRM1,SF3B4,PPIH,NOP56,RPP30,NUP50,SRSF10,TCERG1,RNPS1,NUDT21,CPSF6,LSM6,EXOSC8,NUP62,LSM5,LSM4,LS…	93/716	38.7786
8_Member	GO Biological Processes	GO:0008380	RNA splicing	-29.6973	-27.1763	1653,1665,2332,3178,3181,3185,3312,3550,4841,4904,6100,6421,6426,6427,6428,6431,6627,6628,6631,6632,6633,6635,6636,6637,6732,7307,7919,9406,9410,10078,10189,10212,10250,10262,10465,10492,10772,10915,10921,11157,11168,11319,22913,23658,25804,27258,27316,27339,51574,51634,51645,51691,51729,57819,79622,79833,80145,83443,84321,84844,116461,220988	DDX1,DHX15,FMR1,HNRNPA1,HNRNPA2B1,HNRNPF,HSPA8,IK,NONO,YBX1,RP9,SFPQ,SRSF1,SRSF2,SRSF3,SRSF6,SNRPA1,SNRPB,SNRPC,SNRPD1,SNRPD2,SNRPE,SNRPF,SNRPG,SRPK1,U2AF1,DDX39B,ZRANB2,SNRNP40,TSSC4,ALYREF,DDX39A,SRRM1,SF3B4,PPIH,SYNCRIP,SRSF10,TCERG1,RNPS1,LSM6,PSIP1,ECD,RALY,LSM5,LSM4,LSM3,RBMX,PRPF19,LARP7,RBMX2,PPIL1,LSM8,WBP11,LSM2,SNRNP25,GEMIN6,THOC7,SF3B5,THOC3,PHF5A,TSEN15,HNRNPA3	62/407	29.6973
8_Member	Reactome Gene Sets	R-HSA-72172	mRNA Splicing	-28.7056	-26.2436	1665,3178,3181,3184,3185,3312,3550,4904,6426,6427,6428,6431,6627,6628,6631,6632,6633,6635,6636,6637,7307,7919,9410,10189,10250,10262,10465,10772,10915,10921,11157,23658,25804,27258,27316,27339,51593,51634,51645,51691,51729,57819,79622,83443,84844,220988	DHX15,HNRNPA1,HNRNPA2B1,HNRNPD,HNRNPF,HSPA8,IK,YBX1,SRSF1,SRSF2,SRSF3,SRSF6,SNRPA1,SNRPB,SNRPC,SNRPD1,SNRPD2,SNRPE,SNRPF,SNRPG,U2AF1,DDX39B,SNRNP40,ALYREF,SRRM1,SF3B4,PPIH,SRSF10,TCERG1,RNPS1,LSM6,LSM5,LSM4,LSM3,RBMX,PRPF19,SRRT,RBMX2,PPIL1,LSM8,WBP11,LSM2,SNRNP25,SF3B5,PHF5A,HNRNPA3	46/215	28.7056
8_Member	GO Biological Processes	GO:0006397	mRNA processing	-28.4253	-25.9701	1479,1653,1665,2332,3178,3181,3185,3312,3550,4841,4904,6421,6426,6427,6428,6431,6627,6628,6631,6632,6633,6635,6636,6637,6732,7307,7884,7919,9406,9410,10078,10189,10212,10250,10262,10465,10492,10772,10915,10921,11051,11052,11157,11168,11319,22913,23658,25804,27258,27316,27339,51574,51593,51634,51645,51691,51729,57819,79622,79833,80145,83443,84321,84844,116461,220988	CSTF3,DDX1,DHX15,FMR1,HNRNPA1,HNRNPA2B1,HNRNPF,HSPA8,IK,NONO,YBX1,SFPQ,SRSF1,SRSF2,SRSF3,SRSF6,SNRPA1,SNRPB,SNRPC,SNRPD1,SNRPD2,SNRPE,SNRPF,SNRPG,SRPK1,U2AF1,SLBP,DDX39B,ZRANB2,SNRNP40,TSSC4,ALYREF,DDX39A,SRRM1,SF3B4,PPIH,SYNCRIP,SRSF10,TCERG1,RNPS1,NUDT21,CPSF6,LSM6,PSIP1,ECD,RALY,LSM5,LSM4,LSM3,RBMX,PRPF19,LARP7,SRRT,RBMX2,PPIL1,LSM8,WBP11,LSM2,SNRNP25,GEMIN6,THOC7,SF3B5,THOC3,PHF5A,TSEN15,HNRN…	66/489	28.4253
8_Member	Reactome Gene Sets	R-HSA-72163	mRNA Splicing - Major Pathway	-28.4069	-25.9584	1665,3178,3181,3184,3185,3312,3550,4904,6426,6427,6428,6431,6627,6628,6631,6632,6633,6635,6636,6637,7307,7919,9410,10189,10250,10262,10465,10772,10915,10921,11157,23658,25804,27258,27316,27339,51593,51634,51645,51691,51729,57819,83443,84844,220988	DHX15,HNRNPA1,HNRNPA2B1,HNRNPD,HNRNPF,HSPA8,IK,YBX1,SRSF1,SRSF2,SRSF3,SRSF6,SNRPA1,SNRPB,SNRPC,SNRPD1,SNRPD2,SNRPE,SNRPF,SNRPG,U2AF1,DDX39B,SNRNP40,ALYREF,SRRM1,SF3B4,PPIH,SRSF10,TCERG1,RNPS1,LSM6,LSM5,LSM4,LSM3,RBMX,PRPF19,SRRT,RBMX2,PPIL1,LSM8,WBP11,LSM2,SF3B5,PHF5A,HNRNPA3	45/207	28.4069
8_Member	GO Biological Processes	GO:0000377	RNA splicing, via transesterification reactions with bulged adenosine as nucleophile	-27.8908	-25.4619	1653,1665,3178,3181,3185,3312,3550,6421,6426,6427,6428,6431,6627,6628,6631,6632,6633,6635,6636,6637,6732,7307,7919,9410,10078,10189,10212,10250,10262,10465,10492,10772,10921,11157,11168,22913,23658,25804,27258,27316,27339,51634,51645,51691,57819,79622,79833,83443,84844,220988	DDX1,DHX15,HNRNPA1,HNRNPA2B1,HNRNPF,HSPA8,IK,SFPQ,SRSF1,SRSF2,SRSF3,SRSF6,SNRPA1,SNRPB,SNRPC,SNRPD1,SNRPD2,SNRPE,SNRPF,SNRPG,SRPK1,U2AF1,DDX39B,SNRNP40,TSSC4,ALYREF,DDX39A,SRRM1,SF3B4,PPIH,SYNCRIP,SRSF10,RNPS1,LSM6,PSIP1,RALY,LSM5,LSM4,LSM3,RBMX,PRPF19,RBMX2,PPIL1,LSM8,LSM2,SNRNP25,GEMIN6,SF3B5,PHF5A,HNRNPA3	50/272	27.8908
8_Member	GO Biological Processes	GO:0000398	mRNA splicing, via spliceosome	-27.8908	-25.4619	1653,1665,3178,3181,3185,3312,3550,6421,6426,6427,6428,6431,6627,6628,6631,6632,6633,6635,6636,6637,6732,7307,7919,9410,10078,10189,10212,10250,10262,10465,10492,10772,10921,11157,11168,22913,23658,25804,27258,27316,27339,51634,51645,51691,57819,79622,79833,83443,84844,220988	DDX1,DHX15,HNRNPA1,HNRNPA2B1,HNRNPF,HSPA8,IK,SFPQ,SRSF1,SRSF2,SRSF3,SRSF6,SNRPA1,SNRPB,SNRPC,SNRPD1,SNRPD2,SNRPE,SNRPF,SNRPG,SRPK1,U2AF1,DDX39B,SNRNP40,TSSC4,ALYREF,DDX39A,SRRM1,SF3B4,PPIH,SYNCRIP,SRSF10,RNPS1,LSM6,PSIP1,RALY,LSM5,LSM4,LSM3,RBMX,PRPF19,RBMX2,PPIL1,LSM8,LSM2,SNRNP25,GEMIN6,SF3B5,PHF5A,HNRNPA3	50/272	27.8908
8_Member	GO Biological Processes	GO:0000375	RNA splicing, via transesterification reactions	-27.582	-25.1595	1653,1665,3178,3181,3185,3312,3550,6421,6426,6427,6428,6431,6627,6628,6631,6632,6633,6635,6636,6637,6732,7307,7919,9410,10078,10189,10212,10250,10262,10465,10492,10772,10921,11157,11168,22913,23658,25804,27258,27316,27339,51634,51645,51691,57819,79622,79833,83443,84844,220988	DDX1,DHX15,HNRNPA1,HNRNPA2B1,HNRNPF,HSPA8,IK,SFPQ,SRSF1,SRSF2,SRSF3,SRSF6,SNRPA1,SNRPB,SNRPC,SNRPD1,SNRPD2,SNRPE,SNRPF,SNRPG,SRPK1,U2AF1,DDX39B,SNRNP40,TSSC4,ALYREF,DDX39A,SRRM1,SF3B4,PPIH,SYNCRIP,SRSF10,RNPS1,LSM6,PSIP1,RALY,LSM5,LSM4,LSM3,RBMX,PRPF19,RBMX2,PPIL1,LSM8,LSM2,SNRNP25,GEMIN6,SF3B5,PHF5A,HNRNPA3	50/276	27.582
8_Member	GO Biological Processes	GO:0016071	mRNA metabolic process	-26.3577	-23.9771	1479,1653,1665,1797,2332,3178,3181,3182,3185,3312,3550,4841,4904,6421,6426,6427,6428,6431,6627,6628,6631,6632,6633,6635,6636,6637,6732,6741,6881,7307,7884,7919,9406,9410,10078,10189,10212,10250,10262,10465,10492,10772,10915,10921,11051,11052,11157,11168,11319,11340,22913,23658,25804,27258,27316,27339,51574,51593,51634,51645,51691,51726,51729,55629,57819,79622,79833,80145,83443,84321,84844,116461,…	CSTF3,DDX1,DHX15,DXO,FMR1,HNRNPA1,HNRNPA2B1,HNRNPAB,HNRNPF,HSPA8,IK,NONO,YBX1,SFPQ,SRSF1,SRSF2,SRSF3,SRSF6,SNRPA1,SNRPB,SNRPC,SNRPD1,SNRPD2,SNRPE,SNRPF,SNRPG,SRPK1,SSB,TAF10,U2AF1,SLBP,DDX39B,ZRANB2,SNRNP40,TSSC4,ALYREF,DDX39A,SRRM1,SF3B4,PPIH,SYNCRIP,SRSF10,TCERG1,RNPS1,NUDT21,CPSF6,LSM6,PSIP1,ECD,EXOSC8,RALY,LSM5,LSM4,LSM3,RBMX,PRPF19,LARP7,SRRT,RBMX2,PPIL1,LSM8,DNAJB11,WBP11,PNRC2,LSM2,SNRNP25…	73/649	26.3577
8_Member	KEGG Pathway	hsa03040	Spliceosome	-25.9989	-23.6351	1665,3178,3312,6100,6426,6427,6428,6431,6627,6628,6631,6632,6633,6635,6636,6637,7307,7919,9410,10189,10262,10465,10772,10915,11157,23658,25804,27258,27316,27339,51645,51691,51729,57819,83443,84321,84844,220988	DHX15,HNRNPA1,HSPA8,RP9,SRSF1,SRSF2,SRSF3,SRSF6,SNRPA1,SNRPB,SNRPC,SNRPD1,SNRPD2,SNRPE,SNRPF,SNRPG,U2AF1,DDX39B,SNRNP40,ALYREF,SF3B4,PPIH,SRSF10,TCERG1,LSM6,LSM5,LSM4,LSM3,RBMX,PRPF19,PPIL1,LSM8,WBP11,LSM2,SF3B5,THOC3,PHF5A,HNRNPA3	38/156	25.9989
8_Member	GO Biological Processes	GO:0022613	ribonucleoprotein complex biogenesis	-19.945	-17.725	1653,3320,3692,4869,5036,5901,6175,6191,6193,6205,6223,6426,6431,6627,6628,6631,6632,6633,6635,6636,6637,6732,6839,7514,7919,8667,10078,10262,10360,10528,10556,10728,10772,11051,11052,11157,11168,11340,25804,27339,51065,51367,51386,51406,51550,51602,51634,51729,55011,55646,57819,79833,83443,84844,90459	DDX1,HSP90AA1,EIF6,NPM1,PA2G4,RAN,RPLP0,RPS4X,RPS5,RPS11,RPS19,SRSF1,SRSF6,SNRPA1,SNRPB,SNRPC,SNRPD1,SNRPD2,SNRPE,SNRPF,SNRPG,SRPK1,SUV39H1,XPO1,DDX39B,EIF3H,TSSC4,SF3B4,NPM3,NOP56,RPP30,PTGES3,SRSF10,NUDT21,CPSF6,LSM6,PSIP1,EXOSC8,LSM4,PRPF19,RPS27L,POP5,EIF3L,NOL7,CINP,NOP58,RBMX2,WBP11,PIH1D1,LYAR,LSM2,GEMIN6,SF3B5,PHF5A,ERI1	55/488	19.945
8_Member	GO Biological Processes	GO:0022618	protein-RNA complex assembly	-17.7553	-15.5943	1653,3320,3692,6175,6193,6223,6426,6431,6627,6628,6631,6632,6633,6635,6636,6637,6732,7919,8667,10078,10262,10728,10772,11051,11052,11168,25804,27339,51065,51386,51634,55011,57819,79833,83443,84844	DDX1,HSP90AA1,EIF6,RPLP0,RPS5,RPS19,SRSF1,SRSF6,SNRPA1,SNRPB,SNRPC,SNRPD1,SNRPD2,SNRPE,SNRPF,SNRPG,SRPK1,DDX39B,EIF3H,TSSC4,SF3B4,PTGES3,SRSF10,NUDT21,CPSF6,PSIP1,LSM4,PRPF19,RPS27L,EIF3L,RBMX2,PIH1D1,LSM2,GEMIN6,SF3B5,PHF5A	36/231	17.7553
8_Member	GO Biological Processes	GO:0071826	protein-RNA complex organization	-17.2606	-15.1231	1653,3320,3692,6175,6193,6223,6426,6431,6627,6628,6631,6632,6633,6635,6636,6637,6732,7919,8667,10078,10262,10728,10772,11051,11052,11168,25804,27339,51065,51386,51634,55011,57819,79833,83443,84844	DDX1,HSP90AA1,EIF6,RPLP0,RPS5,RPS19,SRSF1,SRSF6,SNRPA1,SNRPB,SNRPC,SNRPD1,SNRPD2,SNRPE,SNRPF,SNRPG,SRPK1,DDX39B,EIF3H,TSSC4,SF3B4,PTGES3,SRSF10,NUDT21,CPSF6,PSIP1,LSM4,PRPF19,RPS27L,EIF3L,RBMX2,PIH1D1,LSM2,GEMIN6,SF3B5,PHF5A	36/239	17.2606
9_Summary	Reactome Gene Sets	R-HSA-69190	DNA strand elongation	-38.2033	-35.5217	2237,3978,4171,4172,4173,4174,4175,4176,5111,5422,5425,5557,5981,5982,5983,5984,5985,6117,6118,6119,8318,9837,10714,23649,51659,84296,84515,10535,54107,56655,79621,84153,60,672,890,2873,3014,3150,5531,5536,5888,5932,6613,7013,7398,7468,7515,8467,8914,9031,9656,9768,10038,10111,10635,11073,26277,27339,29089,51514,51567,54962,55183,55247,56852,63967,79184,83695,94239,378708,332,891,898,983,995,1026…	FEN1,LIG1,MCM2,MCM3,MCM4,MCM5,MCM6,MCM7,PCNA,POLA1,POLD2,PRIM1,RFC1,RFC2,RFC3,RFC4,RFC5,RPA1,RPA2,RPA3,CDC45,GINS1,POLD3,POLA2,GINS2,GINS4,MCM8,RNASEH2A,POLE3,POLE4,RNASEH2B,RNASEH2C,ACTB,BRCA1,CCNA2,GPS1,H2AX,HMGN1,PPP4C,PPP5C,RAD51,RBBP8,SUMO2,TERF1,USP1,NSD2,XRCC1,SMARCA5,TIMELESS,BAZ1B,MDC1,PCLAF,PARP2,RAD50,RAD51AP1,TOPBP1,TINF2,PRPF19,UBE2T,DTL,TDP2,TIPIN,RIF1,NEIL3,RAD18,CLSPN,BRCC3,RHNO1,…	111/-	38.2033
9_Member	Reactome Gene Sets	R-HSA-69190	DNA strand elongation	-38.2033	-35.5217	2237,3978,4171,4172,4173,4174,4175,4176,5111,5422,5425,5557,5981,5982,5983,5984,5985,6117,6118,6119,8318,9837,10714,23649,51659,84296,84515	FEN1,LIG1,MCM2,MCM3,MCM4,MCM5,MCM6,MCM7,PCNA,POLA1,POLD2,PRIM1,RFC1,RFC2,RFC3,RFC4,RFC5,RPA1,RPA2,RPA3,CDC45,GINS1,POLD3,POLA2,GINS2,GINS4,MCM8	27/32	38.2033
9_Member	KEGG Pathway	hsa03030	DNA replication	-35.5744	-32.9258	2237,3978,4171,4172,4173,4174,4175,4176,5111,5422,5425,5557,5981,5982,5983,5984,5985,6117,6118,6119,10535,10714,23649,54107,56655,79621,84153	FEN1,LIG1,MCM2,MCM3,MCM4,MCM5,MCM6,MCM7,PCNA,POLA1,POLD2,PRIM1,RFC1,RFC2,RFC3,RFC4,RFC5,RPA1,RPA2,RPA3,RNASEH2A,POLD3,POLA2,POLE3,POLE4,RNASEH2B,RNASEH2C	27/36	35.5744
9_Member	Reactome Gene Sets	R-HSA-73894	DNA Repair	-26.2354	-23.8606	60,672,890,2237,2873,3014,3150,3978,5111,5425,5531,5536,5888,5932,5981,5982,5983,5984,5985,6117,6118,6119,6613,7013,7398,7468,7515,8467,8914,9031,9656,9768,10038,10111,10635,10714,11073,26277,27339,29089,51514,51567,54107,54962,55183,55247,56655,56852,63967,79184,83695,94239,378708	ACTB,BRCA1,CCNA2,FEN1,GPS1,H2AX,HMGN1,LIG1,PCNA,POLD2,PPP4C,PPP5C,RAD51,RBBP8,RFC1,RFC2,RFC3,RFC4,RFC5,RPA1,RPA2,RPA3,SUMO2,TERF1,USP1,NSD2,XRCC1,SMARCA5,TIMELESS,BAZ1B,MDC1,PCLAF,PARP2,RAD50,RAD51AP1,POLD3,TOPBP1,TINF2,PRPF19,UBE2T,DTL,TDP2,POLE3,TIPIN,RIF1,NEIL3,POLE4,RAD18,CLSPN,BRCC3,RHNO1,H2AZ2,CENPS	53/335	26.2354
9_Member	Reactome Gene Sets	R-HSA-5693532	DNA Double-Strand Break Repair	-24.7322	-22.4002	672,890,2237,3014,5111,5425,5531,5536,5888,5932,5981,5982,5983,5984,5985,6117,6118,6119,6613,7468,7515,8467,8914,9031,9656,10038,10111,10635,10714,11073,51567,54107,54962,55183,56655,63967,79184,83695	BRCA1,CCNA2,FEN1,H2AX,PCNA,POLD2,PPP4C,PPP5C,RAD51,RBBP8,RFC1,RFC2,RFC3,RFC4,RFC5,RPA1,RPA2,RPA3,SUMO2,NSD2,XRCC1,SMARCA5,TIMELESS,BAZ1B,MDC1,PARP2,RAD50,RAD51AP1,POLD3,TOPBP1,TDP2,POLE3,TIPIN,RIF1,POLE4,CLSPN,BRCC3,RHNO1	38/168	24.7322
9_Member	Reactome Gene Sets	R-HSA-3700989	Transcriptional Regulation by TP53	-22.882	-20.5749	332,672,890,891,898,983,995,1026,1350,1351,1460,1869,2877,2936,3065,3066,4869,5052,5111,5300,5928,5931,5932,5982,5983,5984,5985,6009,6117,6118,6119,6749,6790,6881,6921,7029,7295,7533,7936,9134,9212,9377,9656,10111,11073,11198,22974,54205,64769,83695,144455	BIRC5,BRCA1,CCNA2,CCNB1,CCNE1,CDK1,CDC25C,CDKN1A,COX7C,COX8A,CSNK2B,E2F1,GPX2,GSR,HDAC1,HDAC2,NPM1,PRDX1,PCNA,PIN1,RBBP4,RBBP7,RBBP8,RFC2,RFC3,RFC4,RFC5,RHEB,RPA1,RPA2,RPA3,SSRP1,AURKA,TAF10,ELOC,TFDP2,TXN,YWHAH,NELFE,CCNE2,AURKB,COX5A,MDC1,RAD50,TOPBP1,SUPT16H,TPX2,CYCS,MEAF6,RHNO1,E2F7	51/362	22.882
9_Member	Reactome Gene Sets	R-HSA-5693538	Homology Directed Repair	-22.3751	-20.0775	672,890,2237,3014,5111,5425,5531,5888,5932,5981,5982,5983,5984,5985,6117,6118,6119,6613,7468,7515,8914,9656,10038,10111,10635,10714,11073,54107,54962,56655,63967,79184,83695	BRCA1,CCNA2,FEN1,H2AX,PCNA,POLD2,PPP4C,RAD51,RBBP8,RFC1,RFC2,RFC3,RFC4,RFC5,RPA1,RPA2,RPA3,SUMO2,NSD2,XRCC1,TIMELESS,MDC1,PARP2,RAD50,RAD51AP1,POLD3,TOPBP1,POLE3,TIPIN,POLE4,CLSPN,BRCC3,RHNO1	33/138	22.3751
9_Member	Reactome Gene Sets	R-HSA-69186	Lagging Strand Synthesis	-22.0568	-19.7639	2237,3978,5111,5422,5425,5557,5981,5982,5983,5984,5985,6117,6118,6119,10714,23649	FEN1,LIG1,PCNA,POLA1,POLD2,PRIM1,RFC1,RFC2,RFC3,RFC4,RFC5,RPA1,RPA2,RPA3,POLD3,POLA2	16/20	22.0568
9_Member	Reactome Gene Sets	R-HSA-174417	Telomere C-strand (Lagging Strand) Synthesis	-21.4209	-19.1639	2237,3978,5111,5422,5425,5557,5981,5982,5983,5984,5985,6117,6118,6119,7013,10714,23649,26277,79075	FEN1,LIG1,PCNA,POLA1,POLD2,PRIM1,RFC1,RFC2,RFC3,RFC4,RFC5,RPA1,RPA2,RPA3,TERF1,POLD3,POLA2,TINF2,DSCC1	19/34	21.4209
9_Member	Reactome Gene Sets	R-HSA-5693567	HDR through Homologous Recombination (HRR) or Single Strand Annealing (SSA)	-19.7111	-17.5028	672,890,3014,5111,5425,5531,5888,5932,5981,5982,5983,5984,5985,6117,6118,6119,6613,7468,8914,9656,10111,10635,10714,11073,54107,54962,56655,63967,79184,83695	BRCA1,CCNA2,H2AX,PCNA,POLD2,PPP4C,RAD51,RBBP8,RFC1,RFC2,RFC3,RFC4,RFC5,RPA1,RPA2,RPA3,SUMO2,NSD2,TIMELESS,MDC1,RAD50,RAD51AP1,POLD3,TOPBP1,POLE3,TIPIN,POLE4,CLSPN,BRCC3,RHNO1	30/132	19.7111
9_Member	Reactome Gene Sets	R-HSA-5651801	PCNA-Dependent Long Patch Base Excision Repair	-19.417	-17.2201	2237,3978,5111,5425,5981,5982,5983,5984,5985,6117,6118,6119,10714,54107,56655	FEN1,LIG1,PCNA,POLD2,RFC1,RFC2,RFC3,RFC4,RFC5,RPA1,RPA2,RPA3,POLD3,POLE3,POLE4	15/21	19.417
9_Member	Reactome Gene Sets	R-HSA-110373	Resolution of AP sites via the multiple-nucleotide patch replacement pathway	-19.0775	-16.8917	2237,3978,5111,5425,5981,5982,5983,5984,5985,6117,6118,6119,10038,10714,54107,56655	FEN1,LIG1,PCNA,POLD2,RFC1,RFC2,RFC3,RFC4,RFC5,RPA1,RPA2,RPA3,PARP2,POLD3,POLE3,POLE4	16/26	19.0775
9_Member	Reactome Gene Sets	R-HSA-180786	Extension of Telomeres	-18.576	-16.4046	890,2237,3978,5111,5422,5425,5557,5981,5982,5983,5984,5985,6117,6118,6119,7013,10714,23649,26277,79075	CCNA2,FEN1,LIG1,PCNA,POLA1,POLD2,PRIM1,RFC1,RFC2,RFC3,RFC4,RFC5,RPA1,RPA2,RPA3,TERF1,POLD3,POLA2,TINF2,DSCC1	20/51	18.576
9_Member	Reactome Gene Sets	R-HSA-110314	Recognition of DNA damage by PCNA-containing replication complex	-17.6806	-15.5234	5111,5425,5981,5982,5983,5984,5985,6117,6118,6119,7398,10714,51514,54107,56655,56852	PCNA,POLD2,RFC1,RFC2,RFC3,RFC4,RFC5,RPA1,RPA2,RPA3,USP1,POLD3,DTL,POLE3,POLE4,RAD18	16/30	17.6806
9_Member	Reactome Gene Sets	R-HSA-5696397	Gap-filling DNA repair synthesis and ligation in GG-NER	-17.6775	-15.5234	3978,5111,5425,5981,5982,5983,5984,5985,6117,6118,6119,7515,10714,54107,56655	LIG1,PCNA,POLD2,RFC1,RFC2,RFC3,RFC4,RFC5,RPA1,RPA2,RPA3,XRCC1,POLD3,POLE3,POLE4	15/25	17.6775
9_Member	Reactome Gene Sets	R-HSA-73933	Resolution of Abasic Sites (AP sites)	-16.8281	-14.7003	2237,3978,5111,5425,5981,5982,5983,5984,5985,6117,6118,6119,7515,10038,10714,54107,56655	FEN1,LIG1,PCNA,POLD2,RFC1,RFC2,RFC3,RFC4,RFC5,RPA1,RPA2,RPA3,XRCC1,PARP2,POLD3,POLE3,POLE4	17/39	16.8281
9_Member	GO Biological Processes	GO:0006271	DNA strand elongation involved in DNA replication	-16.6345	-14.5193	3978,4172,4173,4176,5111,5422,5425,5983,5984,9837,10714,54107	LIG1,MCM3,MCM4,MCM7,PCNA,POLA1,POLD2,RFC3,RFC4,GINS1,POLD3,POLE3	12/15	16.6345
9_Member	GO Biological Processes	GO:0022616	DNA strand elongation	-16.0522	-13.9522	3978,4172,4173,4176,5111,5422,5425,5983,5984,9837,10111,10714,54107	LIG1,MCM3,MCM4,MCM7,PCNA,POLA1,POLD2,RFC3,RFC4,GINS1,RAD50,POLD3,POLE3	13/20	16.0522
9_Member	Reactome Gene Sets	R-HSA-5685942	HDR through Homologous Recombination (HRR)	-15.7242	-13.6447	672,5111,5425,5888,5932,5981,5982,5983,5984,5985,6117,6118,6119,10111,10635,10714,11073,54107,56655,83695	BRCA1,PCNA,POLD2,RAD51,RBBP8,RFC1,RFC2,RFC3,RFC4,RFC5,RPA1,RPA2,RPA3,RAD50,RAD51AP1,POLD3,TOPBP1,POLE3,POLE4,RHNO1	20/68	15.7242
9_Member	Reactome Gene Sets	R-HSA-174411	Polymerase switching on the C-strand of the telomere	-15.6168	-13.5458	5111,5422,5425,5557,5981,5982,5983,5984,5985,7013,10714,23649,26277,79075	PCNA,POLA1,POLD2,PRIM1,RFC1,RFC2,RFC3,RFC4,RFC5,TERF1,POLD3,POLA2,TINF2,DSCC1	14/26	15.6168
9_Member	Reactome Gene Sets	R-HSA-157579	Telomere Maintenance	-15.2715	-13.2196	890,2237,3014,3020,3021,3978,5111,5422,5425,5557,5981,5982,5983,5984,5985,6117,6118,6119,7013,10714,23649,26277,79075,94239	CCNA2,FEN1,H2AX,H3-3A,H3-3B,LIG1,PCNA,POLA1,POLD2,PRIM1,RFC1,RFC2,RFC3,RFC4,RFC5,RPA1,RPA2,RPA3,TERF1,POLD3,POLA2,TINF2,DSCC1,H2AZ2	24/112	15.2715
9_Member	Reactome Gene Sets	R-HSA-73884	Base Excision Repair	-15.2343	-13.1852	2237,3014,3978,5111,5425,5981,5982,5983,5984,5985,6117,6118,6119,7013,7515,10038,10714,26277,54107,55247,56655,94239	FEN1,H2AX,LIG1,PCNA,POLD2,RFC1,RFC2,RFC3,RFC4,RFC5,RPA1,RPA2,RPA3,TERF1,XRCC1,PARP2,POLD3,TINF2,POLE3,NEIL3,POLE4,H2AZ2	22/91	15.2343
9_Member	Reactome Gene Sets	R-HSA-69091	Polymerase switching	-15.1229	-13.0817	5111,5422,5425,5557,5981,5982,5983,5984,5985,10714,23649	PCNA,POLA1,POLD2,PRIM1,RFC1,RFC2,RFC3,RFC4,RFC5,POLD3,POLA2	11/14	15.1229
9_Member	Reactome Gene Sets	R-HSA-69109	Leading Strand Synthesis	-15.1229	-13.0817	5111,5422,5425,5557,5981,5982,5983,5984,5985,10714,23649	PCNA,POLA1,POLD2,PRIM1,RFC1,RFC2,RFC3,RFC4,RFC5,POLD3,POLA2	11/14	15.1229
9_Member	Reactome Gene Sets	R-HSA-73893	DNA Damage Bypass	-14.9992	-12.9709	5111,5425,5981,5982,5983,5984,5985,6117,6118,6119,7398,9768,10714,51514,54107,56655,56852	PCNA,POLD2,RFC1,RFC2,RFC3,RFC4,RFC5,RPA1,RPA2,RPA3,USP1,PCLAF,POLD3,DTL,POLE3,POLE4,RAD18	17/48	14.9992
9_Member	Reactome Gene Sets	R-HSA-5693607	Processing of DNA double-strand break ends	-14.6046	-12.5888	672,890,3014,5531,5932,5982,5983,5984,5985,6117,6118,6119,6613,7468,8914,9656,10111,11073,54962,63967,79184,83695	BRCA1,CCNA2,H2AX,PPP4C,RBBP8,RFC2,RFC3,RFC4,RFC5,RPA1,RPA2,RPA3,SUMO2,NSD2,TIMELESS,MDC1,RAD50,TOPBP1,TIPIN,CLSPN,BRCC3,RHNO1	22/97	14.6046
9_Member	Reactome Gene Sets	R-HSA-69183	Processive synthesis on the lagging strand	-14.5588	-12.5454	2237,3978,5111,5422,5425,5557,6117,6118,6119,10714,23649	FEN1,LIG1,PCNA,POLA1,POLD2,PRIM1,RPA1,RPA2,RPA3,POLD3,POLA2	11/15	14.5588
9_Member	KEGG Pathway	hsa03410	Base excision repair	-14.365	-12.3613	2237,3146,3978,5111,5425,5981,5982,5983,5984,5985,7515,10038,10714,54107,55247,56655	FEN1,HMGB1,LIG1,PCNA,POLD2,RFC1,RFC2,RFC3,RFC4,RFC5,XRCC1,PARP2,POLD3,POLE3,NEIL3,POLE4	16/44	14.365
9_Member	Reactome Gene Sets	R-HSA-5633007	Regulation of TP53 Activity	-14.3516	-12.3503	672,890,983,1460,3065,3066,5300,5928,5931,5932,5982,5983,5984,5985,6117,6118,6119,6749,6790,6881,9212,10111,11073,11198,22974,64769,83695	BRCA1,CCNA2,CDK1,CSNK2B,HDAC1,HDAC2,PIN1,RBBP4,RBBP7,RBBP8,RFC2,RFC3,RFC4,RFC5,RPA1,RPA2,RPA3,SSRP1,AURKA,TAF10,AURKB,RAD50,TOPBP1,SUPT16H,TPX2,MEAF6,RHNO1	27/160	14.3516
9_Member	Reactome Gene Sets	R-HSA-6804756	Regulation of TP53 Activity through Phosphorylation	-14.0302	-12.0406	672,890,1460,5300,5932,5982,5983,5984,5985,6117,6118,6119,6749,6790,6881,9212,10111,11073,11198,22974,83695	BRCA1,CCNA2,CSNK2B,PIN1,RBBP8,RFC2,RFC3,RFC4,RFC5,RPA1,RPA2,RPA3,SSRP1,AURKA,TAF10,AURKB,RAD50,TOPBP1,SUPT16H,TPX2,RHNO1	21/92	14.0302
9_Member	Reactome Gene Sets	R-HSA-5656169	Termination of translesion DNA synthesis	-13.9886	-12.0128	5111,5425,5981,5982,5983,5984,5985,6117,6118,6119,9768,10714,54107,56655	PCNA,POLD2,RFC1,RFC2,RFC3,RFC4,RFC5,RPA1,RPA2,RPA3,PCLAF,POLD3,POLE3,POLE4	14/32	13.9886
9_Member	KEGG Pathway	hsa03430	Mismatch repair	-13.2413	-11.3063	3978,5111,5425,5981,5982,5983,5984,5985,6117,6118,6119,10714	LIG1,PCNA,POLD2,RFC1,RFC2,RFC3,RFC4,RFC5,RPA1,RPA2,RPA3,POLD3	12/23	13.2413
9_Member	Reactome Gene Sets	R-HSA-69166	Removal of the Flap Intermediate	-13.0855	-11.1586	2237,5111,5422,5425,5557,6117,6118,6119,10714,23649	FEN1,PCNA,POLA1,POLD2,PRIM1,RPA1,RPA2,RPA3,POLD3,POLA2	10/14	13.0855
9_Member	Reactome Gene Sets	R-HSA-69473	G2/M DNA damage checkpoint	-12.7724	-10.8613	672,891,983,995,3014,5932,5982,5983,5984,5985,6117,6118,6119,7468,7533,9656,10111,11073,79184,83695	BRCA1,CCNB1,CDK1,CDC25C,H2AX,RBBP8,RFC2,RFC3,RFC4,RFC5,RPA1,RPA2,RPA3,NSD2,YWHAH,MDC1,RAD50,TOPBP1,BRCC3,RHNO1	20/94	12.7724
9_Member	Reactome Gene Sets	R-HSA-5696399	Global Genome Nucleotide Excision Repair (GG-NER)	-12.6788	-10.7735	60,2873,3978,5111,5425,5981,5982,5983,5984,5985,6117,6118,6119,6613,7515,10038,10714,54107,56655	ACTB,GPS1,LIG1,PCNA,POLD2,RFC1,RFC2,RFC3,RFC4,RFC5,RPA1,RPA2,RPA3,SUMO2,XRCC1,PARP2,POLD3,POLE3,POLE4	19/84	12.6788
9_Member	Reactome Gene Sets	R-HSA-110313	Translesion synthesis by Y family DNA polymerases bypasses lesions on DNA template	-12.5538	-10.6542	5111,5425,5981,5982,5983,5984,5985,6117,6118,6119,9768,10714,54107,56655	PCNA,POLD2,RFC1,RFC2,RFC3,RFC4,RFC5,RPA1,RPA2,RPA3,PCLAF,POLD3,POLE3,POLE4	14/39	12.5538
9_Member	Reactome Gene Sets	R-HSA-6782210	Gap-filling DNA repair synthesis and ligation in TC-NER	-12.5279	-10.6301	3150,3978,5111,5425,5981,5982,5983,5984,5985,6117,6118,6119,7515,10714,27339,54107,56655	HMGN1,LIG1,PCNA,POLD2,RFC1,RFC2,RFC3,RFC4,RFC5,RPA1,RPA2,RPA3,XRCC1,POLD3,PRPF19,POLE3,POLE4	17/65	12.5279
9_Member	Reactome Gene Sets	R-HSA-5696398	Nucleotide Excision Repair	-12.3144	-10.4296	60,2873,3150,3978,5111,5425,5981,5982,5983,5984,5985,6117,6118,6119,6613,7515,10038,10714,27339,54107,56655	ACTB,GPS1,HMGN1,LIG1,PCNA,POLD2,RFC1,RFC2,RFC3,RFC4,RFC5,RPA1,RPA2,RPA3,SUMO2,XRCC1,PARP2,POLD3,PRPF19,POLE3,POLE4	21/111	12.3144
9_Member	Reactome Gene Sets	R-HSA-5696400	Dual Incision in GG-NER	-12.2054	-10.3296	5111,5425,5981,5982,5983,5984,5985,6117,6118,6119,10038,10714,54107,56655	PCNA,POLD2,RFC1,RFC2,RFC3,RFC4,RFC5,RPA1,RPA2,RPA3,PARP2,POLD3,POLE3,POLE4	14/41	12.2054
9_Member	Reactome Gene Sets	R-HSA-9675136	Diseases of DNA Double-Strand Break Repair	-12.2054	-10.3296	672,5888,5932,5982,5983,5984,5985,6117,6118,6119,10111,10635,11073,83695	BRCA1,RAD51,RBBP8,RFC2,RFC3,RFC4,RFC5,RPA1,RPA2,RPA3,RAD50,RAD51AP1,TOPBP1,RHNO1	14/41	12.2054
9_Member	Reactome Gene Sets	R-HSA-9701190	Defective homologous recombination repair (HRR) due to BRCA2 loss of function	-12.2054	-10.3296	672,5888,5932,5982,5983,5984,5985,6117,6118,6119,10111,10635,11073,83695	BRCA1,RAD51,RBBP8,RFC2,RFC3,RFC4,RFC5,RPA1,RPA2,RPA3,RAD50,RAD51AP1,TOPBP1,RHNO1	14/41	12.2054
9_Member	Reactome Gene Sets	R-HSA-6781827	Transcription-Coupled Nucleotide Excision Repair (TC-NER)	-12.104	-10.2353	2873,3150,3978,5111,5425,5981,5982,5983,5984,5985,6117,6118,6119,7515,10714,27339,54107,56655	GPS1,HMGN1,LIG1,PCNA,POLD2,RFC1,RFC2,RFC3,RFC4,RFC5,RPA1,RPA2,RPA3,XRCC1,POLD3,PRPF19,POLE3,POLE4	18/79	12.104
9_Member	Reactome Gene Sets	R-HSA-9675135	Diseases of DNA repair	-11.9504	-10.087	672,5888,5932,5982,5983,5984,5985,6117,6118,6119,10111,10635,11073,55247,83695	BRCA1,RAD51,RBBP8,RFC2,RFC3,RFC4,RFC5,RPA1,RPA2,RPA3,RAD50,RAD51AP1,TOPBP1,NEIL3,RHNO1	15/51	11.9504
9_Member	Reactome Gene Sets	R-HSA-9709570	Impaired BRCA2 binding to RAD51	-11.9226	-10.0627	672,5888,5932,5982,5983,5984,5985,6117,6118,6119,10111,11073,83695	BRCA1,RAD51,RBBP8,RFC2,RFC3,RFC4,RFC5,RPA1,RPA2,RPA3,RAD50,TOPBP1,RHNO1	13/35	11.9226
9_Member	Reactome Gene Sets	R-HSA-5693579	Homologous DNA Pairing and Strand Exchange	-11.8783	-10.0235	672,5888,5932,5982,5983,5984,5985,6117,6118,6119,10111,10635,11073,83695	BRCA1,RAD51,RBBP8,RFC2,RFC3,RFC4,RFC5,RPA1,RPA2,RPA3,RAD50,RAD51AP1,TOPBP1,RHNO1	14/43	11.8783
9_Member	Reactome Gene Sets	R-HSA-5685938	HDR through Single Strand Annealing (SSA)	-11.5601	-9.72686	672,5888,5932,5982,5983,5984,5985,6117,6118,6119,10111,11073,83695	BRCA1,RAD51,RBBP8,RFC2,RFC3,RFC4,RFC5,RPA1,RPA2,RPA3,RAD50,TOPBP1,RHNO1	13/37	11.5601
9_Member	KEGG Pathway	hsa03420	Nucleotide excision repair	-11.2791	-9.4602	3978,5111,5425,5981,5982,5983,5984,5985,6117,6118,6119,10714,54107,56655	LIG1,PCNA,POLD2,RFC1,RFC2,RFC3,RFC4,RFC5,RPA1,RPA2,RPA3,POLD3,POLE3,POLE4	14/47	11.2791
9_Member	Reactome Gene Sets	R-HSA-174414	Processive synthesis on the C-strand of the telomere	-11.1695	-9.35378	2237,3978,5111,5425,6117,6118,6119,7013,10714,26277	FEN1,LIG1,PCNA,POLD2,RPA1,RPA2,RPA3,TERF1,POLD3,TINF2	10/19	11.1695
9_Member	Reactome Gene Sets	R-HSA-5693616	Presynaptic phase of homologous DNA pairing and strand exchange	-11.0615	-9.24881	672,5888,5932,5982,5983,5984,5985,6117,6118,6119,10111,11073,83695	BRCA1,RAD51,RBBP8,RFC2,RFC3,RFC4,RFC5,RPA1,RPA2,RPA3,RAD50,TOPBP1,RHNO1	13/40	11.0615
9_Member	Reactome Gene Sets	R-HSA-110312	Translesion synthesis by REV1	-10.4492	-8.65766	5111,5981,5982,5983,5984,5985,6117,6118,6119	PCNA,RFC1,RFC2,RFC3,RFC4,RFC5,RPA1,RPA2,RPA3	9/16	10.4492
9_Member	Reactome Gene Sets	R-HSA-6782135	Dual incision in TC-NER	-10.1763	-8.39927	3150,5111,5425,5981,5982,5983,5984,5985,6117,6118,6119,10714,27339,54107,56655	HMGN1,PCNA,POLD2,RFC1,RFC2,RFC3,RFC4,RFC5,RPA1,RPA2,RPA3,POLD3,PRPF19,POLE3,POLE4	15/66	10.1763
9_Member	Reactome Gene Sets	R-HSA-174437	Removal of the Flap Intermediate from the C-strand	-10.1316	-8.36019	2237,5111,5425,6117,6118,6119,7013,10714,26277	FEN1,PCNA,POLD2,RPA1,RPA2,RPA3,TERF1,POLD3,TINF2	9/17	10.1316
9_Member	Reactome Gene Sets	R-HSA-5655862	Translesion synthesis by POLK	-10.1316	-8.36019	5111,5981,5982,5983,5984,5985,6117,6118,6119	PCNA,RFC1,RFC2,RFC3,RFC4,RFC5,RPA1,RPA2,RPA3	9/17	10.1316
9_Member	Reactome Gene Sets	R-HSA-5656121	Translesion synthesis by POLI	-10.1316	-8.36019	5111,5981,5982,5983,5984,5985,6117,6118,6119	PCNA,RFC1,RFC2,RFC3,RFC4,RFC5,RPA1,RPA2,RPA3	9/17	10.1316
9_Member	KEGG Pathway	hsa03440	Homologous recombination	-9.65396	-7.89776	672,5425,5888,5932,6117,6118,6119,8438,10111,10714,11073,79184	BRCA1,POLD2,RAD51,RBBP8,RPA1,RPA2,RPA3,RAD54L,RAD50,POLD3,TOPBP1,BRCC3	12/41	9.65396
9_Member	Reactome Gene Sets	R-HSA-110320	Translesion Synthesis by POLH	-9.5713	-7.82449	5111,5981,5982,5983,5984,5985,6117,6118,6119	PCNA,RFC1,RFC2,RFC3,RFC4,RFC5,RPA1,RPA2,RPA3	9/19	9.5713
9_Member	GO Biological Processes	GO:0006298	mismatch repair	-8.45322	-6.75535	3978,5111,6117,6118,6119,10535,10714,79621,84153,84515	LIG1,PCNA,RPA1,RPA2,RPA3,RNASEH2A,POLD3,RNASEH2B,RNASEH2C,MCM8	10/32	8.45322
9_Member	Reactome Gene Sets	R-HSA-5358565	Mismatch repair (MMR) directed by MSH2:MSH6 (MutSalpha)	-7.75762	-6.10049	3978,5111,5425,6117,6118,6119,10714	LIG1,PCNA,POLD2,RPA1,RPA2,RPA3,POLD3	7/14	7.75762
9_Member	Reactome Gene Sets	R-HSA-5358606	Mismatch repair (MMR) directed by MSH2:MSH3 (MutSbeta)	-7.75762	-6.10049	3978,5111,5425,6117,6118,6119,10714	LIG1,PCNA,POLD2,RPA1,RPA2,RPA3,POLD3	7/14	7.75762
9_Member	Reactome Gene Sets	R-HSA-5358508	Mismatch Repair	-7.49412	-5.85601	3978,5111,5425,6117,6118,6119,10714	LIG1,PCNA,POLD2,RPA1,RPA2,RPA3,POLD3	7/15	7.49412
9_Member	GO Biological Processes	GO:0006284	base-excision repair	-6.20629	-4.66094	2237,3978,5111,6117,6118,6119,7515,10038,55247	FEN1,LIG1,PCNA,RPA1,RPA2,RPA3,XRCC1,PARP2,NEIL3	9/41	6.20629
10_Summary	Reactome Gene Sets	R-HSA-73886	Chromosome Maintenance	-32.7687	-30.1885	890,1058,2237,3014,3020,3021,3978,4869,5111,5422,5425,5557,5928,5931,5981,5982,5983,5984,5985,6117,6118,6119,7013,8467,10714,23421,23649,26277,54069,55166,55320,55355,57082,64105,64946,79019,79075,91687,94239,378708,387103,401541,1062,1063,4678,9787,79003,201161,10051,10403,10592,83540	CCNA2,CENPA,FEN1,H2AX,H3-3A,H3-3B,LIG1,NPM1,PCNA,POLA1,POLD2,PRIM1,RBBP4,RBBP7,RFC1,RFC2,RFC3,RFC4,RFC5,RPA1,RPA2,RPA3,TERF1,SMARCA5,POLD3,ITGB3BP,POLA2,TINF2,MIS18A,CENPQ,MIS18BP1,HJURP,KNL1,CENPK,CENPH,CENPM,DSCC1,CENPL,H2AZ2,CENPS,CENPW,CENPP,CENPE,CENPF,NASP,DLGAP5,MIS12,CENPV,SMC4,NDC80,SMC2,NUF2	52/-	32.7687
10_Member	Reactome Gene Sets	R-HSA-73886	Chromosome Maintenance	-32.7687	-30.1885	890,1058,2237,3014,3020,3021,3978,4869,5111,5422,5425,5557,5928,5931,5981,5982,5983,5984,5985,6117,6118,6119,7013,8467,10714,23421,23649,26277,54069,55166,55320,55355,57082,64105,64946,79019,79075,91687,94239,378708,387103,401541	CCNA2,CENPA,FEN1,H2AX,H3-3A,H3-3B,LIG1,NPM1,PCNA,POLA1,POLD2,PRIM1,RBBP4,RBBP7,RFC1,RFC2,RFC3,RFC4,RFC5,RPA1,RPA2,RPA3,TERF1,SMARCA5,POLD3,ITGB3BP,POLA2,TINF2,MIS18A,CENPQ,MIS18BP1,HJURP,KNL1,CENPK,CENPH,CENPM,DSCC1,CENPL,H2AZ2,CENPS,CENPW,CENPP	42/140	32.7687
10_Member	GO Biological Processes	GO:0034508	centromere complex assembly	-16.6592	-14.5408	1058,1062,1063,4678,9787,23421,54069,55355,64105,64946,79003,201161,387103,401541	CENPA,CENPE,CENPF,NASP,DLGAP5,ITGB3BP,MIS18A,HJURP,CENPK,CENPH,MIS12,CENPV,CENPW,CENPP	14/23	16.6592
10_Member	GO Biological Processes	GO:0051383	kinetochore organization	-15.5209	-13.4609	1058,1062,1063,9787,10051,10403,10592,64105,64946,79003,83540,387103	CENPA,CENPE,CENPF,DLGAP5,SMC4,NDC80,SMC2,CENPK,CENPH,MIS12,NUF2,CENPW	12/17	15.5209
10_Member	Reactome Gene Sets	R-HSA-606279	Deposition of new CENPA-containing nucleosomes at the centromere	-15.0562	-13.0227	1058,3014,4869,5928,5931,8467,23421,54069,55166,55320,55355,57082,64105,64946,79019,91687,94239,378708,387103,401541	CENPA,H2AX,NPM1,RBBP4,RBBP7,SMARCA5,ITGB3BP,MIS18A,CENPQ,MIS18BP1,HJURP,KNL1,CENPK,CENPH,CENPM,CENPL,H2AZ2,CENPS,CENPW,CENPP	20/73	15.0562
10_Member	Reactome Gene Sets	R-HSA-774815	Nucleosome assembly	-15.0562	-13.0227	1058,3014,4869,5928,5931,8467,23421,54069,55166,55320,55355,57082,64105,64946,79019,91687,94239,378708,387103,401541	CENPA,H2AX,NPM1,RBBP4,RBBP7,SMARCA5,ITGB3BP,MIS18A,CENPQ,MIS18BP1,HJURP,KNL1,CENPK,CENPH,CENPM,CENPL,H2AZ2,CENPS,CENPW,CENPP	20/73	15.0562
10_Member	GO Biological Processes	GO:0051382	kinetochore assembly	-9.77136	-8.01243	1058,1062,1063,9787,64105,64946,79003,387103	CENPA,CENPE,CENPF,DLGAP5,CENPK,CENPH,MIS12,CENPW	8/13	9.77136
10_Member	GO Biological Processes	GO:0031055	chromatin remodeling at centromere	-9.17598	-7.44096	1058,4678,23421,54069,55355,387103,401541	CENPA,NASP,ITGB3BP,MIS18A,HJURP,CENPW,CENPP	7/10	9.17598
10_Member	GO Biological Processes	GO:0034080	CENP-A containing chromatin assembly	-9.17598	-7.44096	1058,4678,23421,54069,55355,387103,401541	CENPA,NASP,ITGB3BP,MIS18A,HJURP,CENPW,CENPP	7/10	9.17598
11_Summary	GO Biological Processes	GO:0006325	chromatin organization	-32.5513	-29.9801	60,672,983,1058,1487,1786,2146,2879,3008,3014,3020,3021,3065,3066,3068,3070,3146,3148,3150,3151,4000,4001,4171,4673,4678,4869,5885,5928,5931,6418,6421,6732,6749,6839,6881,7443,7468,7913,8208,8438,8467,8479,8520,8545,8815,8971,9031,9212,9555,10036,10038,10155,10360,10541,10951,11164,11168,11198,11335,23234,23347,23421,23468,23512,29128,50809,51377,54069,54107,54737,54969,55011,55183,55355,55723,56…	ACTB,BRCA1,CDK1,CENPA,CTBP1,DNMT1,EZH2,GPX4,H1-4,H2AX,H3-3A,H3-3B,HDAC1,HDAC2,HDGF,HELLS,HMGB1,HMGB2,HMGN1,HMGN2,LMNA,LMNB1,MCM2,NAP1L1,NASP,NPM1,RAD21,RBBP4,RBBP7,SET,SFPQ,SRPK1,SSRP1,SUV39H1,TAF10,VRK1,NSD2,DEK,CHAF1B,RAD54L,SMARCA5,HIRIP3,HAT1,CGGBP1,BANF1,H1-10,BAZ1B,AURKB,MACROH2A1,CHAF1A,PARP2,TRIM28,NPM3,ANP32B,CBX1,NUDT5,PSIP1,SUPT16H,CBX3,DNAJC9,SMCHD1,ITGB3BP,CBX5,SUZ12,UHRF1,HP1BP3,UCH…	100/-	32.5513
11_Member	GO Biological Processes	GO:0006325	chromatin organization	-32.5513	-29.9801	60,672,983,1058,1487,1786,2146,2879,3008,3014,3020,3021,3065,3066,3068,3070,3146,3148,3150,3151,4000,4001,4171,4673,4678,4869,5885,5928,5931,6418,6421,6732,6749,6839,6881,7443,7468,7913,8208,8438,8467,8479,8520,8545,8815,8971,9031,9212,9555,10036,10038,10155,10360,10541,10951,11164,11168,11198,11335,23234,23347,23421,23468,23512,29128,50809,51377,54069,54107,54737,54969,55011,55183,55355,55723,56…	ACTB,BRCA1,CDK1,CENPA,CTBP1,DNMT1,EZH2,GPX4,H1-4,H2AX,H3-3A,H3-3B,HDAC1,HDAC2,HDGF,HELLS,HMGB1,HMGB2,HMGN1,HMGN2,LMNA,LMNB1,MCM2,NAP1L1,NASP,NPM1,RAD21,RBBP4,RBBP7,SET,SFPQ,SRPK1,SSRP1,SUV39H1,TAF10,VRK1,NSD2,DEK,CHAF1B,RAD54L,SMARCA5,HIRIP3,HAT1,CGGBP1,BANF1,H1-10,BAZ1B,AURKB,MACROH2A1,CHAF1A,PARP2,TRIM28,NPM3,ANP32B,CBX1,NUDT5,PSIP1,SUPT16H,CBX3,DNAJC9,SMCHD1,ITGB3BP,CBX5,SUZ12,UHRF1,HP1BP3,UCH…	87/748	32.5513
11_Member	GO Biological Processes	GO:0006338	chromatin remodeling	-27.3397	-24.9296	60,672,983,1058,1487,1786,2146,3008,3014,3020,3021,3065,3066,3068,3070,3146,3148,4000,4001,4171,4673,4678,4869,5928,5931,6418,6421,6749,6839,6881,7443,7468,7913,8208,8438,8467,8520,8545,8971,9031,9212,9555,10036,10038,10360,10541,11164,11168,11198,11335,23234,23347,23421,23512,29128,50809,51377,54069,54107,54737,54969,55011,55183,55355,55723,64769,79184,80218,84661,201161,387103,401541	ACTB,BRCA1,CDK1,CENPA,CTBP1,DNMT1,EZH2,H1-4,H2AX,H3-3A,H3-3B,HDAC1,HDAC2,HDGF,HELLS,HMGB1,HMGB2,LMNA,LMNB1,MCM2,NAP1L1,NASP,NPM1,RBBP4,RBBP7,SET,SFPQ,SSRP1,SUV39H1,TAF10,VRK1,NSD2,DEK,CHAF1B,RAD54L,SMARCA5,HAT1,CGGBP1,H1-10,BAZ1B,AURKB,MACROH2A1,CHAF1A,PARP2,NPM3,ANP32B,NUDT5,PSIP1,SUPT16H,CBX3,DNAJC9,SMCHD1,ITGB3BP,SUZ12,UHRF1,HP1BP3,UCHL5,MIS18A,POLE3,MPHOSPH8,HPF1,PIH1D1,RIF1,HJURP,ASF1B,MEAF6…	72/609	27.3397
11_Member	GO Biological Processes	GO:0065004	protein-DNA complex assembly	-26.6806	-24.2943	1058,1062,1063,2958,3008,3014,3020,3021,3148,4171,4673,4678,4869,5888,5928,6418,6749,6881,8208,8318,8467,8520,8971,9555,9787,10036,10541,11198,23234,23421,50809,51053,54069,54107,55090,55355,55723,64105,64946,79003,81620,90390,201161,387103,401541	CENPA,CENPE,CENPF,GTF2A2,H1-4,H2AX,H3-3A,H3-3B,HMGB2,MCM2,NAP1L1,NASP,NPM1,RAD51,RBBP4,SET,SSRP1,TAF10,CHAF1B,CDC45,SMARCA5,HAT1,H1-10,MACROH2A1,DLGAP5,CHAF1A,ANP32B,SUPT16H,DNAJC9,ITGB3BP,HP1BP3,GMNN,MIS18A,POLE3,MED9,HJURP,ASF1B,CENPK,CENPH,MIS12,CDT1,MED30,CENPV,CENPW,CENPP	45/226	26.6806
11_Member	GO Biological Processes	GO:0006334	nucleosome assembly	-14.7256	-12.7073	3008,3014,3020,3021,3148,4171,4673,4678,4869,5928,6418,6749,8208,8467,8520,8971,9555,10036,10541,11198,23234,50809,54107,55723	H1-4,H2AX,H3-3A,H3-3B,HMGB2,MCM2,NAP1L1,NASP,NPM1,RBBP4,SET,SSRP1,CHAF1B,SMARCA5,HAT1,H1-10,MACROH2A1,CHAF1A,ANP32B,SUPT16H,DNAJC9,HP1BP3,POLE3,ASF1B	24/118	14.7256
11_Member	GO Biological Processes	GO:0034728	nucleosome organization	-13.1295	-11.1986	3008,3014,3020,3021,3148,4171,4673,4678,4869,5928,6418,6749,8208,8467,8520,8971,9555,10036,10541,11198,23234,50809,54107,55723	H1-4,H2AX,H3-3A,H3-3B,HMGB2,MCM2,NAP1L1,NASP,NPM1,RBBP4,SET,SSRP1,CHAF1B,SMARCA5,HAT1,H1-10,MACROH2A1,CHAF1A,ANP32B,SUPT16H,DNAJC9,HP1BP3,POLE3,ASF1B	24/138	13.1295
12_Summary	Reactome Gene Sets	R-HSA-2262752	Cellular responses to stress	-30.8568	-28.3114	672,811,890,898,1019,1026,1031,1032,1350,1351,1460,1869,1870,2146,2877,2936,3008,3014,3020,3021,3068,3309,3312,3320,4000,4001,5052,5611,5686,5701,5702,5707,5719,5928,5931,6009,6117,6118,6119,6141,6161,6175,6188,6191,6193,6205,6223,6921,7013,7029,7086,7184,7295,7514,7846,8086,9134,9377,9695,9709,10111,10130,10213,10376,10383,10728,10762,10963,11065,11340,23512,23636,25906,26277,27338,51065,51182,5…	BRCA1,CALR,CCNA2,CCNE1,CDK4,CDKN1A,CDKN2C,CDKN2D,COX7C,COX8A,CSNK2B,E2F1,E2F2,EZH2,GPX2,GSR,H1-4,H2AX,H3-3A,H3-3B,HDGF,HSPA5,HSPA8,HSP90AA1,LMNA,LMNB1,PRDX1,DNAJC3,PSMA5,PSMC2,PSMC3,PSMD1,PSMD13,RBBP4,RBBP7,RHEB,RPA1,RPA2,RPA3,RPL18,RPL32,RPLP0,RPS3,RPS4X,RPS5,RPS11,RPS19,ELOC,TERF1,TFDP2,TKT,HSP90B1,TXN,XPO1,TUBA1A,AAAS,CCNE2,COX5A,EDEM1,HERPUD1,RAD50,PDIA6,PSMD14,TUBA1B,TUBB4B,PTGES3,NUP50,STIP…	87/-	30.8568
12_Member	Reactome Gene Sets	R-HSA-2262752	Cellular responses to stress	-30.8568	-28.3114	672,811,890,898,1019,1026,1031,1032,1350,1351,1460,1869,1870,2146,2877,2936,3008,3014,3020,3021,3068,3309,3312,3320,4000,4001,5052,5611,5686,5701,5702,5707,5719,5928,5931,6009,6117,6118,6119,6141,6161,6175,6188,6191,6193,6205,6223,6921,7013,7029,7086,7184,7295,7514,7846,8086,9134,9377,9695,9709,10111,10130,10213,10376,10383,10728,10762,10963,11065,11340,23512,23636,25906,26277,27338,51065,51182,5…	BRCA1,CALR,CCNA2,CCNE1,CDK4,CDKN1A,CDKN2C,CDKN2D,COX7C,COX8A,CSNK2B,E2F1,E2F2,EZH2,GPX2,GSR,H1-4,H2AX,H3-3A,H3-3B,HDGF,HSPA5,HSPA8,HSP90AA1,LMNA,LMNB1,PRDX1,DNAJC3,PSMA5,PSMC2,PSMC3,PSMD1,PSMD13,RBBP4,RBBP7,RHEB,RPA1,RPA2,RPA3,RPL18,RPL32,RPLP0,RPS3,RPS4X,RPS5,RPS11,RPS19,ELOC,TERF1,TFDP2,TKT,HSP90B1,TXN,XPO1,TUBA1A,AAAS,CCNE2,COX5A,EDEM1,HERPUD1,RAD50,PDIA6,PSMD14,TUBA1B,TUBB4B,PTGES3,NUP50,STIP…	87/788	30.8568
13_Summary	Reactome Gene Sets	R-HSA-9824446	Viral Infection Pathways	-27.3803	-24.964	291,292,483,811,1650,2146,2237,2874,2958,3065,3066,3178,3320,3615,3837,3843,3978,4247,4869,5478,5479,5589,5611,5686,5701,5702,5707,5719,5901,5902,5905,5928,5931,6141,6161,6175,6185,6188,6191,6193,6205,6223,6628,6632,6633,6635,6636,6637,6732,6749,6881,6921,7251,7514,7533,7846,7936,8086,8815,10146,10155,10213,10376,10383,10465,10728,10762,10951,11168,11198,23512,23636,51065,55706,79833,79902,84061,…	SLC25A4,SLC25A5,ATP1B3,CALR,DDOST,EZH2,FEN1,GPS2,GTF2A2,HDAC1,HDAC2,HNRNPA1,HSP90AA1,IMPDH2,KPNB1,IPO5,LIG1,MGAT2,NPM1,PPIA,PPIB,PRKCSH,DNAJC3,PSMA5,PSMC2,PSMC3,PSMD1,PSMD13,RAN,RANBP1,RANGAP1,RBBP4,RBBP7,RPL18,RPL32,RPLP0,RPN2,RPS3,RPS4X,RPS5,RPS11,RPS19,SNRPB,SNRPD1,SNRPD2,SNRPE,SNRPF,SNRPG,SRPK1,SSRP1,TAF10,ELOC,TSG101,XPO1,YWHAH,TUBA1A,NELFE,AAAS,BANF1,G3BP1,TRIM28,PSMD14,TUBA1B,TUBB4B,PPIH,P…	138/-	27.3803
13_Member	Reactome Gene Sets	R-HSA-9824446	Viral Infection Pathways	-27.3803	-24.964	291,292,483,811,1650,2146,2237,2874,2958,3065,3066,3178,3320,3615,3837,3843,3978,4247,4869,5478,5479,5589,5611,5686,5701,5702,5707,5719,5901,5902,5905,5928,5931,6141,6161,6175,6185,6188,6191,6193,6205,6223,6628,6632,6633,6635,6636,6637,6732,6749,6881,6921,7251,7514,7533,7846,7936,8086,8815,10146,10155,10213,10376,10383,10465,10728,10762,10951,11168,11198,23512,23636,51065,55706,79833,79902,84061,…	SLC25A4,SLC25A5,ATP1B3,CALR,DDOST,EZH2,FEN1,GPS2,GTF2A2,HDAC1,HDAC2,HNRNPA1,HSP90AA1,IMPDH2,KPNB1,IPO5,LIG1,MGAT2,NPM1,PPIA,PPIB,PRKCSH,DNAJC3,PSMA5,PSMC2,PSMC3,PSMD1,PSMD13,RAN,RANBP1,RANGAP1,RBBP4,RBBP7,RPL18,RPL32,RPLP0,RPN2,RPS3,RPS4X,RPS5,RPS11,RPS19,SNRPB,SNRPD1,SNRPD2,SNRPE,SNRPF,SNRPG,SRPK1,SSRP1,TAF10,ELOC,TSG101,XPO1,YWHAH,TUBA1A,NELFE,AAAS,BANF1,G3BP1,TRIM28,PSMD14,TUBA1B,TUBB4B,PPIH,P…	81/767	27.3803
13_Member	Reactome Gene Sets	R-HSA-2990846	SUMOylation	-20.843	-18.6085	332,672,1487,1786,3065,3066,3619,4869,5111,5885,5905,6117,6613,6790,7153,8086,8243,9126,9212,9656,9994,10054,10055,10155,10762,23468,23512,23636,51602,54780,55143,55706,79677,79902,197370,348995	BIRC5,BRCA1,CTBP1,DNMT1,HDAC1,HDAC2,INCENP,NPM1,PCNA,RAD21,RANGAP1,RPA1,SUMO2,AURKA,TOP2A,AAAS,SMC1A,SMC3,AURKB,MDC1,CASP8AP2,UBA2,SAE1,TRIM28,NUP50,CBX5,SUZ12,NUP62,NOP58,NSMCE4A,CDCA8,NDC1,SMC6,NUP85,NSMCE1,NUP43	36/188	20.843
13_Member	Reactome Gene Sets	R-HSA-3108232	SUMO E3 ligases SUMOylate target proteins	-19.3593	-17.1698	332,672,1487,1786,3065,3066,3619,4869,5111,5885,5905,6117,6613,6790,7153,8086,8243,9126,9212,9656,9994,10155,10762,23468,23512,23636,51602,54780,55143,55706,79677,79902,197370,348995	BIRC5,BRCA1,CTBP1,DNMT1,HDAC1,HDAC2,INCENP,NPM1,PCNA,RAD21,RANGAP1,RPA1,SUMO2,AURKA,TOP2A,AAAS,SMC1A,SMC3,AURKB,MDC1,CASP8AP2,TRIM28,NUP50,CBX5,SUZ12,NUP62,NOP58,NSMCE4A,CDCA8,NDC1,SMC6,NUP85,NSMCE1,NUP43	34/182	19.3593
13_Member	Reactome Gene Sets	R-HSA-162906	HIV Infection	-14.3459	-12.347	291,292,2237,2958,3837,3978,4869,5478,5686,5701,5702,5707,5719,5901,5902,5905,6749,6881,6921,7251,7514,7936,8086,8815,10213,10762,11168,11198,23636,55706,79902,348995	SLC25A4,SLC25A5,FEN1,GTF2A2,KPNB1,LIG1,NPM1,PPIA,PSMA5,PSMC2,PSMC3,PSMD1,PSMD13,RAN,RANBP1,RANGAP1,SSRP1,TAF10,ELOC,TSG101,XPO1,NELFE,AAAS,BANF1,PSMD14,NUP50,PSIP1,SUPT16H,NUP62,NDC1,NUP85,NUP43	32/231	14.3459
13_Member	Reactome Gene Sets	R-HSA-162909	Host Interactions of HIV factors	-13.731	-11.7707	291,292,3837,4869,5478,5686,5701,5702,5707,5719,5901,5902,5905,6921,7514,8086,8815,10213,10762,11168,23636,55706,79902,348995	SLC25A4,SLC25A5,KPNB1,NPM1,PPIA,PSMA5,PSMC2,PSMC3,PSMD1,PSMD13,RAN,RANBP1,RANGAP1,ELOC,XPO1,AAAS,BANF1,PSMD14,NUP50,PSIP1,NUP62,NDC1,NUP85,NUP43	24/130	13.731
13_Member	Reactome Gene Sets	R-HSA-4615885	SUMOylation of DNA replication proteins	-12.8559	-10.9382	332,3619,5111,5905,6613,6790,7153,8086,9212,10762,23636,55143,55706,79902,348995	BIRC5,INCENP,PCNA,RANGAP1,SUMO2,AURKA,TOP2A,AAAS,AURKB,NUP50,NUP62,CDCA8,NDC1,NUP85,NUP43	15/45	12.8559
13_Member	Reactome Gene Sets	R-HSA-162587	HIV Life Cycle	-10.6212	-8.82369	2237,2958,3978,5478,5901,5902,5905,6749,6881,6921,7251,7514,7936,8086,8815,10762,11168,11198,23636,55706,79902,348995	FEN1,GTF2A2,LIG1,PPIA,RAN,RANBP1,RANGAP1,SSRP1,TAF10,ELOC,TSG101,XPO1,NELFE,AAAS,BANF1,NUP50,PSIP1,SUPT16H,NUP62,NDC1,NUP85,NUP43	22/149	10.6212
13_Member	Reactome Gene Sets	R-HSA-177243	Interactions of Rev with host cellular proteins	-10.4043	-8.61713	3837,4869,5901,5902,5905,7514,8086,10762,23636,55706,79902,348995	KPNB1,NPM1,RAN,RANBP1,RANGAP1,XPO1,AAAS,NUP50,NUP62,NDC1,NUP85,NUP43	12/36	10.4043
13_Member	Reactome Gene Sets	R-HSA-3108214	SUMOylation of DNA damage response and repair proteins	-10.1823	-8.40323	672,5885,6117,6613,8086,8243,9126,9656,10762,23636,54780,55706,79677,79902,197370,348995	BRCA1,RAD21,RPA1,SUMO2,AAAS,SMC1A,SMC3,MDC1,NUP50,NUP62,NSMCE4A,NDC1,SMC6,NUP85,NSMCE1,NUP43	16/77	10.1823
13_Member	Reactome Gene Sets	R-HSA-165054	Rev-mediated nuclear export of HIV RNA	-8.1648	-6.47978	5901,5902,5905,7514,8086,10762,23636,55706,79902,348995	RAN,RANBP1,RANGAP1,XPO1,AAAS,NUP50,NUP62,NDC1,NUP85,NUP43	10/34	8.1648
13_Member	Reactome Gene Sets	R-HSA-9609690	HCMV Early Events	-8.0861	-6.40453	2146,2874,5928,5931,7846,8086,10155,10376,10383,10762,10951,23512,23636,55706,79902,84617,84790,348995	EZH2,GPS2,RBBP4,RBBP7,TUBA1A,AAAS,TRIM28,TUBA1B,TUBB4B,NUP50,CBX1,SUZ12,NUP62,NDC1,NUP85,TUBB6,TUBA1C,NUP43	18/135	8.0861
13_Member	Reactome Gene Sets	R-HSA-162599	Late Phase of HIV Life Cycle	-8.03456	-6.35866	2958,5478,5901,5902,5905,6749,6881,6921,7251,7514,7936,8086,10762,11198,23636,55706,79902,348995	GTF2A2,PPIA,RAN,RANBP1,RANGAP1,SSRP1,TAF10,ELOC,TSG101,XPO1,NELFE,AAAS,NUP50,SUPT16H,NUP62,NDC1,NUP85,NUP43	18/136	8.03456
13_Member	Reactome Gene Sets	R-HSA-176033	Interactions of Vpr with host cellular proteins	-7.89696	-6.22778	291,292,8086,8815,10762,11168,23636,55706,79902,348995	SLC25A4,SLC25A5,AAAS,BANF1,NUP50,PSIP1,NUP62,NDC1,NUP85,NUP43	10/36	7.89696
13_Member	Reactome Gene Sets	R-HSA-9609646	HCMV Infection	-7.65845	-6.00775	2146,2874,5928,5931,7251,7846,8086,10155,10376,10383,10762,10951,23512,23636,55706,79902,84617,84790,348995	EZH2,GPS2,RBBP4,RBBP7,TSG101,TUBA1A,AAAS,TRIM28,TUBA1B,TUBB4B,NUP50,CBX1,SUZ12,NUP62,NDC1,NUP85,TUBB6,TUBA1C,NUP43	19/160	7.65845
13_Member	Reactome Gene Sets	R-HSA-3371556	Cellular response to heat stress	-7.35083	-5.71786	3309,3312,3320,6117,6118,6119,8086,10728,10762,23636,51182,55706,79902,348995	HSPA5,HSPA8,HSP90AA1,RPA1,RPA2,RPA3,AAAS,PTGES3,NUP50,NUP62,HSPA14,NDC1,NUP85,NUP43	14/89	7.35083
13_Member	Reactome Gene Sets	R-HSA-180746	Nuclear import of Rev protein	-7.0869	-5.46702	3837,4869,5901,8086,10762,23636,55706,79902,348995	KPNB1,NPM1,RAN,AAAS,NUP50,NUP62,NDC1,NUP85,NUP43	9/33	7.0869
13_Member	Reactome Gene Sets	R-HSA-3371453	Regulation of HSF1-mediated heat shock response	-6.88431	-5.28001	3309,3312,6117,6118,6119,8086,10762,23636,51182,55706,79902,348995	HSPA5,HSPA8,RPA1,RPA2,RPA3,AAAS,NUP50,NUP62,HSPA14,NDC1,NUP85,NUP43	12/69	6.88431
13_Member	Reactome Gene Sets	R-HSA-159230	Transport of the SLBP Dependant Mature mRNA	-6.8437	-5.24556	1977,7884,8086,10189,10762,23636,55706,79902,348995	EIF4E,SLBP,AAAS,ALYREF,NUP50,NUP62,NDC1,NUP85,NUP43	9/35	6.8437
13_Member	Reactome Gene Sets	R-HSA-3301854	Nuclear Pore Complex (NPC) Disassembly	-6.8437	-5.24556	891,983,8086,9133,10762,23636,55706,79902,348995	CCNB1,CDK1,AAAS,CCNB2,NUP50,NUP62,NDC1,NUP85,NUP43	9/35	6.8437
13_Member	Reactome Gene Sets	R-HSA-6784531	tRNA processing in the nucleus	-6.84322	-5.24556	1653,5901,8086,10556,10762,23636,51367,55706,79902,116461,348995	DDX1,RAN,AAAS,RPP30,NUP50,NUP62,POP5,NDC1,NUP85,TSEN15,NUP43	11/57	6.84322
13_Member	Reactome Gene Sets	R-HSA-168333	NEP/NS2 Interacts with the Cellular Export Machinery	-6.15713	-4.61593	5901,7514,8086,10762,23636,55706,79902,348995	RAN,XPO1,AAAS,NUP50,NUP62,NDC1,NUP85,NUP43	8/31	6.15713
13_Member	Reactome Gene Sets	R-HSA-159234	Transport of Mature mRNAs Derived from Intronless Transcripts	-6.11126	-4.57253	1977,7884,8086,10189,10762,23636,55706,79902,348995	EIF4E,SLBP,AAAS,ALYREF,NUP50,NUP62,NDC1,NUP85,NUP43	9/42	6.11126
13_Member	Reactome Gene Sets	R-HSA-168274	Export of Viral Ribonucleoproteins from Nucleus	-5.93081	-4.40265	5901,7514,8086,10762,23636,55706,79902,348995	RAN,XPO1,AAAS,NUP50,NUP62,NDC1,NUP85,NUP43	8/33	5.93081
13_Member	Reactome Gene Sets	R-HSA-180910	Vpr-mediated nuclear import of PICs	-5.93081	-4.40265	8086,8815,10762,11168,23636,55706,79902,348995	AAAS,BANF1,NUP50,PSIP1,NUP62,NDC1,NUP85,NUP43	8/33	5.93081
13_Member	Reactome Gene Sets	R-HSA-4551638	SUMOylation of chromatin organization proteins	-5.83875	-4.31458	3065,3066,6613,8086,10762,23468,23512,23636,55706,79902,348995	HDAC1,HDAC2,SUMO2,AAAS,NUP50,CBX5,SUZ12,NUP62,NDC1,NUP85,NUP43	11/71	5.83875
13_Member	Reactome Gene Sets	R-HSA-159227	Transport of the SLBP independent Mature mRNA	-5.8239	-4.30211	1977,8086,10189,10762,23636,55706,79902,348995	EIF4E,AAAS,ALYREF,NUP50,NUP62,NDC1,NUP85,NUP43	8/34	5.8239
13_Member	Reactome Gene Sets	R-HSA-72306	tRNA processing	-5.55147	-4.05204	1653,5901,8086,8270,10556,10762,23636,51367,55644,55706,79902,116461,348995	DDX1,RAN,AAAS,LAGE3,RPP30,NUP50,NUP62,POP5,OSGEP,NDC1,NUP85,TSEN15,NUP43	13/107	5.55147
13_Member	Reactome Gene Sets	R-HSA-9615933	Postmitotic nuclear pore complex (NPC) reformation	-5.46792	-3.97297	3837,5901,5905,23636,55706,79902,348995	KPNB1,RAN,RANGAP1,NUP62,NDC1,NUP85,NUP43	7/27	5.46792
13_Member	Reactome Gene Sets	R-HSA-159231	Transport of Mature mRNA Derived from an Intronless Transcript	-5.16977	-3.7036	1977,8086,10189,10762,23636,55706,79902,348995	EIF4E,AAAS,ALYREF,NUP50,NUP62,NDC1,NUP85,NUP43	8/41	5.16977
13_Member	Reactome Gene Sets	R-HSA-211000	Gene Silencing by RNA	-5.03707	-3.57917	3014,3020,3021,3320,4603,5901,7247,8086,10762,23636,55706,79902,94239,348995	H2AX,H3-3A,H3-3B,HSP90AA1,MYBL1,RAN,TSN,AAAS,NUP50,NUP62,NDC1,NUP85,H2AZ2,NUP43	14/137	5.03707
13_Member	Reactome Gene Sets	R-HSA-168271	Transport of Ribonucleoproteins into the Host Nucleus	-5.03425	-3.57703	3837,8086,10762,23636,55706,79902,348995	KPNB1,AAAS,NUP50,NUP62,NDC1,NUP85,NUP43	7/31	5.03425
13_Member	Reactome Gene Sets	R-HSA-4085377	SUMOylation of SUMOylation proteins	-4.75169	-3.32284	6613,8086,10762,23636,55706,79902,348995	SUMO2,AAAS,NUP50,NUP62,NDC1,NUP85,NUP43	7/34	4.75169
13_Member	Reactome Gene Sets	R-HSA-4570464	SUMOylation of RNA binding proteins	-4.70981	-3.28287	6613,8086,10762,23636,51602,55706,79902,348995	SUMO2,AAAS,NUP50,NUP62,NOP58,NDC1,NUP85,NUP43	8/47	4.70981
13_Member	Reactome Gene Sets	R-HSA-168276	NS1 Mediated Effects on Host Pathways	-4.26843	-2.88386	3837,8086,10762,23636,55706,79902,348995	KPNB1,AAAS,NUP50,NUP62,NDC1,NUP85,NUP43	7/40	4.26843
13_Member	Reactome Gene Sets	R-HSA-5578749	Transcriptional regulation by small RNAs	-4.18401	-2.81195	3014,3020,3021,5901,8086,10762,23636,55706,79902,94239,348995	H2AX,H3-3A,H3-3B,RAN,AAAS,NUP50,NUP62,NDC1,NUP85,H2AZ2,NUP43	11/105	4.18401
13_Member	Reactome Gene Sets	R-HSA-1169408	ISG15 antiviral mechanism	-4.12036	-2.75828	1977,3837,5300,8086,10762,23636,55706,79902,348995	EIF4E,KPNB1,PIN1,AAAS,NUP50,NUP62,NDC1,NUP85,NUP43	9/72	4.12036
13_Member	Reactome Gene Sets	R-HSA-170822	Regulation of Glucokinase by Glucokinase Regulatory Protein	-3.98616	-2.63221	8086,10762,23636,55706,79902,348995	AAAS,NUP50,NUP62,NDC1,NUP85,NUP43	6/31	3.98616
13_Member	Reactome Gene Sets	R-HSA-5619107	Defective TPR may confer susceptibility towards thyroid papillary carcinoma (TPC)	-3.98616	-2.63221	8086,10762,23636,55706,79902,348995	AAAS,NUP50,NUP62,NDC1,NUP85,NUP43	6/31	3.98616
13_Member	Reactome Gene Sets	R-HSA-1169410	Antiviral mechanism by IFN-stimulated genes	-3.76198	-2.42953	1977,3837,5300,8086,10762,23636,55706,79902,348995	EIF4E,KPNB1,PIN1,AAAS,NUP50,NUP62,NDC1,NUP85,NUP43	9/80	3.76198
13_Member	Reactome Gene Sets	R-HSA-3232142	SUMOylation of ubiquitinylation proteins	-3.47668	-2.17769	8086,10762,23636,55706,79902,348995	AAAS,NUP50,NUP62,NDC1,NUP85,NUP43	6/38	3.47668
13_Member	Reactome Gene Sets	R-HSA-70326	Glucose metabolism	-3.26883	-2.00091	4190,5106,8086,10762,23636,55706,79902,283871,348995	MDH1,PCK2,AAAS,NUP50,NUP62,NDC1,NUP85,PGP,NUP43	9/93	3.26883
13_Member	Reactome Gene Sets	R-HSA-168325	Viral Messenger RNA Synthesis	-3.17855	-1.91936	8086,10762,23636,55706,79902,348995	AAAS,NUP50,NUP62,NDC1,NUP85,NUP43	6/43	3.17855
13_Member	Reactome Gene Sets	R-HSA-70171	Glycolysis	-2.6354	-1.43437	8086,10762,23636,55706,79902,283871,348995	AAAS,NUP50,NUP62,NDC1,NUP85,PGP,NUP43	7/73	2.6354
13_Member	Reactome Gene Sets	R-HSA-71387	Metabolism of carbohydrates	-2.08318	-0.954403	801,805,960,3161,4190,5106,7086,8086,10762,23636,25796,55706,79902,283871,348995	CALM1,CALM2,CD44,HMMR,MDH1,PCK2,TKT,AAAS,NUP50,NUP62,PGLS,NDC1,NUP85,PGP,NUP43	15/297	2.08318
14_Summary	GO Biological Processes	GO:0006275	regulation of DNA replication	-26.7896	-24.3975	890,983,990,4171,4172,4173,4174,4175,4176,5111,5982,5983,5984,5985,7013,8467,8914,9126,9837,10926,23063,23244,26271,51053,51377,51659,54107,54962,55704,64710,64769,79075,81620,84296,144455,157570,1653,3146,3148,3181,5888,7153,8318,10111,10146,84515,2237,3978,5422,7083	CCNA2,CDK1,CDC6,MCM2,MCM3,MCM4,MCM5,MCM6,MCM7,PCNA,RFC2,RFC3,RFC4,RFC5,TERF1,SMARCA5,TIMELESS,SMC3,GINS1,DBF4,WAPL,PDS5A,FBXO5,GMNN,UCHL5,GINS2,POLE3,TIPIN,CCDC88A,NUCKS1,MEAF6,DSCC1,CDT1,GINS4,E2F7,ESCO2,DDX1,HMGB1,HMGB2,HNRNPA2B1,RAD51,TOP2A,CDC45,RAD50,G3BP1,MCM8,FEN1,LIG1,POLA1,TK1	50/-	26.7896
14_Member	GO Biological Processes	GO:0006275	regulation of DNA replication	-26.7896	-24.3975	890,983,990,4171,4172,4173,4174,4175,4176,5111,5982,5983,5984,5985,7013,8467,8914,9126,9837,10926,23063,23244,26271,51053,51377,51659,54107,54962,55704,64710,64769,79075,81620,84296,144455,157570	CCNA2,CDK1,CDC6,MCM2,MCM3,MCM4,MCM5,MCM6,MCM7,PCNA,RFC2,RFC3,RFC4,RFC5,TERF1,SMARCA5,TIMELESS,SMC3,GINS1,DBF4,WAPL,PDS5A,FBXO5,GMNN,UCHL5,GINS2,POLE3,TIPIN,CCDC88A,NUCKS1,MEAF6,DSCC1,CDT1,GINS4,E2F7,ESCO2	36/130	26.7896
14_Member	GO Biological Processes	GO:0090329	regulation of DNA-templated DNA replication	-21.2512	-19.0069	4171,4172,4173,4174,4175,4176,5111,5982,5983,5984,5985,8914,9837,10926,26271,51053,51659,54962,79075,81620,84296,144455	MCM2,MCM3,MCM4,MCM5,MCM6,MCM7,PCNA,RFC2,RFC3,RFC4,RFC5,TIMELESS,GINS1,DBF4,FBXO5,GMNN,GINS2,TIPIN,DSCC1,CDT1,GINS4,E2F7	22/52	21.2512
14_Member	GO Biological Processes	GO:0071103	DNA conformation change	-17.7624	-15.598	1653,3146,3148,3181,4171,4172,4173,4174,4175,4176,5888,5982,5983,5984,5985,7153,8318,9837,10111,10146,51659,79075,84296,84515	DDX1,HMGB1,HMGB2,HNRNPA2B1,MCM2,MCM3,MCM4,MCM5,MCM6,MCM7,RAD51,RFC2,RFC3,RFC4,RFC5,TOP2A,CDC45,GINS1,RAD50,G3BP1,GINS2,DSCC1,GINS4,MCM8	24/89	17.7624
14_Member	GO Biological Processes	GO:0032392	DNA geometric change	-17.6045	-15.4538	1653,3146,3148,3181,4171,4172,4173,4174,4175,4176,5888,5982,5983,5984,5985,8318,9837,10111,10146,51659,79075,84296,84515	DDX1,HMGB1,HMGB2,HNRNPA2B1,MCM2,MCM3,MCM4,MCM5,MCM6,MCM7,RAD51,RFC2,RFC3,RFC4,RFC5,CDC45,GINS1,RAD50,G3BP1,GINS2,DSCC1,GINS4,MCM8	23/81	17.6045
14_Member	Reactome Gene Sets	R-HSA-176974	Unwinding of DNA	-16.585	-14.4728	4171,4172,4173,4174,4175,4176,8318,9837,51659,84296,84515	MCM2,MCM3,MCM4,MCM5,MCM6,MCM7,CDC45,GINS1,GINS2,GINS4,MCM8	11/12	16.585
14_Member	GO Biological Processes	GO:0033260	nuclear DNA replication	-15.6168	-13.5458	2237,3978,4171,4172,4173,4175,5111,5422,5888,7083,8318,9837,51053,81620	FEN1,LIG1,MCM2,MCM3,MCM4,MCM6,PCNA,POLA1,RAD51,TK1,CDC45,GINS1,GMNN,CDT1	14/26	15.6168
14_Member	GO Biological Processes	GO:0044786	cell cycle DNA replication	-15.3094	-13.2549	2237,3978,4171,4172,4173,4175,5111,5422,5888,7083,8318,9837,51053,81620	FEN1,LIG1,MCM2,MCM3,MCM4,MCM6,PCNA,POLA1,RAD51,TK1,CDC45,GINS1,GMNN,CDT1	14/27	15.3094
14_Member	GO Biological Processes	GO:0032508	DNA duplex unwinding	-14.805	-12.7842	1653,4171,4172,4173,4174,4175,4176,5888,5982,5983,5984,5985,8318,9837,10111,10146,51659,79075,84296,84515	DDX1,MCM2,MCM3,MCM4,MCM5,MCM6,MCM7,RAD51,RFC2,RFC3,RFC4,RFC5,CDC45,GINS1,RAD50,G3BP1,GINS2,DSCC1,GINS4,MCM8	20/75	14.805
14_Member	GO Biological Processes	GO:1902969	mitotic DNA replication	-13.0855	-11.1586	3978,4171,4172,4173,4175,5422,5888,7083,8318,9837	LIG1,MCM2,MCM3,MCM4,MCM6,POLA1,RAD51,TK1,CDC45,GINS1	10/14	13.0855
14_Member	GO Biological Processes	GO:0006268	DNA unwinding involved in DNA replication	-12.206	-10.3296	4171,4172,4173,4174,4175,4176,5888,8318,9837,51659,84296	MCM2,MCM3,MCM4,MCM5,MCM6,MCM7,RAD51,CDC45,GINS1,GINS2,GINS4	11/21	12.206
14_Member	GO Biological Processes	GO:0000727	double-strand break repair via break-induced replication	-12.1262	-10.2557	4171,4172,4173,4174,4175,4176,8318,51659,84296	MCM2,MCM3,MCM4,MCM5,MCM6,MCM7,CDC45,GINS2,GINS4	9/12	12.1262
14_Member	GO Biological Processes	GO:0030174	regulation of DNA-templated DNA replication initiation	-9.09167	-7.36179	4171,4172,4173,4174,4175,4176,51053,81620	MCM2,MCM3,MCM4,MCM5,MCM6,MCM7,GMNN,CDT1	8/15	9.09167
14_Member	GO Biological Processes	GO:1902292	cell cycle DNA replication initiation	-5.72159	-4.21074	4171,4172,4173,5422	MCM2,MCM3,MCM4,POLA1	4/5	5.72159
14_Member	GO Biological Processes	GO:1902315	nuclear cell cycle DNA replication initiation	-5.72159	-4.21074	4171,4172,4173,5422	MCM2,MCM3,MCM4,POLA1	4/5	5.72159
14_Member	GO Biological Processes	GO:1902975	mitotic DNA replication initiation	-5.72159	-4.21074	4171,4172,4173,5422	MCM2,MCM3,MCM4,POLA1	4/5	5.72159
15_Summary	Reactome Gene Sets	R-HSA-453274	Mitotic G2-G2/M phases	-25.0479	-22.7004	890,891,983,995,1026,1063,1869,2305,3161,3320,4751,5347,5686,5701,5702,5707,5719,5928,6790,7283,7514,7846,8636,9088,9133,9702,10213,10376,10383,10733,10844,22919,22974,23354,54930,79441,84617,84790,93323,115106,203068,506,515,517,518,522,539,801,805,6950,7019,7203,10575,10576,22832,54205,54927,57560,79135,132320,440574,672,3832,4869,9768,10403,23636,29901,54875,85459,151648	CCNA2,CCNB1,CDK1,CDC25C,CDKN1A,CENPF,E2F1,FOXM1,HMMR,HSP90AA1,NEK2,PLK1,PSMA5,PSMC2,PSMC3,PSMD1,PSMD13,RBBP4,AURKA,TUBG1,XPO1,TUBA1A,SSNA1,PKMYT1,CCNB2,CEP57,PSMD14,TUBA1B,TUBB4B,PLK4,TUBGCP2,MAPRE1,TPX2,HAUS5,HAUS4,HAUS3,TUBB6,TUBA1C,HAUS8,HAUS1,TUBB,ATP5F1B,ATP5PB,ATP5MC2,ATP5MC3,ATP5PF,ATP5PO,CALM1,CALM2,TCP1,TFAM,CCT3,CCT4,CCT2,CEP162,CYCS,CHCHD3,IFT80,APOO,SCLT1,MICOS10,BRCA1,KIF11,NPM1,PCLA…	71/-	25.0479
15_Member	Reactome Gene Sets	R-HSA-453274	Mitotic G2-G2/M phases	-25.0479	-22.7004	890,891,983,995,1026,1063,1869,2305,3161,3320,4751,5347,5686,5701,5702,5707,5719,5928,6790,7283,7514,7846,8636,9088,9133,9702,10213,10376,10383,10733,10844,22919,22974,23354,54930,79441,84617,84790,93323,115106,203068	CCNA2,CCNB1,CDK1,CDC25C,CDKN1A,CENPF,E2F1,FOXM1,HMMR,HSP90AA1,NEK2,PLK1,PSMA5,PSMC2,PSMC3,PSMD1,PSMD13,RBBP4,AURKA,TUBG1,XPO1,TUBA1A,SSNA1,PKMYT1,CCNB2,CEP57,PSMD14,TUBA1B,TUBB4B,PLK4,TUBGCP2,MAPRE1,TPX2,HAUS5,HAUS4,HAUS3,TUBB6,TUBA1C,HAUS8,HAUS1,TUBB	41/198	25.0479
15_Member	Reactome Gene Sets	R-HSA-69275	G2/M Transition	-24.1962	-21.8693	890,891,983,995,1026,1063,2305,3161,3320,4751,5347,5686,5701,5702,5707,5719,5928,6790,7283,7514,7846,8636,9088,9133,9702,10213,10376,10383,10733,10844,22919,22974,23354,54930,79441,84617,84790,93323,115106,203068	CCNA2,CCNB1,CDK1,CDC25C,CDKN1A,CENPF,FOXM1,HMMR,HSP90AA1,NEK2,PLK1,PSMA5,PSMC2,PSMC3,PSMD1,PSMD13,RBBP4,AURKA,TUBG1,XPO1,TUBA1A,SSNA1,PKMYT1,CCNB2,CEP57,PSMD14,TUBA1B,TUBB4B,PLK4,TUBGCP2,MAPRE1,TPX2,HAUS5,HAUS4,HAUS3,TUBB6,TUBA1C,HAUS8,HAUS1,TUBB	40/196	24.1962
15_Member	Reactome Gene Sets	R-HSA-1852241	Organelle biogenesis and maintenance	-17.3957	-15.2516	506,515,517,518,522,539,801,805,983,3320,4751,5347,6950,7019,7203,7283,7846,8636,9702,10376,10383,10575,10576,10733,22832,22919,23354,54205,54927,54930,57560,79135,79441,84617,84790,93323,115106,132320,203068,440574	ATP5F1B,ATP5PB,ATP5MC2,ATP5MC3,ATP5PF,ATP5PO,CALM1,CALM2,CDK1,HSP90AA1,NEK2,PLK1,TCP1,TFAM,CCT3,TUBG1,TUBA1A,SSNA1,CEP57,TUBA1B,TUBB4B,CCT4,CCT2,PLK4,CEP162,MAPRE1,HAUS5,CYCS,CHCHD3,HAUS4,IFT80,APOO,HAUS3,TUBB6,TUBA1C,HAUS8,HAUS1,SCLT1,TUBB,MICOS10	40/296	17.3957
15_Member	Reactome Gene Sets	R-HSA-8854518	AURKA Activation by TPX2	-15.0562	-13.0227	983,3161,3320,4751,5347,6790,7283,7846,8636,9702,10383,10733,22919,22974,23354,54930,79441,93323,115106,203068	CDK1,HMMR,HSP90AA1,NEK2,PLK1,AURKA,TUBG1,TUBA1A,SSNA1,CEP57,TUBB4B,PLK4,MAPRE1,TPX2,HAUS5,HAUS4,HAUS3,HAUS8,HAUS1,TUBB	20/73	15.0562
15_Member	GO Biological Processes	GO:0007098	centrosome cycle	-14.2363	-12.2433	672,983,3832,4751,4869,5347,6790,7846,9768,10403,10733,23354,23636,29901,54875,54930,79441,85459,93323,115106,151648	BRCA1,CDK1,KIF11,NEK2,NPM1,PLK1,AURKA,TUBA1A,PCLAF,NDC80,PLK4,HAUS5,NUP62,SAC3D1,CNTLN,HAUS4,HAUS3,CEP295,HAUS8,HAUS1,SGO1	21/90	14.2363
15_Member	Reactome Gene Sets	R-HSA-380320	Recruitment of NuMA to mitotic centrosomes	-13.8296	-11.8582	983,3320,4751,5347,7283,7846,8636,9702,10376,10383,10733,10844,22919,23354,54930,79441,84617,84790,93323,115106,203068	CDK1,HSP90AA1,NEK2,PLK1,TUBG1,TUBA1A,SSNA1,CEP57,TUBA1B,TUBB4B,PLK4,TUBGCP2,MAPRE1,HAUS5,HAUS4,HAUS3,TUBB6,TUBA1C,HAUS8,HAUS1,TUBB	21/94	13.8296
15_Member	Reactome Gene Sets	R-HSA-2565942	Regulation of PLK1 Activity at G2/M Transition	-13.3544	-11.4173	891,983,3320,4751,5347,6790,7283,7846,8636,9133,9702,10383,10733,22919,23354,54930,79441,93323,115106,203068	CCNB1,CDK1,HSP90AA1,NEK2,PLK1,AURKA,TUBG1,TUBA1A,SSNA1,CCNB2,CEP57,TUBB4B,PLK4,MAPRE1,HAUS5,HAUS4,HAUS3,HAUS8,HAUS1,TUBB	20/88	13.3544
15_Member	GO Biological Processes	GO:0031023	microtubule organizing center organization	-12.6436	-10.7402	672,983,3832,4751,4869,5347,6790,7846,9768,10403,10733,23354,23636,29901,54875,54930,79441,85459,93323,115106,151648	BRCA1,CDK1,KIF11,NEK2,NPM1,PLK1,AURKA,TUBA1A,PCLAF,NDC80,PLK4,HAUS5,NUP62,SAC3D1,CNTLN,HAUS4,HAUS3,CEP295,HAUS8,HAUS1,SGO1	21/107	12.6436
15_Member	Reactome Gene Sets	R-HSA-380259	Loss of Nlp from mitotic centrosomes	-11.9534	-10.0882	983,3320,4751,5347,7283,7846,8636,9702,10383,10733,22919,23354,54930,79441,93323,115106,203068	CDK1,HSP90AA1,NEK2,PLK1,TUBG1,TUBA1A,SSNA1,CEP57,TUBB4B,PLK4,MAPRE1,HAUS5,HAUS4,HAUS3,HAUS8,HAUS1,TUBB	17/70	11.9534
15_Member	Reactome Gene Sets	R-HSA-380284	Loss of proteins required for interphase microtubule organization from the centrosome	-11.9534	-10.0882	983,3320,4751,5347,7283,7846,8636,9702,10383,10733,22919,23354,54930,79441,93323,115106,203068	CDK1,HSP90AA1,NEK2,PLK1,TUBG1,TUBA1A,SSNA1,CEP57,TUBB4B,PLK4,MAPRE1,HAUS5,HAUS4,HAUS3,HAUS8,HAUS1,TUBB	17/70	11.9534
15_Member	Reactome Gene Sets	R-HSA-5617833	Cilium Assembly	-11.8795	-10.0235	983,3320,4751,5347,6950,7203,7283,7846,8636,9702,10376,10383,10575,10576,10733,22832,22919,23354,54930,57560,79441,84617,84790,93323,115106,132320,203068	CDK1,HSP90AA1,NEK2,PLK1,TCP1,CCT3,TUBG1,TUBA1A,SSNA1,CEP57,TUBA1B,TUBB4B,CCT4,CCT2,PLK4,CEP162,MAPRE1,HAUS5,HAUS4,IFT80,HAUS3,TUBB6,TUBA1C,HAUS8,HAUS1,SCLT1,TUBB	27/201	11.8795
15_Member	Reactome Gene Sets	R-HSA-380270	Recruitment of mitotic centrosome proteins and complexes	-11.8069	-9.96054	983,3320,4751,5347,7283,7846,8636,9702,10383,10733,10844,22919,23354,54930,79441,93323,115106,203068	CDK1,HSP90AA1,NEK2,PLK1,TUBG1,TUBA1A,SSNA1,CEP57,TUBB4B,PLK4,TUBGCP2,MAPRE1,HAUS5,HAUS4,HAUS3,HAUS8,HAUS1,TUBB	18/82	11.8069
15_Member	Reactome Gene Sets	R-HSA-380287	Centrosome maturation	-11.8069	-9.96054	983,3320,4751,5347,7283,7846,8636,9702,10383,10733,10844,22919,23354,54930,79441,93323,115106,203068	CDK1,HSP90AA1,NEK2,PLK1,TUBG1,TUBA1A,SSNA1,CEP57,TUBB4B,PLK4,TUBGCP2,MAPRE1,HAUS5,HAUS4,HAUS3,HAUS8,HAUS1,TUBB	18/82	11.8069
15_Member	Reactome Gene Sets	R-HSA-5620912	Anchoring of the basal body to the plasma membrane	-11.4023	-9.5771	983,3320,4751,5347,7283,7846,8636,9702,10383,10733,22832,22919,23354,54930,79441,93323,115106,132320,203068	CDK1,HSP90AA1,NEK2,PLK1,TUBG1,TUBA1A,SSNA1,CEP57,TUBB4B,PLK4,CEP162,MAPRE1,HAUS5,HAUS4,HAUS3,HAUS8,HAUS1,SCLT1,TUBB	19/98	11.4023
16_Summary	GO Biological Processes	GO:0051321	meiotic cell cycle	-23.2814	-20.9695	898,1164,3014,3619,4603,4751,5347,5719,5885,5888,5932,6117,6790,7013,7153,7272,7283,8243,8438,9126,9133,9134,9184,9918,10051,10111,10403,10592,10635,10844,23310,23397,26271,29781,29893,55329,55706,63979,83540,151246,151648,256126,378708	CCNE1,CKS2,H2AX,INCENP,MYBL1,NEK2,PLK1,PSMD13,RAD21,RAD51,RBBP8,RPA1,AURKA,TERF1,TOP2A,TTK,TUBG1,SMC1A,RAD54L,SMC3,CCNB2,CCNE2,BUB3,NCAPD2,SMC4,RAD50,NDC80,SMC2,RAD51AP1,TUBGCP2,NCAPD3,NCAPH,FBXO5,NCAPH2,PSMC3IP,MNS1,NDC1,FIGNL1,NUF2,SGO2,SGO1,SYCE2,CENPS	43/-	23.2814
16_Member	GO Biological Processes	GO:0051321	meiotic cell cycle	-23.2814	-20.9695	898,1164,3014,3619,4603,4751,5347,5719,5885,5888,5932,6117,6790,7013,7153,7272,7283,8243,8438,9126,9133,9134,9184,9918,10051,10111,10403,10592,10635,10844,23310,23397,26271,29781,29893,55329,55706,63979,83540,151246,151648,256126,378708	CCNE1,CKS2,H2AX,INCENP,MYBL1,NEK2,PLK1,PSMD13,RAD21,RAD51,RBBP8,RPA1,AURKA,TERF1,TOP2A,TTK,TUBG1,SMC1A,RAD54L,SMC3,CCNB2,CCNE2,BUB3,NCAPD2,SMC4,RAD50,NDC80,SMC2,RAD51AP1,TUBGCP2,NCAPD3,NCAPH,FBXO5,NCAPH2,PSMC3IP,MNS1,NDC1,FIGNL1,NUF2,SGO2,SGO1,SYCE2,CENPS	43/244	23.2814
16_Member	GO Biological Processes	GO:1903046	meiotic cell cycle process	-17.4386	-15.2912	898,1164,3619,4603,5347,5719,5885,5888,6790,7013,7153,7272,7283,8438,9133,9134,9918,10051,10111,10403,10592,23310,23397,26271,29781,29893,55706,63979,83540,151648,256126,378708	CCNE1,CKS2,INCENP,MYBL1,PLK1,PSMD13,RAD21,RAD51,AURKA,TERF1,TOP2A,TTK,TUBG1,RAD54L,CCNB2,CCNE2,NCAPD2,SMC4,RAD50,NDC80,SMC2,NCAPD3,NCAPH,FBXO5,NCAPH2,PSMC3IP,NDC1,FIGNL1,NUF2,SGO1,SYCE2,CENPS	32/182	17.4386
16_Member	GO Biological Processes	GO:0140013	meiotic nuclear division	-16.0057	-13.9117	898,1164,3619,4603,5347,5719,5885,5888,6790,7013,7153,7272,8438,9133,9134,10051,10111,10403,10592,23397,26271,29781,29893,55706,63979,83540,151648,256126,378708	CCNE1,CKS2,INCENP,MYBL1,PLK1,PSMD13,RAD21,RAD51,AURKA,TERF1,TOP2A,TTK,RAD54L,CCNB2,CCNE2,SMC4,RAD50,NDC80,SMC2,NCAPH,FBXO5,NCAPH2,PSMC3IP,NDC1,FIGNL1,NUF2,SGO1,SYCE2,CENPS	29/163	16.0057
16_Member	GO Biological Processes	GO:0045132	meiotic chromosome segregation	-12.4985	-10.6027	898,5347,6790,7013,7153,7272,9133,9134,10051,10403,10592,23397,26271,29781,29893,55706,83540,151648,256126,378708	CCNE1,PLK1,AURKA,TERF1,TOP2A,TTK,CCNB2,CCNE2,SMC4,NDC80,SMC2,NCAPH,FBXO5,NCAPH2,PSMC3IP,NDC1,NUF2,SGO1,SYCE2,CENPS	20/97	12.4985
16_Member	GO Biological Processes	GO:0007127	meiosis I	-10.4291	-8.63908	898,1164,4603,5347,5719,5885,5888,6790,7013,7153,8438,9133,9134,10111,10403,26271,29893,55706,256126,378708	CCNE1,CKS2,MYBL1,PLK1,PSMD13,RAD21,RAD51,AURKA,TERF1,TOP2A,RAD54L,CCNB2,CCNE2,RAD50,NDC80,FBXO5,PSMC3IP,NDC1,SYCE2,CENPS	20/124	10.4291
16_Member	GO Biological Processes	GO:0061982	meiosis I cell cycle process	-10.3636	-8.5779	898,1164,4603,5347,5719,5885,5888,6790,7013,7153,8438,9133,9134,10111,10403,26271,29893,55706,256126,378708	CCNE1,CKS2,MYBL1,PLK1,PSMD13,RAD21,RAD51,AURKA,TERF1,TOP2A,RAD54L,CCNB2,CCNE2,RAD50,NDC80,FBXO5,PSMC3IP,NDC1,SYCE2,CENPS	20/125	10.3636
16_Member	GO Biological Processes	GO:0070192	chromosome organization involved in meiotic cell cycle	-9.20794	-7.47033	898,5888,7013,9134,9918,10051,10111,10592,23310,23397,29781,29893,55706,256126	CCNE1,RAD51,TERF1,CCNE2,NCAPD2,SMC4,RAD50,SMC2,NCAPD3,NCAPH,NCAPH2,PSMC3IP,NDC1,SYCE2	14/65	9.20794
16_Member	GO Biological Processes	GO:0045143	homologous chromosome segregation	-2.97046	-1.72988	898,5347,7013,9134,29893,55706,256126	CCNE1,PLK1,TERF1,CCNE2,PSMC3IP,NDC1,SYCE2	7/64	2.97046
17_Summary	GO Biological Processes	GO:0044770	cell cycle phase transition	-22.0451	-19.7568	801,805,890,891,898,983,995,1019,1026,1033,1163,1164,1869,1870,1977,2146,2305,5347,5932,6790,6881,8914,9088,9133,9134,9212,9833,10403,10460,10776,10926,11065,11113,27338,54962,144455,991,4085,5499,5501,7533,8243,9126,25906,26271,51433,51529,151648,1063,5928,7514,3320,3835,811,1073,2923,3265,6921,9616,54205	CALM1,CALM2,CCNA2,CCNB1,CCNE1,CDK1,CDC25C,CDK4,CDKN1A,CDKN3,CKS1B,CKS2,E2F1,E2F2,EIF4E,EZH2,FOXM1,PLK1,RBBP8,AURKA,TAF10,TIMELESS,PKMYT1,CCNB2,CCNE2,AURKB,MELK,NDC80,TACC3,ARPP19,DBF4,UBE2C,CIT,UBE2S,TIPIN,E2F7,CDC20,MAD2L1,PPP1CA,PPP1CC,YWHAH,SMC1A,SMC3,ANAPC15,FBXO5,ANAPC5,ANAPC11,SGO1,CENPF,RBBP4,XPO1,HSP90AA1,KIF22,CALR,CFL2,PDIA3,HRAS,ELOC,RNF7,CYCS	60/-	22.0451
17_Member	GO Biological Processes	GO:0044770	cell cycle phase transition	-22.0451	-19.7568	801,805,890,891,898,983,995,1019,1026,1033,1163,1164,1869,1870,1977,2146,2305,5347,5932,6790,6881,8914,9088,9133,9134,9212,9833,10403,10460,10776,10926,11065,11113,27338,54962,144455	CALM1,CALM2,CCNA2,CCNB1,CCNE1,CDK1,CDC25C,CDK4,CDKN1A,CDKN3,CKS1B,CKS2,E2F1,E2F2,EIF4E,EZH2,FOXM1,PLK1,RBBP8,AURKA,TAF10,TIMELESS,PKMYT1,CCNB2,CCNE2,AURKB,MELK,NDC80,TACC3,ARPP19,DBF4,UBE2C,CIT,UBE2S,TIPIN,E2F7	36/174	22.0451
17_Member	GO Biological Processes	GO:0044772	mitotic cell cycle phase transition	-18.9342	-16.7556	801,805,890,891,898,983,995,1019,1026,1033,1163,1164,1869,1870,1977,2146,2305,5347,5932,6790,6881,9088,9133,9134,9833,10460,10776,10926,11065,11113,27338,144455	CALM1,CALM2,CCNA2,CCNB1,CCNE1,CDK1,CDC25C,CDK4,CDKN1A,CDKN3,CKS1B,CKS2,E2F1,E2F2,EIF4E,EZH2,FOXM1,PLK1,RBBP8,AURKA,TAF10,PKMYT1,CCNB2,CCNE2,MELK,TACC3,ARPP19,DBF4,UBE2C,CIT,UBE2S,E2F7	32/163	18.9342
17_Member	KEGG Pathway	hsa04114	Oocyte meiosis	-12.7009	-10.7936	801,805,891,898,983,991,995,4085,5347,5499,5501,6790,7533,8243,9088,9126,9133,9134,25906,26271,51433,51529,151648	CALM1,CALM2,CCNB1,CCNE1,CDK1,CDC20,CDC25C,MAD2L1,PLK1,PPP1CA,PPP1CC,AURKA,YWHAH,SMC1A,PKMYT1,SMC3,CCNB2,CCNE2,ANAPC15,FBXO5,ANAPC5,ANAPC11,SGO1	23/131	12.7009
17_Member	GO Biological Processes	GO:0044839	cell cycle G2/M phase transition	-12.4865	-10.5925	801,805,890,891,983,995,2305,5347,6790,9088,9133,9212,9833,10403,10776,11113	CALM1,CALM2,CCNA2,CCNB1,CDK1,CDC25C,FOXM1,PLK1,AURKA,PKMYT1,CCNB2,AURKB,MELK,NDC80,ARPP19,CIT	16/56	12.4865
17_Member	GO Biological Processes	GO:0000086	G2/M transition of mitotic cell cycle	-9.57395	-7.82581	801,805,890,891,983,995,2305,5347,6790,9088,9833,10776,11113	CALM1,CALM2,CCNA2,CCNB1,CDK1,CDC25C,FOXM1,PLK1,AURKA,PKMYT1,MELK,ARPP19,CIT	13/51	9.57395
17_Member	Reactome Gene Sets	R-HSA-156711	Polo-like kinase mediated events	-8.80028	-7.07925	891,995,1063,2305,5347,5928,9088,9133	CCNB1,CDC25C,CENPF,FOXM1,PLK1,RBBP4,PKMYT1,CCNB2	8/16	8.80028
17_Member	Reactome Gene Sets	R-HSA-69273	Cyclin A/B1/B2 associated events during G2/M transition	-8.28505	-6.59189	890,891,983,995,2305,5347,7514,9088,9133	CCNA2,CCNB1,CDK1,CDC25C,FOXM1,PLK1,XPO1,PKMYT1,CCNB2	9/25	8.28505
17_Member	KEGG Pathway	hsa04914	Progesterone-mediated oocyte maturation	-6.58921	-5.01538	890,891,983,995,3320,3835,4085,5347,6790,9088,9133,25906,51433,51529	CCNA2,CCNB1,CDK1,CDC25C,HSP90AA1,KIF22,MAD2L1,PLK1,AURKA,PKMYT1,CCNB2,ANAPC15,ANAPC5,ANAPC11	14/102	6.58921
17_Member	KEGG Pathway	hsa05170	Human immunodeficiency virus 1 infection	-2.55847	-1.36493	801,805,811,891,983,995,1073,2923,3265,6921,9133,9616,54205	CALM1,CALM2,CALR,CCNB1,CDK1,CDC25C,CFL2,PDIA3,HRAS,ELOC,CCNB2,RNF7,CYCS	13/212	2.55847
18_Summary	GO Biological Processes	GO:0051984	positive regulation of chromosome segregation	-20.488	-18.2601	332,891,983,990,3619,9212,9918,10051,10592,23310,23397,29781,54892,55143,56852,64151,79677,991,9787,11065,51433,51529,8467,9031,3008,5347,7153,8971,51203,113130,1460,9133,3014,3020,3021,6418,94239	BIRC5,CCNB1,CDK1,CDC6,INCENP,AURKB,NCAPD2,SMC4,SMC2,NCAPD3,NCAPH,NCAPH2,NCAPG2,CDCA8,RAD18,NCAPG,SMC6,CDC20,DLGAP5,UBE2C,ANAPC5,ANAPC11,SMARCA5,BAZ1B,H1-4,PLK1,TOP2A,H1-10,NUSAP1,CDCA5,CSNK2B,CCNB2,H2AX,H3-3A,H3-3B,SET,H2AZ2	37/-	20.488
18_Member	GO Biological Processes	GO:0051984	positive regulation of chromosome segregation	-20.488	-18.2601	332,891,983,990,3619,9212,9918,10051,10592,23310,23397,29781,54892,55143,56852,64151,79677	BIRC5,CCNB1,CDK1,CDC6,INCENP,AURKB,NCAPD2,SMC4,SMC2,NCAPD3,NCAPH,NCAPH2,NCAPG2,CDCA8,RAD18,NCAPG,SMC6	17/27	20.488
18_Member	GO Biological Processes	GO:1905820	positive regulation of chromosome separation	-19.7193	-17.5072	332,991,3619,9212,9787,9918,10051,10592,11065,23310,23397,29781,51433,51529,54892,55143,64151	BIRC5,CDC20,INCENP,AURKB,DLGAP5,NCAPD2,SMC4,SMC2,UBE2C,NCAPD3,NCAPH,NCAPH2,ANAPC5,ANAPC11,NCAPG2,CDCA8,NCAPG	17/29	19.7193
18_Member	GO Biological Processes	GO:0060623	regulation of chromosome condensation	-15.0149	-12.984	8467,9031,9918,10051,10592,23310,23397,29781,54892,64151	SMARCA5,BAZ1B,NCAPD2,SMC4,SMC2,NCAPD3,NCAPH,NCAPH2,NCAPG2,NCAPG	10/11	15.0149
18_Member	GO Biological Processes	GO:0030261	chromosome condensation	-13.551	-11.5971	983,3008,5347,7153,8971,9918,10051,10592,23310,23397,29781,51203,54892,64151,113130	CDK1,H1-4,PLK1,TOP2A,H1-10,NCAPD2,SMC4,SMC2,NCAPD3,NCAPH,NCAPH2,NUSAP1,NCAPG2,NCAPG,CDCA5	15/41	13.551
18_Member	GO Biological Processes	GO:1905821	positive regulation of chromosome condensation	-12.8327	-10.9177	9918,10051,10592,23310,23397,29781,54892,64151	NCAPD2,SMC4,SMC2,NCAPD3,NCAPH,NCAPH2,NCAPG2,NCAPG	8/8	12.8327
18_Member	Reactome Gene Sets	R-HSA-2514853	Condensation of Prometaphase Chromosomes	-12.7185	-10.8093	891,983,1460,9133,9918,10051,10592,23397,64151	CCNB1,CDK1,CSNK2B,CCNB2,NCAPD2,SMC4,SMC2,NCAPH,NCAPG	9/11	12.7185
18_Member	GO Biological Processes	GO:0007076	mitotic chromosome condensation	-11.8265	-9.97681	5347,9918,10051,10592,23310,23397,29781,51203,64151,113130	PLK1,NCAPD2,SMC4,SMC2,NCAPD3,NCAPH,NCAPH2,NUSAP1,NCAPG,CDCA5	10/17	11.8265
18_Member	GO Biological Processes	GO:0010032	meiotic chromosome condensation	-9.62113	-7.86762	9918,10051,10592,23310,23397,29781	NCAPD2,SMC4,SMC2,NCAPD3,NCAPH,NCAPH2	6/6	9.62113
18_Member	Reactome Gene Sets	R-HSA-2299718	Condensation of Prophase Chromosomes	-7.53545	-5.89319	891,983,3014,3020,3021,5347,6418,10051,10592,23310,29781,54892,94239	CCNB1,CDK1,H2AX,H3-3A,H3-3B,PLK1,SET,SMC4,SMC2,NCAPD3,NCAPH2,NCAPG2,H2AZ2	13/73	7.53545
19_Summary	KEGG Pathway	hsa05014	Amyotrophic lateral sclerosis	-19.5203	-17.3197	60,71,506,515,517,518,522,539,1347,1350,1351,1537,2733,2877,3178,3181,3309,4694,4698,4706,4713,4718,5216,5686,5701,5702,5707,5719,6428,7846,9377,10189,10213,10376,10383,10762,23636,29107,29796,54205,55706,79902,84617,84790,203068,220988,348995,291,292,801,805,7295,7417,1460,3312,10963,3065,3066,7019,3265,10313,204,1841,1854,3615,4830,5901,7298,11164,63979,79077,1633,2079,3094,3251,4190,5372,6240,…	ACTB,ACTG1,ATP5F1B,ATP5PB,ATP5MC2,ATP5MC3,ATP5PF,ATP5PO,COX7A2,COX7C,COX8A,CYC1,GLE1,GPX2,HNRNPA1,HNRNPA2B1,HSPA5,NDUFA1,NDUFA5,NDUFAB1,NDUFB7,NDUFC2,PFN1,PSMA5,PSMC2,PSMC3,PSMD1,PSMD13,SRSF3,TUBA1A,COX5A,ALYREF,PSMD14,TUBA1B,TUBB4B,NUP50,NUP62,NXT1,UQCR10,CYCS,NDC1,NUP85,TUBB6,TUBA1C,TUBB,HNRNPA3,NUP43,SLC25A4,SLC25A5,CALM1,CALM2,TXN,VDAC2,CSNK2B,HSPA8,STIP1,HDAC1,HDAC2,TFAM,HRAS,RTN3,AK2,DTYMK,…	119/-	19.5203
19_Member	KEGG Pathway	hsa05014	Amyotrophic lateral sclerosis	-19.5203	-17.3197	60,71,506,515,517,518,522,539,1347,1350,1351,1537,2733,2877,3178,3181,3309,4694,4698,4706,4713,4718,5216,5686,5701,5702,5707,5719,6428,7846,9377,10189,10213,10376,10383,10762,23636,29107,29796,54205,55706,79902,84617,84790,203068,220988,348995	ACTB,ACTG1,ATP5F1B,ATP5PB,ATP5MC2,ATP5MC3,ATP5PF,ATP5PO,COX7A2,COX7C,COX8A,CYC1,GLE1,GPX2,HNRNPA1,HNRNPA2B1,HSPA5,NDUFA1,NDUFA5,NDUFAB1,NDUFB7,NDUFC2,PFN1,PSMA5,PSMC2,PSMC3,PSMD1,PSMD13,SRSF3,TUBA1A,COX5A,ALYREF,PSMD14,TUBA1B,TUBB4B,NUP50,NUP62,NXT1,UQCR10,CYCS,NDC1,NUP85,TUBB6,TUBA1C,TUBB,HNRNPA3,NUP43	47/364	19.5203
19_Member	KEGG Pathway	hsa05012	Parkinson disease	-16.5525	-14.4434	291,292,506,515,517,518,522,539,801,805,1347,1350,1351,1537,3309,4694,4698,4706,4713,4718,5686,5701,5702,5707,5719,7295,7417,7846,9377,10213,10376,10383,29796,54205,84617,84790,203068	SLC25A4,SLC25A5,ATP5F1B,ATP5PB,ATP5MC2,ATP5MC3,ATP5PF,ATP5PO,CALM1,CALM2,COX7A2,COX7C,COX8A,CYC1,HSPA5,NDUFA1,NDUFA5,NDUFAB1,NDUFB7,NDUFC2,PSMA5,PSMC2,PSMC3,PSMD1,PSMD13,TXN,VDAC2,TUBA1A,COX5A,PSMD14,TUBA1B,TUBB4B,UQCR10,CYCS,TUBB6,TUBA1C,TUBB	37/266	16.5525
19_Member	KEGG Pathway	hsa05020	Prion disease	-16.1759	-14.0729	291,292,506,515,517,518,522,539,1347,1350,1351,1460,1537,3309,3312,4694,4698,4706,4713,4718,5686,5701,5702,5707,5719,7417,7846,9377,10213,10376,10383,10963,29796,54205,84617,84790,203068	SLC25A4,SLC25A5,ATP5F1B,ATP5PB,ATP5MC2,ATP5MC3,ATP5PF,ATP5PO,COX7A2,COX7C,COX8A,CSNK2B,CYC1,HSPA5,HSPA8,NDUFA1,NDUFA5,NDUFAB1,NDUFB7,NDUFC2,PSMA5,PSMC2,PSMC3,PSMD1,PSMD13,VDAC2,TUBA1A,COX5A,PSMD14,TUBA1B,TUBB4B,STIP1,UQCR10,CYCS,TUBB6,TUBA1C,TUBB	37/273	16.1759
19_Member	KEGG Pathway	hsa05016	Huntington disease	-14.5545	-12.5435	291,292,506,515,517,518,522,539,1347,1350,1351,1537,2877,3065,3066,4694,4698,4706,4713,4718,5686,5701,5702,5707,5719,7019,7417,7846,9377,10213,10376,10383,29796,54205,84617,84790,203068	SLC25A4,SLC25A5,ATP5F1B,ATP5PB,ATP5MC2,ATP5MC3,ATP5PF,ATP5PO,COX7A2,COX7C,COX8A,CYC1,GPX2,HDAC1,HDAC2,NDUFA1,NDUFA5,NDUFAB1,NDUFB7,NDUFC2,PSMA5,PSMC2,PSMC3,PSMD1,PSMD13,TFAM,VDAC2,TUBA1A,COX5A,PSMD14,TUBA1B,TUBB4B,UQCR10,CYCS,TUBB6,TUBA1C,TUBB	37/306	14.5545
19_Member	KEGG Pathway	hsa05010	Alzheimer disease	-12.1472	-10.2732	291,292,506,515,517,518,522,539,801,805,1347,1350,1351,1460,1537,3265,4694,4698,4706,4713,4718,5686,5701,5702,5707,5719,7417,7846,9377,10213,10313,10376,10383,29796,54205,84617,84790,203068	SLC25A4,SLC25A5,ATP5F1B,ATP5PB,ATP5MC2,ATP5MC3,ATP5PF,ATP5PO,CALM1,CALM2,COX7A2,COX7C,COX8A,CSNK2B,CYC1,HRAS,NDUFA1,NDUFA5,NDUFAB1,NDUFB7,NDUFC2,PSMA5,PSMC2,PSMC3,PSMD1,PSMD13,VDAC2,TUBA1A,COX5A,PSMD14,RTN3,TUBA1B,TUBB4B,UQCR10,CYCS,TUBB6,TUBA1C,TUBB	38/384	12.1472
19_Member	KEGG Pathway	hsa05022	Pathways of neurodegeneration - multiple diseases	-9.94123	-8.17542	291,292,506,515,517,518,522,539,801,805,1347,1350,1351,1460,1537,2877,3265,3309,4694,4698,4706,4713,4718,5686,5701,5702,5707,5719,7417,7846,9377,10213,10376,10383,29796,54205,84617,84790,203068	SLC25A4,SLC25A5,ATP5F1B,ATP5PB,ATP5MC2,ATP5MC3,ATP5PF,ATP5PO,CALM1,CALM2,COX7A2,COX7C,COX8A,CSNK2B,CYC1,GPX2,HRAS,HSPA5,NDUFA1,NDUFA5,NDUFAB1,NDUFB7,NDUFC2,PSMA5,PSMC2,PSMC3,PSMD1,PSMD13,VDAC2,TUBA1A,COX5A,PSMD14,TUBA1B,TUBB4B,UQCR10,CYCS,TUBB6,TUBA1C,TUBB	39/476	9.94123
19_Member	GO Biological Processes	GO:0009141	nucleoside triphosphate metabolic process	-9.63479	-7.87994	204,506,515,517,518,522,539,1841,1854,3312,3615,4694,4698,4706,4713,4718,4830,5901,7298,11164,63979,79077	AK2,ATP5F1B,ATP5PB,ATP5MC2,ATP5MC3,ATP5PF,ATP5PO,DTYMK,DUT,HSPA8,IMPDH2,NDUFA1,NDUFA5,NDUFAB1,NDUFB7,NDUFC2,NME1,RAN,TYMS,NUDT5,FIGNL1,DCTPP1	22/167	9.63479
19_Member	GO Biological Processes	GO:0055086	nucleobase-containing small molecule metabolic process	-9.58626	-7.83411	204,506,515,517,518,522,539,1633,1841,1854,2079,3094,3251,3312,3615,4190,4694,4698,4706,4713,4718,4830,5372,5901,6240,6241,7083,7086,7298,7372,10591,10606,11164,25796,25996,54187,63979,79077,79621,80025,221443,102157402	AK2,ATP5F1B,ATP5PB,ATP5MC2,ATP5MC3,ATP5PF,ATP5PO,DCK,DTYMK,DUT,ERH,HINT1,HPRT1,HSPA8,IMPDH2,MDH1,NDUFA1,NDUFA5,NDUFAB1,NDUFB7,NDUFC2,NME1,PMM1,RAN,RRM1,RRM2,TK1,TKT,TYMS,UMPS,DNPH1,PAICS,NUDT5,PGLS,REXO2,NANS,FIGNL1,DCTPP1,RNASEH2B,PANK2,OARD1,AK6	42/555	9.58626
19_Member	GO Biological Processes	GO:0006753	nucleoside phosphate metabolic process	-9.1002	-7.36904	204,506,515,517,518,522,539,1633,1841,1854,3094,3251,3312,3615,4190,4694,4698,4706,4713,4718,4830,5901,6240,6241,7083,7086,7298,7372,10591,10606,11164,25796,25996,63979,79077,79621,80025,102157402	AK2,ATP5F1B,ATP5PB,ATP5MC2,ATP5MC3,ATP5PF,ATP5PO,DCK,DTYMK,DUT,HINT1,HPRT1,HSPA8,IMPDH2,MDH1,NDUFA1,NDUFA5,NDUFAB1,NDUFB7,NDUFC2,NME1,RAN,RRM1,RRM2,TK1,TKT,TYMS,UMPS,DNPH1,PAICS,NUDT5,PGLS,REXO2,FIGNL1,DCTPP1,RNASEH2B,PANK2,AK6	38/487	9.1002
19_Member	KEGG Pathway	hsa00190	Oxidative phosphorylation	-8.95685	-7.23205	506,515,517,518,522,539,1347,1350,1351,1537,4694,4698,4706,4713,4718,5464,9377,29796,54205	ATP5F1B,ATP5PB,ATP5MC2,ATP5MC3,ATP5PF,ATP5PO,COX7A2,COX7C,COX8A,CYC1,NDUFA1,NDUFA5,NDUFAB1,NDUFB7,NDUFC2,PPA1,COX5A,UQCR10,CYCS	19/134	8.95685
19_Member	GO Biological Processes	GO:0009117	nucleotide metabolic process	-8.78182	-7.06453	204,506,515,517,518,522,539,1633,1841,1854,3094,3251,3312,3615,4190,4694,4698,4706,4713,4718,4830,5901,6240,6241,7086,7298,7372,10591,10606,11164,25796,25996,63979,79077,79621,80025,102157402	AK2,ATP5F1B,ATP5PB,ATP5MC2,ATP5MC3,ATP5PF,ATP5PO,DCK,DTYMK,DUT,HINT1,HPRT1,HSPA8,IMPDH2,MDH1,NDUFA1,NDUFA5,NDUFAB1,NDUFB7,NDUFC2,NME1,RAN,RRM1,RRM2,TKT,TYMS,UMPS,DNPH1,PAICS,NUDT5,PGLS,REXO2,FIGNL1,DCTPP1,RNASEH2B,PANK2,AK6	37/478	8.78182
19_Member	KEGG Pathway	hsa05415	Diabetic cardiomyopathy	-8.73044	-7.01931	291,292,506,515,517,518,522,539,1347,1350,1351,1537,2936,4694,4698,4706,4713,4718,5499,5501,7417,9377,29796	SLC25A4,SLC25A5,ATP5F1B,ATP5PB,ATP5MC2,ATP5MC3,ATP5PF,ATP5PO,COX7A2,COX7C,COX8A,CYC1,GSR,NDUFA1,NDUFA5,NDUFAB1,NDUFB7,NDUFC2,PPP1CA,PPP1CC,VDAC2,COX5A,UQCR10	23/203	8.73044
19_Member	Reactome Gene Sets	R-HSA-163200	Respiratory electron transport, ATP synthesis by chemiosmotic coupling, and heat production by uncoupling proteins.	-8.51682	-6.81537	506,515,517,518,522,539,1350,1351,1537,4694,4698,4706,4713,4718,9377,29796,54205,91942	ATP5F1B,ATP5PB,ATP5MC2,ATP5MC3,ATP5PF,ATP5PO,COX7C,COX8A,CYC1,NDUFA1,NDUFA5,NDUFAB1,NDUFB7,NDUFC2,COX5A,UQCR10,CYCS,NDUFAF2	18/127	8.51682
19_Member	GO Biological Processes	GO:1901293	nucleoside phosphate biosynthetic process	-8.43243	-6.73574	204,506,515,517,518,522,539,1633,1841,1854,3251,3615,4694,4698,4706,4713,4718,4830,6240,6241,7083,7298,7372,10606,80025,102157402	AK2,ATP5F1B,ATP5PB,ATP5MC2,ATP5MC3,ATP5PF,ATP5PO,DCK,DTYMK,DUT,HPRT1,IMPDH2,NDUFA1,NDUFA5,NDUFAB1,NDUFB7,NDUFC2,NME1,RRM1,RRM2,TK1,TYMS,UMPS,PAICS,PANK2,AK6	26/265	8.43243
19_Member	GO Biological Processes	GO:0006091	generation of precursor metabolites and energy	-8.20209	-6.51127	291,506,515,522,539,1347,1350,1351,1537,2395,2877,2936,4190,4694,4698,4706,4713,4718,5019,5499,5501,5504,7086,7425,9377,10728,25796,26227,29796,54205,80025	SLC25A4,ATP5F1B,ATP5PB,ATP5PF,ATP5PO,COX7A2,COX7C,COX8A,CYC1,FXN,GPX2,GSR,MDH1,NDUFA1,NDUFA5,NDUFAB1,NDUFB7,NDUFC2,OXCT1,PPP1CA,PPP1CC,PPP1R2,TKT,VGF,COX5A,PTGES3,PGLS,PHGDH,UQCR10,CYCS,PANK2	31/372	8.20209
19_Member	GO Biological Processes	GO:0006119	oxidative phosphorylation	-8.02091	-6.3465	506,515,522,539,1347,1350,1351,1537,2395,4694,4698,4706,4713,4718,9377,29796,54205	ATP5F1B,ATP5PB,ATP5PF,ATP5PO,COX7A2,COX7C,COX8A,CYC1,FXN,NDUFA1,NDUFA5,NDUFAB1,NDUFB7,NDUFC2,COX5A,UQCR10,CYCS	17/121	8.02091
19_Member	GO Biological Processes	GO:0009165	nucleotide biosynthetic process	-7.85605	-6.18909	204,506,515,517,518,522,539,1633,1841,1854,3251,3615,4694,4698,4706,4713,4718,4830,6240,6241,7298,7372,10606,80025,102157402	AK2,ATP5F1B,ATP5PB,ATP5MC2,ATP5MC3,ATP5PF,ATP5PO,DCK,DTYMK,DUT,HPRT1,IMPDH2,NDUFA1,NDUFA5,NDUFAB1,NDUFB7,NDUFC2,NME1,RRM1,RRM2,TYMS,UMPS,PAICS,PANK2,AK6	25/263	7.85605
19_Member	GO Biological Processes	GO:0009205	purine ribonucleoside triphosphate metabolic process	-7.68684	-6.03294	204,506,515,517,518,522,539,3312,3615,4694,4698,4706,4713,4718,4830,5901,11164,63979	AK2,ATP5F1B,ATP5PB,ATP5MC2,ATP5MC3,ATP5PF,ATP5PO,HSPA8,IMPDH2,NDUFA1,NDUFA5,NDUFAB1,NDUFB7,NDUFC2,NME1,RAN,NUDT5,FIGNL1	18/143	7.68684
19_Member	GO Biological Processes	GO:0009060	aerobic respiration	-7.52627	-5.88505	506,515,522,539,1347,1350,1351,1537,2395,4190,4694,4698,4706,4713,4718,9377,29796,54205,80025	ATP5F1B,ATP5PB,ATP5PF,ATP5PO,COX7A2,COX7C,COX8A,CYC1,FXN,MDH1,NDUFA1,NDUFA5,NDUFAB1,NDUFB7,NDUFC2,COX5A,UQCR10,CYCS,PANK2	19/163	7.52627
19_Member	GO Biological Processes	GO:0009144	purine nucleoside triphosphate metabolic process	-7.45162	-5.81557	204,506,515,517,518,522,539,3312,3615,4694,4698,4706,4713,4718,4830,5901,11164,63979	AK2,ATP5F1B,ATP5PB,ATP5MC2,ATP5MC3,ATP5PF,ATP5PO,HSPA8,IMPDH2,NDUFA1,NDUFA5,NDUFAB1,NDUFB7,NDUFC2,NME1,RAN,NUDT5,FIGNL1	18/148	7.45162
19_Member	GO Biological Processes	GO:0009199	ribonucleoside triphosphate metabolic process	-7.36039	-5.7264	204,506,515,517,518,522,539,3312,3615,4694,4698,4706,4713,4718,4830,5901,11164,63979	AK2,ATP5F1B,ATP5PB,ATP5MC2,ATP5MC3,ATP5PF,ATP5PO,HSPA8,IMPDH2,NDUFA1,NDUFA5,NDUFAB1,NDUFB7,NDUFC2,NME1,RAN,NUDT5,FIGNL1	18/150	7.36039
19_Member	Reactome Gene Sets	R-HSA-8949613	Cristae formation	-7.34919	-5.71724	506,515,517,518,522,539,54927,79135,440574	ATP5F1B,ATP5PB,ATP5MC2,ATP5MC3,ATP5PF,ATP5PO,CHCHD3,APOO,MICOS10	9/31	7.34919
19_Member	KEGG Pathway	hsa05208	Chemical carcinogenesis - reactive oxygen species	-7.27804	-5.65217	52,291,292,506,515,517,518,522,539,1347,1350,1351,1537,3265,4694,4698,4706,4713,4718,7417,9377,29796	ACP1,SLC25A4,SLC25A5,ATP5F1B,ATP5PB,ATP5MC2,ATP5MC3,ATP5PF,ATP5PO,COX7A2,COX7C,COX8A,CYC1,HRAS,NDUFA1,NDUFA5,NDUFAB1,NDUFB7,NDUFC2,VDAC2,COX5A,UQCR10	22/223	7.27804
19_Member	KEGG Pathway	hsa04714	Thermogenesis	-6.97279	-5.3619	60,71,506,515,517,518,522,539,1347,1350,1351,1537,3265,4694,4698,4706,4713,4718,6009,9377,29796,91942	ACTB,ACTG1,ATP5F1B,ATP5PB,ATP5MC2,ATP5MC3,ATP5PF,ATP5PO,COX7A2,COX7C,COX8A,CYC1,HRAS,NDUFA1,NDUFA5,NDUFAB1,NDUFB7,NDUFC2,RHEB,COX5A,UQCR10,NDUFAF2	22/232	6.97279
19_Member	GO Biological Processes	GO:0009142	nucleoside triphosphate biosynthetic process	-6.76817	-5.17799	506,515,517,518,522,539,1841,3615,4694,4698,4706,4713,4718,4830,7298	ATP5F1B,ATP5PB,ATP5MC2,ATP5MC3,ATP5PF,ATP5PO,DTYMK,IMPDH2,NDUFA1,NDUFA5,NDUFAB1,NDUFB7,NDUFC2,NME1,TYMS	15/114	6.76817
19_Member	GO Biological Processes	GO:0015980	energy derivation by oxidation of organic compounds	-6.59251	-5.01779	506,515,522,539,1347,1350,1351,1537,2395,4190,4694,4698,4706,4713,4718,5499,5501,5504,9377,10728,29796,54205,80025	ATP5F1B,ATP5PB,ATP5PF,ATP5PO,COX7A2,COX7C,COX8A,CYC1,FXN,MDH1,NDUFA1,NDUFA5,NDUFAB1,NDUFB7,NDUFC2,PPP1CA,PPP1CC,PPP1R2,COX5A,PTGES3,UQCR10,CYCS,PANK2	23/264	6.59251
19_Member	GO Biological Processes	GO:0046034	ATP metabolic process	-6.56879	-4.99585	204,506,515,517,518,522,539,3312,4694,4698,4706,4713,4718,11164,63979	AK2,ATP5F1B,ATP5PB,ATP5MC2,ATP5MC3,ATP5PF,ATP5PO,HSPA8,NDUFA1,NDUFA5,NDUFAB1,NDUFB7,NDUFC2,NUDT5,FIGNL1	15/118	6.56879
19_Member	GO Biological Processes	GO:0045333	cellular respiration	-6.29038	-4.73318	506,515,522,539,1347,1350,1351,1537,2395,4190,4694,4698,4706,4713,4718,9377,29796,54205,80025	ATP5F1B,ATP5PB,ATP5PF,ATP5PO,COX7A2,COX7C,COX8A,CYC1,FXN,MDH1,NDUFA1,NDUFA5,NDUFAB1,NDUFB7,NDUFC2,COX5A,UQCR10,CYCS,PANK2	19/195	6.29038
19_Member	GO Biological Processes	GO:0046390	ribose phosphate biosynthetic process	-6.26421	-4.71042	204,506,515,517,518,522,539,1633,3251,3615,4694,4698,4706,4713,4718,4830,7086,7372,10606,80025	AK2,ATP5F1B,ATP5PB,ATP5MC2,ATP5MC3,ATP5PF,ATP5PO,DCK,HPRT1,IMPDH2,NDUFA1,NDUFA5,NDUFAB1,NDUFB7,NDUFC2,NME1,TKT,UMPS,PAICS,PANK2	20/215	6.26421
19_Member	Reactome Gene Sets	R-HSA-1428517	The citric acid (TCA) cycle and respiratory electron transport	-6.22997	-4.68126	506,515,517,518,522,539,1350,1351,1537,4694,4698,4706,4713,4718,9377,29796,54205,91942	ATP5F1B,ATP5PB,ATP5MC2,ATP5MC3,ATP5PF,ATP5PO,COX7C,COX8A,CYC1,NDUFA1,NDUFA5,NDUFAB1,NDUFB7,NDUFC2,COX5A,UQCR10,CYCS,NDUFAF2	18/178	6.22997
19_Member	Reactome Gene Sets	R-HSA-1592230	Mitochondrial biogenesis	-6.1475	-4.60713	506,515,517,518,522,539,801,805,7019,54205,54927,79135,440574	ATP5F1B,ATP5PB,ATP5MC2,ATP5MC3,ATP5PF,ATP5PO,CALM1,CALM2,TFAM,CYCS,CHCHD3,APOO,MICOS10	13/95	6.1475
19_Member	GO Biological Processes	GO:0009206	purine ribonucleoside triphosphate biosynthetic process	-6.04169	-4.50543	506,515,517,518,522,539,3615,4694,4698,4706,4713,4718,4830	ATP5F1B,ATP5PB,ATP5MC2,ATP5MC3,ATP5PF,ATP5PO,IMPDH2,NDUFA1,NDUFA5,NDUFAB1,NDUFB7,NDUFC2,NME1	13/97	6.04169
19_Member	GO Biological Processes	GO:0009145	purine nucleoside triphosphate biosynthetic process	-5.98982	-4.45682	506,515,517,518,522,539,3615,4694,4698,4706,4713,4718,4830	ATP5F1B,ATP5PB,ATP5MC2,ATP5MC3,ATP5PF,ATP5PO,IMPDH2,NDUFA1,NDUFA5,NDUFAB1,NDUFB7,NDUFC2,NME1	13/98	5.98982
19_Member	GO Biological Processes	GO:1901137	carbohydrate derivative biosynthetic process	-5.92031	-4.39295	204,506,515,517,518,522,539,1633,1650,1841,1854,3251,3615,4247,4694,4698,4706,4713,4718,4830,5372,6185,6240,6241,7083,7086,7298,7372,8733,10606,54187,80025,84061,91319,200185,283464	AK2,ATP5F1B,ATP5PB,ATP5MC2,ATP5MC3,ATP5PF,ATP5PO,DCK,DDOST,DTYMK,DUT,HPRT1,IMPDH2,MGAT2,NDUFA1,NDUFA5,NDUFAB1,NDUFB7,NDUFC2,NME1,PMM1,RPN2,RRM1,RRM2,TK1,TKT,TYMS,UMPS,GPAA1,PAICS,NANS,PANK2,MAGT1,DERL3,KRTCAP2,GXYLT1	36/594	5.92031
19_Member	GO Biological Processes	GO:0009260	ribonucleotide biosynthetic process	-5.86376	-4.3388	204,506,515,517,518,522,539,1633,3251,3615,4694,4698,4706,4713,4718,4830,7372,10606,80025	AK2,ATP5F1B,ATP5PB,ATP5MC2,ATP5MC3,ATP5PF,ATP5PO,DCK,HPRT1,IMPDH2,NDUFA1,NDUFA5,NDUFAB1,NDUFB7,NDUFC2,NME1,UMPS,PAICS,PANK2	19/208	5.86376
19_Member	GO Biological Processes	GO:0009201	ribonucleoside triphosphate biosynthetic process	-5.74023	-4.22473	506,515,517,518,522,539,3615,4694,4698,4706,4713,4718,4830	ATP5F1B,ATP5PB,ATP5MC2,ATP5MC3,ATP5PF,ATP5PO,IMPDH2,NDUFA1,NDUFA5,NDUFAB1,NDUFB7,NDUFC2,NME1	13/103	5.74023
19_Member	GO Biological Processes	GO:0015986	proton motive force-driven ATP synthesis	-5.71548	-4.20847	506,515,517,518,522,539,4694,4698,4706,4713,4718	ATP5F1B,ATP5PB,ATP5MC2,ATP5MC3,ATP5PF,ATP5PO,NDUFA1,NDUFA5,NDUFAB1,NDUFB7,NDUFC2	11/73	5.71548
19_Member	GO Biological Processes	GO:0019646	aerobic electron transport chain	-5.65204	-4.14884	1347,1350,1351,1537,4694,4698,4706,4713,4718,9377,29796,54205	COX7A2,COX7C,COX8A,CYC1,NDUFA1,NDUFA5,NDUFAB1,NDUFB7,NDUFC2,COX5A,UQCR10,CYCS	12/89	5.65204
19_Member	GO Biological Processes	GO:0019693	ribose phosphate metabolic process	-5.59476	-4.09458	204,506,515,517,518,522,539,1633,3094,3251,3312,3615,4694,4698,4706,4713,4718,4830,5901,7086,7372,10606,11164,63979,79621,80025	AK2,ATP5F1B,ATP5PB,ATP5MC2,ATP5MC3,ATP5PF,ATP5PO,DCK,HINT1,HPRT1,HSPA8,IMPDH2,NDUFA1,NDUFA5,NDUFAB1,NDUFB7,NDUFC2,NME1,RAN,TKT,UMPS,PAICS,NUDT5,FIGNL1,RNASEH2B,PANK2	26/369	5.59476
19_Member	Reactome Gene Sets	R-HSA-163210	Formation of ATP by chemiosmotic coupling	-5.46418	-3.97146	506,515,517,518,522,539	ATP5F1B,ATP5PB,ATP5MC2,ATP5MC3,ATP5PF,ATP5PO	6/18	5.46418
19_Member	GO Biological Processes	GO:0042773	ATP synthesis coupled electron transport	-5.39787	-3.91175	1347,1350,1351,1537,4694,4698,4706,4713,4718,9377,29796,54205	COX7A2,COX7C,COX8A,CYC1,NDUFA1,NDUFA5,NDUFAB1,NDUFB7,NDUFC2,COX5A,UQCR10,CYCS	12/94	5.39787
19_Member	GO Biological Processes	GO:0042775	mitochondrial ATP synthesis coupled electron transport	-5.39787	-3.91175	1347,1350,1351,1537,4694,4698,4706,4713,4718,9377,29796,54205	COX7A2,COX7C,COX8A,CYC1,NDUFA1,NDUFA5,NDUFAB1,NDUFB7,NDUFC2,COX5A,UQCR10,CYCS	12/94	5.39787
19_Member	GO Biological Processes	GO:1902600	proton transmembrane transport	-5.38177	-3.89638	291,292,506,515,517,518,522,539,1350,1351,1537,5250,9377,27069,29796	SLC25A4,SLC25A5,ATP5F1B,ATP5PB,ATP5MC2,ATP5MC3,ATP5PF,ATP5PO,COX7C,COX8A,CYC1,SLC25A3,COX5A,GHITM,UQCR10	15/146	5.38177
19_Member	GO Biological Processes	GO:0009259	ribonucleotide metabolic process	-5.29338	-3.81449	204,506,515,517,518,522,539,1633,3094,3251,3312,3615,4694,4698,4706,4713,4718,4830,5901,7372,10606,11164,63979,79621,80025	AK2,ATP5F1B,ATP5PB,ATP5MC2,ATP5MC3,ATP5PF,ATP5PO,DCK,HINT1,HPRT1,HSPA8,IMPDH2,NDUFA1,NDUFA5,NDUFAB1,NDUFB7,NDUFC2,NME1,RAN,UMPS,PAICS,NUDT5,FIGNL1,RNASEH2B,PANK2	25/360	5.29338
19_Member	GO Biological Processes	GO:0009152	purine ribonucleotide biosynthetic process	-5.07184	-3.61189	204,506,515,517,518,522,539,3251,3615,4694,4698,4706,4713,4718,4830,10606,80025	AK2,ATP5F1B,ATP5PB,ATP5MC2,ATP5MC3,ATP5PF,ATP5PO,HPRT1,IMPDH2,NDUFA1,NDUFA5,NDUFAB1,NDUFB7,NDUFC2,NME1,PAICS,PANK2	17/194	5.07184
19_Member	GO Biological Processes	GO:0006163	purine nucleotide metabolic process	-5.04828	-3.58902	204,506,515,517,518,522,539,1633,3094,3251,3312,3615,4190,4694,4698,4706,4713,4718,4830,5901,7086,10591,10606,11164,25796,63979,80025	AK2,ATP5F1B,ATP5PB,ATP5MC2,ATP5MC3,ATP5PF,ATP5PO,DCK,HINT1,HPRT1,HSPA8,IMPDH2,MDH1,NDUFA1,NDUFA5,NDUFAB1,NDUFB7,NDUFC2,NME1,RAN,TKT,DNPH1,PAICS,NUDT5,PGLS,FIGNL1,PANK2	27/420	5.04828
19_Member	GO Biological Processes	GO:0006754	ATP biosynthetic process	-5.00588	-3.55138	506,515,517,518,522,539,4694,4698,4706,4713,4718	ATP5F1B,ATP5PB,ATP5MC2,ATP5MC3,ATP5PF,ATP5PO,NDUFA1,NDUFA5,NDUFAB1,NDUFB7,NDUFC2	11/86	5.00588
19_Member	Reactome Gene Sets	R-HSA-611105	Respiratory electron transport	-4.98125	-3.52878	1350,1351,1537,4694,4698,4706,4713,4718,9377,29796,54205,91942	COX7C,COX8A,CYC1,NDUFA1,NDUFA5,NDUFAB1,NDUFB7,NDUFC2,COX5A,UQCR10,CYCS,NDUFAF2	12/103	4.98125
19_Member	GO Biological Processes	GO:0072521	purine-containing compound metabolic process	-4.94979	-3.50202	204,506,515,517,518,522,539,1633,3094,3251,3312,3615,4190,4694,4698,4706,4713,4718,4830,5901,7086,10591,10606,11164,25796,63979,80025,221443	AK2,ATP5F1B,ATP5PB,ATP5MC2,ATP5MC3,ATP5PF,ATP5PO,DCK,HINT1,HPRT1,HSPA8,IMPDH2,MDH1,NDUFA1,NDUFA5,NDUFAB1,NDUFB7,NDUFC2,NME1,RAN,TKT,DNPH1,PAICS,NUDT5,PGLS,FIGNL1,PANK2,OARD1	28/450	4.94979
19_Member	GO Biological Processes	GO:0006164	purine nucleotide biosynthetic process	-4.68554	-3.25987	204,506,515,517,518,522,539,1633,3251,3615,4694,4698,4706,4713,4718,4830,10606,80025	AK2,ATP5F1B,ATP5PB,ATP5MC2,ATP5MC3,ATP5PF,ATP5PO,DCK,HPRT1,IMPDH2,NDUFA1,NDUFA5,NDUFAB1,NDUFB7,NDUFC2,NME1,PAICS,PANK2	18/229	4.68554
19_Member	GO Biological Processes	GO:0022900	electron transport chain	-4.58281	-3.1684	1347,1350,1351,1537,2877,2936,4694,4698,4706,4713,4718,9377,26227,29796,54205	COX7A2,COX7C,COX8A,CYC1,GPX2,GSR,NDUFA1,NDUFA5,NDUFAB1,NDUFB7,NDUFC2,COX5A,PHGDH,UQCR10,CYCS	15/170	4.58281
19_Member	GO Biological Processes	GO:0042776	proton motive force-driven mitochondrial ATP synthesis	-4.5333	-3.12442	506,515,522,539,4694,4698,4706,4713,4718	ATP5F1B,ATP5PB,ATP5PF,ATP5PO,NDUFA1,NDUFA5,NDUFAB1,NDUFB7,NDUFC2	9/64	4.5333
19_Member	GO Biological Processes	GO:0072522	purine-containing compound biosynthetic process	-4.46303	-3.06081	204,506,515,517,518,522,539,1633,3251,3615,4694,4698,4706,4713,4718,4830,10606,80025	AK2,ATP5F1B,ATP5PB,ATP5MC2,ATP5MC3,ATP5PF,ATP5PO,DCK,HPRT1,IMPDH2,NDUFA1,NDUFA5,NDUFAB1,NDUFB7,NDUFC2,NME1,PAICS,PANK2	18/238	4.46303
19_Member	GO Biological Processes	GO:0022904	respiratory electron transport chain	-4.41916	-3.02162	1347,1350,1351,1537,4694,4698,4706,4713,4718,9377,29796,54205	COX7A2,COX7C,COX8A,CYC1,NDUFA1,NDUFA5,NDUFAB1,NDUFB7,NDUFC2,COX5A,UQCR10,CYCS	12/117	4.41916
19_Member	GO Biological Processes	GO:0009150	purine ribonucleotide metabolic process	-4.25125	-2.86842	204,506,515,517,518,522,539,3094,3251,3312,3615,4694,4698,4706,4713,4718,4830,5901,10606,11164,63979,80025	AK2,ATP5F1B,ATP5PB,ATP5MC2,ATP5MC3,ATP5PF,ATP5PO,HINT1,HPRT1,HSPA8,IMPDH2,NDUFA1,NDUFA5,NDUFAB1,NDUFB7,NDUFC2,NME1,RAN,PAICS,NUDT5,FIGNL1,PANK2	22/341	4.25125
19_Member	GO Biological Processes	GO:0090407	organophosphate biosynthetic process	-3.93475	-2.58348	204,506,515,517,518,522,539,1633,1841,1854,2171,3251,3615,4694,4698,4706,4713,4718,4830,6240,6241,7083,7086,7298,7372,8733,10606,80025,102157402	AK2,ATP5F1B,ATP5PB,ATP5MC2,ATP5MC3,ATP5PF,ATP5PO,DCK,DTYMK,DUT,FABP5,HPRT1,IMPDH2,NDUFA1,NDUFA5,NDUFAB1,NDUFB7,NDUFC2,NME1,RRM1,RRM2,TK1,TKT,TYMS,UMPS,GPAA1,PAICS,PANK2,AK6	29/541	3.93475
19_Member	KEGG Pathway	hsa04932	Non-alcoholic fatty liver disease	-3.26235	-1.99531	1347,1350,1351,1537,4694,4698,4706,4713,4718,9377,29796,54205	COX7A2,COX7C,COX8A,CYC1,NDUFA1,NDUFA5,NDUFAB1,NDUFB7,NDUFC2,COX5A,UQCR10,CYCS	12/155	3.26235
19_Member	Reactome Gene Sets	R-HSA-6799198	Complex I biogenesis	-2.53184	-1.34457	4694,4698,4706,4713,4718,91942	NDUFA1,NDUFA5,NDUFAB1,NDUFB7,NDUFC2,NDUFAF2	6/57	2.53184
19_Member	GO Biological Processes	GO:0010257	NADH dehydrogenase complex assembly	-2.41938	-1.24627	4694,4698,4706,4713,4718,91942	NDUFA1,NDUFA5,NDUFAB1,NDUFB7,NDUFC2,NDUFAF2	6/60	2.41938
19_Member	GO Biological Processes	GO:0032981	mitochondrial respiratory chain complex I assembly	-2.41938	-1.24627	4694,4698,4706,4713,4718,91942	NDUFA1,NDUFA5,NDUFAB1,NDUFB7,NDUFC2,NDUFAF2	6/60	2.41938
19_Member	GO Biological Processes	GO:0033108	mitochondrial respiratory chain complex assembly	-2.41324	-1.24179	4694,4698,4706,4713,4718,7019,91942,440957	NDUFA1,NDUFA5,NDUFAB1,NDUFB7,NDUFC2,TFAM,NDUFAF2,UQCC5	8/101	2.41324
19_Member	GO Biological Processes	GO:0006120	mitochondrial electron transport, NADH to ubiquinone	-2.24703	-1.09761	4694,4698,4706,4713,4718	NDUFA1,NDUFA5,NDUFAB1,NDUFB7,NDUFC2	5/46	2.24703
20_Summary	GO Biological Processes	GO:0006403	RNA localization	-19.0193	-16.8372	2332,2733,3178,3181,3837,4869,4904,5901,6426,6428,6741,6950,7514,7884,7919,8086,10189,10212,10575,10576,10762,23636,29074,29107,51602,55011,55706,56943,79902,80145,84321,220988,348995,1977,6427,6431,7307,10250,10921,1479,6628,6635,6636,6637,11051,11052,291,292,2030,10237,811,1026,3692,3843,4000,5902,5905,23649,55705,6613,5499,5501,26528	FMR1,GLE1,HNRNPA1,HNRNPA2B1,KPNB1,NPM1,YBX1,RAN,SRSF1,SRSF3,SSB,TCP1,XPO1,SLBP,DDX39B,AAAS,ALYREF,DDX39A,CCT4,CCT2,NUP50,NUP62,MRPL18,NXT1,NOP58,PIH1D1,NDC1,ENY2,NUP85,THOC7,THOC3,HNRNPA3,NUP43,EIF4E,SRSF2,SRSF6,U2AF1,SRRM1,RNPS1,CSTF3,SNRPB,SNRPE,SNRPF,SNRPG,NUDT21,CPSF6,SLC25A4,SLC25A5,SLC29A1,SLC35B1,CALR,CDKN1A,EIF6,IPO5,LMNA,RANBP1,RANGAP1,POLA2,IPO9,SUMO2,PPP1CA,PPP1CC,DAZAP1	63/-	19.0193
20_Member	GO Biological Processes	GO:0006403	RNA localization	-19.0193	-16.8372	2332,2733,3178,3181,3837,4869,4904,5901,6426,6428,6741,6950,7514,7884,7919,8086,10189,10212,10575,10576,10762,23636,29074,29107,51602,55011,55706,56943,79902,80145,84321,220988,348995	FMR1,GLE1,HNRNPA1,HNRNPA2B1,KPNB1,NPM1,YBX1,RAN,SRSF1,SRSF3,SSB,TCP1,XPO1,SLBP,DDX39B,AAAS,ALYREF,DDX39A,CCT4,CCT2,NUP50,NUP62,MRPL18,NXT1,NOP58,PIH1D1,NDC1,ENY2,NUP85,THOC7,THOC3,HNRNPA3,NUP43	33/174	19.0193
20_Member	Reactome Gene Sets	R-HSA-72202	Transport of Mature Transcript to Cytoplasm	-16.0381	-13.9411	1977,2733,6426,6427,6428,6431,7307,7884,7919,8086,10189,10212,10250,10762,10921,23636,29107,55706,79902,80145,84321,348995	EIF4E,GLE1,SRSF1,SRSF2,SRSF3,SRSF6,U2AF1,SLBP,DDX39B,AAAS,ALYREF,DDX39A,SRRM1,NUP50,RNPS1,NUP62,NXT1,NDC1,NUP85,THOC7,THOC3,NUP43	22/84	16.0381
20_Member	GO Biological Processes	GO:0050657	nucleic acid transport	-15.7312	-13.6459	2332,2733,3178,3181,3837,4869,4904,5901,6426,6428,6741,7514,7884,7919,8086,10189,10212,10762,23636,29074,29107,55706,56943,79902,80145,84321,220988,348995	FMR1,GLE1,HNRNPA1,HNRNPA2B1,KPNB1,NPM1,YBX1,RAN,SRSF1,SRSF3,SSB,XPO1,SLBP,DDX39B,AAAS,ALYREF,DDX39A,NUP50,NUP62,MRPL18,NXT1,NDC1,ENY2,NUP85,THOC7,THOC3,HNRNPA3,NUP43	28/154	15.7312
20_Member	GO Biological Processes	GO:0050658	RNA transport	-15.7312	-13.6459	2332,2733,3178,3181,3837,4869,4904,5901,6426,6428,6741,7514,7884,7919,8086,10189,10212,10762,23636,29074,29107,55706,56943,79902,80145,84321,220988,348995	FMR1,GLE1,HNRNPA1,HNRNPA2B1,KPNB1,NPM1,YBX1,RAN,SRSF1,SRSF3,SSB,XPO1,SLBP,DDX39B,AAAS,ALYREF,DDX39A,NUP50,NUP62,MRPL18,NXT1,NDC1,ENY2,NUP85,THOC7,THOC3,HNRNPA3,NUP43	28/154	15.7312
20_Member	Reactome Gene Sets	R-HSA-73856	RNA Polymerase II Transcription Termination	-15.7242	-13.6447	1479,6426,6427,6428,6431,6628,6635,6636,6637,7307,7884,7919,10189,10212,10250,10921,11051,11052,80145,84321	CSTF3,SRSF1,SRSF2,SRSF3,SRSF6,SNRPB,SNRPE,SNRPF,SNRPG,U2AF1,SLBP,DDX39B,ALYREF,DDX39A,SRRM1,RNPS1,NUDT21,CPSF6,THOC7,THOC3	20/68	15.7242
20_Member	GO Biological Processes	GO:0051236	establishment of RNA localization	-15.5792	-13.5109	2332,2733,3178,3181,3837,4869,4904,5901,6426,6428,6741,7514,7884,7919,8086,10189,10212,10762,23636,29074,29107,55706,56943,79902,80145,84321,220988,348995	FMR1,GLE1,HNRNPA1,HNRNPA2B1,KPNB1,NPM1,YBX1,RAN,SRSF1,SRSF3,SSB,XPO1,SLBP,DDX39B,AAAS,ALYREF,DDX39A,NUP50,NUP62,MRPL18,NXT1,NDC1,ENY2,NUP85,THOC7,THOC3,HNRNPA3,NUP43	28/156	15.5792
20_Member	GO Biological Processes	GO:0015931	nucleobase-containing compound transport	-15.4369	-13.3797	291,292,2030,2332,2733,3178,3181,3837,4869,4904,5901,6426,6428,6741,7514,7884,7919,8086,10189,10212,10237,10762,23636,29074,29107,55706,56943,79902,80145,84321,220988,348995	SLC25A4,SLC25A5,SLC29A1,FMR1,GLE1,HNRNPA1,HNRNPA2B1,KPNB1,NPM1,YBX1,RAN,SRSF1,SRSF3,SSB,XPO1,SLBP,DDX39B,AAAS,ALYREF,DDX39A,SLC35B1,NUP50,NUP62,MRPL18,NXT1,NDC1,ENY2,NUP85,THOC7,THOC3,HNRNPA3,NUP43	32/212	15.4369
20_Member	Reactome Gene Sets	R-HSA-159236	Transport of Mature mRNA derived from an Intron-Containing Transcript	-14.805	-12.7842	2733,6426,6427,6428,6431,7307,7919,8086,10189,10212,10250,10762,10921,23636,29107,55706,79902,80145,84321,348995	GLE1,SRSF1,SRSF2,SRSF3,SRSF6,U2AF1,DDX39B,AAAS,ALYREF,DDX39A,SRRM1,NUP50,RNPS1,NUP62,NXT1,NDC1,NUP85,THOC7,THOC3,NUP43	20/75	14.805
20_Member	GO Biological Processes	GO:0006913	nucleocytoplasmic transport	-13.5125	-11.5693	811,1026,2332,2733,3178,3181,3692,3837,3843,4000,4869,5901,5902,5905,6428,6741,7514,7919,8086,10189,10212,10762,23636,23649,29107,55705,55706,56943,79902,80145,84321,348995	CALR,CDKN1A,FMR1,GLE1,HNRNPA1,HNRNPA2B1,EIF6,KPNB1,IPO5,LMNA,NPM1,RAN,RANBP1,RANGAP1,SRSF3,SSB,XPO1,DDX39B,AAAS,ALYREF,DDX39A,NUP50,NUP62,POLA2,NXT1,IPO9,NDC1,ENY2,NUP85,THOC7,THOC3,NUP43	32/247	13.5125
20_Member	GO Biological Processes	GO:0051169	nuclear transport	-13.5125	-11.5693	811,1026,2332,2733,3178,3181,3692,3837,3843,4000,4869,5901,5902,5905,6428,6741,7514,7919,8086,10189,10212,10762,23636,23649,29107,55705,55706,56943,79902,80145,84321,348995	CALR,CDKN1A,FMR1,GLE1,HNRNPA1,HNRNPA2B1,EIF6,KPNB1,IPO5,LMNA,NPM1,RAN,RANBP1,RANGAP1,SRSF3,SSB,XPO1,DDX39B,AAAS,ALYREF,DDX39A,NUP50,NUP62,POLA2,NXT1,IPO9,NDC1,ENY2,NUP85,THOC7,THOC3,NUP43	32/247	13.5125
20_Member	KEGG Pathway	hsa03013	Nucleocytoplasmic transport	-12.5599	-10.6584	2733,3837,3843,5901,5905,6613,7514,7919,8086,10189,10250,10762,10921,23636,29107,55705,55706,79902,80145,84321,348995	GLE1,KPNB1,IPO5,RAN,RANGAP1,SUMO2,XPO1,DDX39B,AAAS,ALYREF,SRRM1,NUP50,RNPS1,NUP62,NXT1,IPO9,NDC1,NUP85,THOC7,THOC3,NUP43	21/108	12.5599
20_Member	GO Biological Processes	GO:0051028	mRNA transport	-12.1264	-10.2557	2332,2733,3178,3181,6426,6428,7514,7884,7919,8086,10189,10212,10762,23636,29107,55706,56943,79902,80145,84321,220988,348995	FMR1,GLE1,HNRNPA1,HNRNPA2B1,SRSF1,SRSF3,XPO1,SLBP,DDX39B,AAAS,ALYREF,DDX39A,NUP50,NUP62,NXT1,NDC1,ENY2,NUP85,THOC7,THOC3,HNRNPA3,NUP43	22/126	12.1264
20_Member	GO Biological Processes	GO:0006405	RNA export from nucleus	-11.7109	-9.87114	2332,2733,3178,3181,4869,5901,6428,6741,7514,7919,10189,10212,23636,29107,56943,79902,80145,84321	FMR1,GLE1,HNRNPA1,HNRNPA2B1,NPM1,RAN,SRSF3,SSB,XPO1,DDX39B,ALYREF,DDX39A,NUP62,NXT1,ENY2,NUP85,THOC7,THOC3	18/83	11.7109
20_Member	Reactome Gene Sets	R-HSA-72187	mRNA 3'-end processing	-10.9337	-9.12411	1479,6426,6427,6428,6431,7307,7919,10189,10212,10250,10921,11051,11052,80145,84321	CSTF3,SRSF1,SRSF2,SRSF3,SRSF6,U2AF1,DDX39B,ALYREF,DDX39A,SRRM1,RNPS1,NUDT21,CPSF6,THOC7,THOC3	15/59	10.9337
20_Member	GO Biological Processes	GO:0051168	nuclear export	-10.8001	-8.99666	811,2332,2733,3178,3181,3692,4869,5901,5905,6428,6741,7514,7919,10189,10212,23636,29107,56943,79902,80145,84321	CALR,FMR1,GLE1,HNRNPA1,HNRNPA2B1,EIF6,NPM1,RAN,RANGAP1,SRSF3,SSB,XPO1,DDX39B,ALYREF,DDX39A,NUP62,NXT1,ENY2,NUP85,THOC7,THOC3	21/132	10.8001
20_Member	GO Biological Processes	GO:0006406	mRNA export from nucleus	-8.17615	-6.48883	2332,2733,3181,6428,7514,7919,10189,10212,29107,56943,79902,80145,84321	FMR1,GLE1,HNRNPA2B1,SRSF3,XPO1,DDX39B,ALYREF,DDX39A,NXT1,ENY2,NUP85,THOC7,THOC3	13/65	8.17615
20_Member	KEGG Pathway	hsa03015	mRNA surveillance pathway	-5.2535	-3.77929	1479,2733,5499,5501,7919,10189,10250,10921,11051,11052,26528,29107	CSTF3,GLE1,PPP1CA,PPP1CC,DDX39B,ALYREF,SRRM1,RNPS1,NUDT21,CPSF6,DAZAP1,NXT1	12/97	5.2535
									0
									0
									0
									0
									0
									0
									0
									0
									0
									0

## Sheet: F - GO terms Beta5
GroupID	Category	Term	Description	LogP	Log(q-value)	Genes	Symbols	InTerm_InList	neglogp
1_Summary	Reactome Gene Sets	R-HSA-156842	Eukaryotic Translation Elongation	-100	-96.6417	1915,1933,1937,1938,3921,4736,6122,6124,6125,6128,6129,6130,6132,6133,6134,6135,6136,6137,6138,6139,6141,6142,6143,6144,6147,6152,6157,6158,6159,6161,6164,6171,6173,6175,6176,6187,6188,6189,6191,6193,6194,6201,6202,6203,6204,6205,6206,6207,6208,6210,6217,6222,6223,6224,6228,6229,6230,6233,9045,9349,23521,51065,200916,1650,6184,6185,6726,6729,6731,6747,6748,10952,23471,28972,29927,60559,90701,8661…	EEF1A1,EEF1B2,EEF1G,EEF2,RPSA,RPL10A,RPL3,RPL4,RPL5,RPL6,RPL7,RPL7A,RPL8,RPL9,RPL10,RPL11,RPL12,RPL13,RPL15,RPL17,RPL18,RPL18A,RPL19,RPL21,RPL23A,RPL24,RPL27A,RPL28,RPL29,RPL32,RPL34,RPL41,RPL36A,RPLP0,RPLP1,RPS2,RPS3,RPS3A,RPS4X,RPS5,RPS6,RPS7,RPS8,RPS9,RPS10,RPS11,RPS12,RPS13,RPS14,RPS15A,RPS16,RPS18,RPS19,RPS20,RPS23,RPS24,RPS25,RPS27A,RPL14,RPL23,RPL13A,RPS27L,RPL22L1,DDOST,RPN1,RPN2,SRP9,SRP…	146/-	100
1_Member	Reactome Gene Sets	R-HSA-156842	Eukaryotic Translation Elongation	-100	-96.6417	1915,1933,1937,1938,3921,4736,6122,6124,6125,6128,6129,6130,6132,6133,6134,6135,6136,6137,6138,6139,6141,6142,6143,6144,6147,6152,6157,6158,6159,6161,6164,6171,6173,6175,6176,6187,6188,6189,6191,6193,6194,6201,6202,6203,6204,6205,6206,6207,6208,6210,6217,6222,6223,6224,6228,6229,6230,6233,9045,9349,23521,51065,200916	EEF1A1,EEF1B2,EEF1G,EEF2,RPSA,RPL10A,RPL3,RPL4,RPL5,RPL6,RPL7,RPL7A,RPL8,RPL9,RPL10,RPL11,RPL12,RPL13,RPL15,RPL17,RPL18,RPL18A,RPL19,RPL21,RPL23A,RPL24,RPL27A,RPL28,RPL29,RPL32,RPL34,RPL41,RPL36A,RPLP0,RPLP1,RPS2,RPS3,RPS3A,RPS4X,RPS5,RPS6,RPS7,RPS8,RPS9,RPS10,RPS11,RPS12,RPS13,RPS14,RPS15A,RPS16,RPS18,RPS19,RPS20,RPS23,RPS24,RPS25,RPS27A,RPL14,RPL23,RPL13A,RPS27L,RPL22L1	63/94	100
1_Member	Reactome Gene Sets	R-HSA-1799339	SRP-dependent cotranslational protein targeting to membrane	-100	-96.6417	1650,3921,4736,6122,6124,6125,6128,6129,6130,6132,6133,6134,6135,6136,6137,6138,6139,6141,6142,6143,6144,6147,6152,6157,6158,6159,6161,6164,6171,6173,6175,6176,6184,6185,6187,6188,6189,6191,6193,6194,6201,6202,6203,6204,6205,6206,6207,6208,6210,6217,6222,6223,6224,6228,6229,6230,6233,6726,6729,6731,6747,6748,9045,9349,10952,23471,23521,28972,29927,51065,60559,90701,200916	DDOST,RPSA,RPL10A,RPL3,RPL4,RPL5,RPL6,RPL7,RPL7A,RPL8,RPL9,RPL10,RPL11,RPL12,RPL13,RPL15,RPL17,RPL18,RPL18A,RPL19,RPL21,RPL23A,RPL24,RPL27A,RPL28,RPL29,RPL32,RPL34,RPL41,RPL36A,RPLP0,RPLP1,RPN1,RPN2,RPS2,RPS3,RPS3A,RPS4X,RPS5,RPS6,RPS7,RPS8,RPS9,RPS10,RPS11,RPS12,RPS13,RPS14,RPS15A,RPS16,RPS18,RPS19,RPS20,RPS23,RPS24,RPS25,RPS27A,SRP9,SRP54,SRP72,SSR3,SSR4,RPL14,RPL23,SEC61B,TRAM1,RPL13A,SPCS1,SE…	73/113	100
1_Member	Reactome Gene Sets	R-HSA-72689	Formation of a pool of free 40S subunits	-100	-96.6417	3921,4736,6122,6124,6125,6128,6129,6130,6132,6133,6134,6135,6136,6137,6138,6139,6141,6142,6143,6144,6147,6152,6157,6158,6159,6161,6164,6171,6173,6175,6176,6187,6188,6189,6191,6193,6194,6201,6202,6203,6204,6205,6206,6207,6208,6210,6217,6222,6223,6224,6228,6229,6230,6233,8661,8662,8665,8667,8668,9045,9349,10480,23521,51065,200916	RPSA,RPL10A,RPL3,RPL4,RPL5,RPL6,RPL7,RPL7A,RPL8,RPL9,RPL10,RPL11,RPL12,RPL13,RPL15,RPL17,RPL18,RPL18A,RPL19,RPL21,RPL23A,RPL24,RPL27A,RPL28,RPL29,RPL32,RPL34,RPL41,RPL36A,RPLP0,RPLP1,RPS2,RPS3,RPS3A,RPS4X,RPS5,RPS6,RPS7,RPS8,RPS9,RPS10,RPS11,RPS12,RPS13,RPS14,RPS15A,RPS16,RPS18,RPS19,RPS20,RPS23,RPS24,RPS25,RPS27A,EIF3A,EIF3B,EIF3F,EIF3H,EIF3I,RPL14,RPL23,EIF3M,RPL13A,RPS27L,RPL22L1	65/102	100
1_Member	Reactome Gene Sets	R-HSA-156827	L13a-mediated translational silencing of Ceruloplasmin expression	-100	-96.6417	1981,3921,4736,6122,6124,6125,6128,6129,6130,6132,6133,6134,6135,6136,6137,6138,6139,6141,6142,6143,6144,6147,6152,6157,6158,6159,6161,6164,6171,6173,6175,6176,6187,6188,6189,6191,6193,6194,6201,6202,6203,6204,6205,6206,6207,6208,6210,6217,6222,6223,6224,6228,6229,6230,6233,8661,8662,8665,8667,8668,9045,9349,10480,23521,26986,51065,200916	EIF4G1,RPSA,RPL10A,RPL3,RPL4,RPL5,RPL6,RPL7,RPL7A,RPL8,RPL9,RPL10,RPL11,RPL12,RPL13,RPL15,RPL17,RPL18,RPL18A,RPL19,RPL21,RPL23A,RPL24,RPL27A,RPL28,RPL29,RPL32,RPL34,RPL41,RPL36A,RPLP0,RPLP1,RPS2,RPS3,RPS3A,RPS4X,RPS5,RPS6,RPS7,RPS8,RPS9,RPS10,RPS11,RPS12,RPS13,RPS14,RPS15A,RPS16,RPS18,RPS19,RPS20,RPS23,RPS24,RPS25,RPS27A,EIF3A,EIF3B,EIF3F,EIF3H,EIF3I,RPL14,RPL23,EIF3M,RPL13A,PABPC1,RPS27L,RPL22L1	67/112	100
1_Member	Reactome Gene Sets	R-HSA-72706	GTP hydrolysis and joining of the 60S ribosomal subunit	-100	-96.6417	1981,3921,4736,6122,6124,6125,6128,6129,6130,6132,6133,6134,6135,6136,6137,6138,6139,6141,6142,6143,6144,6147,6152,6157,6158,6159,6161,6164,6171,6173,6175,6176,6187,6188,6189,6191,6193,6194,6201,6202,6203,6204,6205,6206,6207,6208,6210,6217,6222,6223,6224,6228,6229,6230,6233,8661,8662,8665,8667,8668,9045,9349,10480,23521,51065,200916	EIF4G1,RPSA,RPL10A,RPL3,RPL4,RPL5,RPL6,RPL7,RPL7A,RPL8,RPL9,RPL10,RPL11,RPL12,RPL13,RPL15,RPL17,RPL18,RPL18A,RPL19,RPL21,RPL23A,RPL24,RPL27A,RPL28,RPL29,RPL32,RPL34,RPL41,RPL36A,RPLP0,RPLP1,RPS2,RPS3,RPS3A,RPS4X,RPS5,RPS6,RPS7,RPS8,RPS9,RPS10,RPS11,RPS12,RPS13,RPS14,RPS15A,RPS16,RPS18,RPS19,RPS20,RPS23,RPS24,RPS25,RPS27A,EIF3A,EIF3B,EIF3F,EIF3H,EIF3I,RPL14,RPL23,EIF3M,RPL13A,RPS27L,RPL22L1	66/113	100
1_Member	Reactome Gene Sets	R-HSA-72613	Eukaryotic Translation Initiation	-100	-96.6417	1981,3921,4736,6122,6124,6125,6128,6129,6130,6132,6133,6134,6135,6136,6137,6138,6139,6141,6142,6143,6144,6147,6152,6157,6158,6159,6161,6164,6171,6173,6175,6176,6187,6188,6189,6191,6193,6194,6201,6202,6203,6204,6205,6206,6207,6208,6210,6217,6222,6223,6224,6228,6229,6230,6233,8661,8662,8665,8667,8668,9045,9349,10480,23521,26986,51065,200916	EIF4G1,RPSA,RPL10A,RPL3,RPL4,RPL5,RPL6,RPL7,RPL7A,RPL8,RPL9,RPL10,RPL11,RPL12,RPL13,RPL15,RPL17,RPL18,RPL18A,RPL19,RPL21,RPL23A,RPL24,RPL27A,RPL28,RPL29,RPL32,RPL34,RPL41,RPL36A,RPLP0,RPLP1,RPS2,RPS3,RPS3A,RPS4X,RPS5,RPS6,RPS7,RPS8,RPS9,RPS10,RPS11,RPS12,RPS13,RPS14,RPS15A,RPS16,RPS18,RPS19,RPS20,RPS23,RPS24,RPS25,RPS27A,EIF3A,EIF3B,EIF3F,EIF3H,EIF3I,RPL14,RPL23,EIF3M,RPL13A,PABPC1,RPS27L,RPL22L1	67/120	100
1_Member	Reactome Gene Sets	R-HSA-72737	Cap-dependent Translation Initiation	-100	-96.6417	1981,3921,4736,6122,6124,6125,6128,6129,6130,6132,6133,6134,6135,6136,6137,6138,6139,6141,6142,6143,6144,6147,6152,6157,6158,6159,6161,6164,6171,6173,6175,6176,6187,6188,6189,6191,6193,6194,6201,6202,6203,6204,6205,6206,6207,6208,6210,6217,6222,6223,6224,6228,6229,6230,6233,8661,8662,8665,8667,8668,9045,9349,10480,23521,26986,51065,200916	EIF4G1,RPSA,RPL10A,RPL3,RPL4,RPL5,RPL6,RPL7,RPL7A,RPL8,RPL9,RPL10,RPL11,RPL12,RPL13,RPL15,RPL17,RPL18,RPL18A,RPL19,RPL21,RPL23A,RPL24,RPL27A,RPL28,RPL29,RPL32,RPL34,RPL41,RPL36A,RPLP0,RPLP1,RPS2,RPS3,RPS3A,RPS4X,RPS5,RPS6,RPS7,RPS8,RPS9,RPS10,RPS11,RPS12,RPS13,RPS14,RPS15A,RPS16,RPS18,RPS19,RPS20,RPS23,RPS24,RPS25,RPS27A,EIF3A,EIF3B,EIF3F,EIF3H,EIF3I,RPL14,RPL23,EIF3M,RPL13A,PABPC1,RPS27L,RPL22L1	67/120	100
1_Member	Reactome Gene Sets	R-HSA-72766	Translation	-100	-96.6417	1650,1915,1933,1937,1938,1981,2058,3921,4736,5464,6122,6124,6125,6128,6129,6130,6132,6133,6134,6135,6136,6137,6138,6139,6141,6142,6143,6144,6147,6152,6157,6158,6159,6161,6164,6171,6173,6175,6176,6183,6184,6185,6187,6188,6189,6191,6193,6194,6201,6202,6203,6204,6205,6206,6207,6208,6210,6217,6222,6223,6224,6228,6229,6230,6233,6726,6729,6731,6747,6748,8661,8662,8665,8667,8668,9045,9349,10480,10952,23…	DDOST,EEF1A1,EEF1B2,EEF1G,EEF2,EIF4G1,EPRS1,RPSA,RPL10A,PPA1,RPL3,RPL4,RPL5,RPL6,RPL7,RPL7A,RPL8,RPL9,RPL10,RPL11,RPL12,RPL13,RPL15,RPL17,RPL18,RPL18A,RPL19,RPL21,RPL23A,RPL24,RPL27A,RPL28,RPL29,RPL32,RPL34,RPL41,RPL36A,RPLP0,RPLP1,MRPS12,RPN1,RPN2,RPS2,RPS3,RPS3A,RPS4X,RPS5,RPS6,RPS7,RPS8,RPS9,RPS10,RPS11,RPS12,RPS13,RPS14,RPS15A,RPS16,RPS18,RPS19,RPS20,RPS23,RPS24,RPS25,RPS27A,SRP9,SRP54,SRP72,…	88/292	100
1_Member	Reactome Gene Sets	R-HSA-156902	Peptide chain elongation	-99.2699	-95.9628	1915,1938,3921,4736,6122,6124,6125,6128,6129,6130,6132,6133,6134,6135,6136,6137,6138,6139,6141,6142,6143,6144,6147,6152,6157,6158,6159,6161,6164,6171,6173,6175,6176,6187,6188,6189,6191,6193,6194,6201,6202,6203,6204,6205,6206,6207,6208,6210,6217,6222,6223,6224,6228,6229,6230,6233,9045,9349,23521,51065,200916	EEF1A1,EEF2,RPSA,RPL10A,RPL3,RPL4,RPL5,RPL6,RPL7,RPL7A,RPL8,RPL9,RPL10,RPL11,RPL12,RPL13,RPL15,RPL17,RPL18,RPL18A,RPL19,RPL21,RPL23A,RPL24,RPL27A,RPL28,RPL29,RPL32,RPL34,RPL41,RPL36A,RPLP0,RPLP1,RPS2,RPS3,RPS3A,RPS4X,RPS5,RPS6,RPS7,RPS8,RPS9,RPS10,RPS11,RPS12,RPS13,RPS14,RPS15A,RPS16,RPS18,RPS19,RPS20,RPS23,RPS24,RPS25,RPS27A,RPL14,RPL23,RPL13A,RPS27L,RPL22L1	61/90	99.2699
1_Member	GO Biological Processes	GO:0002181	cytoplasmic translation	-97.4576	-94.1963	1981,3921,4736,6122,6124,6125,6128,6129,6130,6132,6133,6134,6135,6136,6137,6138,6139,6141,6142,6143,6144,6147,6152,6157,6158,6159,6161,6164,6171,6173,6175,6176,6187,6188,6189,6191,6193,6194,6201,6202,6203,6204,6205,6206,6207,6208,6210,6217,6222,6223,6224,6228,6229,6230,6233,8661,8662,8665,8667,8668,9045,9349,10399,10480,23521,200916	EIF4G1,RPSA,RPL10A,RPL3,RPL4,RPL5,RPL6,RPL7,RPL7A,RPL8,RPL9,RPL10,RPL11,RPL12,RPL13,RPL15,RPL17,RPL18,RPL18A,RPL19,RPL21,RPL23A,RPL24,RPL27A,RPL28,RPL29,RPL32,RPL34,RPL41,RPL36A,RPLP0,RPLP1,RPS2,RPS3,RPS3A,RPS4X,RPS5,RPS6,RPS7,RPS8,RPS9,RPS10,RPS11,RPS12,RPS13,RPS14,RPS15A,RPS16,RPS18,RPS19,RPS20,RPS23,RPS24,RPS25,RPS27A,EIF3A,EIF3B,EIF3F,EIF3H,EIF3I,RPL14,RPL23,RACK1,EIF3M,RPL13A,RPL22L1	66/123	97.4576
1_Member	Reactome Gene Sets	R-HSA-192823	Viral mRNA Translation	-96.9093	-93.6893	3921,4736,5611,6122,6124,6125,6128,6129,6130,6132,6133,6134,6135,6136,6137,6138,6139,6141,6142,6143,6144,6147,6152,6157,6158,6159,6161,6164,6171,6173,6175,6176,6187,6188,6189,6191,6193,6194,6201,6202,6203,6204,6205,6206,6207,6208,6210,6217,6222,6223,6224,6228,6229,6230,6233,9045,9349,23521,51065,200916	RPSA,RPL10A,DNAJC3,RPL3,RPL4,RPL5,RPL6,RPL7,RPL7A,RPL8,RPL9,RPL10,RPL11,RPL12,RPL13,RPL15,RPL17,RPL18,RPL18A,RPL19,RPL21,RPL23A,RPL24,RPL27A,RPL28,RPL29,RPL32,RPL34,RPL41,RPL36A,RPLP0,RPLP1,RPS2,RPS3,RPS3A,RPS4X,RPS5,RPS6,RPS7,RPS8,RPS9,RPS10,RPS11,RPS12,RPS13,RPS14,RPS15A,RPS16,RPS18,RPS19,RPS20,RPS23,RPS24,RPS25,RPS27A,RPL14,RPL23,RPL13A,RPS27L,RPL22L1	60/90	96.9093
1_Member	Reactome Gene Sets	R-HSA-975956	Nonsense Mediated Decay (NMD) independent of the Exon Junction Complex (EJC)	-96.5357	-93.3535	1981,3921,4736,6122,6124,6125,6128,6129,6130,6132,6133,6134,6135,6136,6137,6138,6139,6141,6142,6143,6144,6147,6152,6157,6158,6159,6161,6164,6171,6173,6175,6176,6187,6188,6189,6191,6193,6194,6201,6202,6203,6204,6205,6206,6207,6208,6210,6217,6222,6223,6224,6228,6229,6230,6233,9045,9349,23521,26986,51065,200916	EIF4G1,RPSA,RPL10A,RPL3,RPL4,RPL5,RPL6,RPL7,RPL7A,RPL8,RPL9,RPL10,RPL11,RPL12,RPL13,RPL15,RPL17,RPL18,RPL18A,RPL19,RPL21,RPL23A,RPL24,RPL27A,RPL28,RPL29,RPL32,RPL34,RPL41,RPL36A,RPLP0,RPLP1,RPS2,RPS3,RPS3A,RPS4X,RPS5,RPS6,RPS7,RPS8,RPS9,RPS10,RPS11,RPS12,RPS13,RPS14,RPS15A,RPS16,RPS18,RPS19,RPS20,RPS23,RPS24,RPS25,RPS27A,RPL14,RPL23,RPL13A,PABPC1,RPS27L,RPL22L1	61/96	96.5357
1_Member	Reactome Gene Sets	R-HSA-2408557	Selenocysteine synthesis	-92.8217	-89.7065	3921,4736,6122,6124,6125,6128,6129,6130,6132,6133,6134,6135,6136,6137,6138,6139,6141,6142,6143,6144,6147,6152,6157,6158,6159,6161,6164,6171,6173,6175,6176,6187,6188,6189,6191,6193,6194,6201,6202,6203,6204,6205,6206,6207,6208,6210,6217,6222,6223,6224,6228,6229,6230,6233,9045,9349,23521,51065,200916	RPSA,RPL10A,RPL3,RPL4,RPL5,RPL6,RPL7,RPL7A,RPL8,RPL9,RPL10,RPL11,RPL12,RPL13,RPL15,RPL17,RPL18,RPL18A,RPL19,RPL21,RPL23A,RPL24,RPL27A,RPL28,RPL29,RPL32,RPL34,RPL41,RPL36A,RPLP0,RPLP1,RPS2,RPS3,RPS3A,RPS4X,RPS5,RPS6,RPS7,RPS8,RPS9,RPS10,RPS11,RPS12,RPS13,RPS14,RPS15A,RPS16,RPS18,RPS19,RPS20,RPS23,RPS24,RPS25,RPS27A,RPL14,RPL23,RPL13A,RPS27L,RPL22L1	59/94	92.8217
1_Member	Reactome Gene Sets	R-HSA-72764	Eukaryotic Translation Termination	-92.8217	-89.7065	3921,4736,6122,6124,6125,6128,6129,6130,6132,6133,6134,6135,6136,6137,6138,6139,6141,6142,6143,6144,6147,6152,6157,6158,6159,6161,6164,6171,6173,6175,6176,6187,6188,6189,6191,6193,6194,6201,6202,6203,6204,6205,6206,6207,6208,6210,6217,6222,6223,6224,6228,6229,6230,6233,9045,9349,23521,51065,200916	RPSA,RPL10A,RPL3,RPL4,RPL5,RPL6,RPL7,RPL7A,RPL8,RPL9,RPL10,RPL11,RPL12,RPL13,RPL15,RPL17,RPL18,RPL18A,RPL19,RPL21,RPL23A,RPL24,RPL27A,RPL28,RPL29,RPL32,RPL34,RPL41,RPL36A,RPLP0,RPLP1,RPS2,RPS3,RPS3A,RPS4X,RPS5,RPS6,RPS7,RPS8,RPS9,RPS10,RPS11,RPS12,RPS13,RPS14,RPS15A,RPS16,RPS18,RPS19,RPS20,RPS23,RPS24,RPS25,RPS27A,RPL14,RPL23,RPL13A,RPS27L,RPL22L1	59/94	92.8217
1_Member	Reactome Gene Sets	R-HSA-9633012	Response of EIF2AK4 (GCN2) to amino acid deficiency	-89.6723	-86.5871	3921,4736,6122,6124,6125,6128,6129,6130,6132,6133,6134,6135,6136,6137,6138,6139,6141,6142,6143,6144,6147,6152,6157,6158,6159,6161,6164,6171,6173,6175,6176,6187,6188,6189,6191,6193,6194,6201,6202,6203,6204,6205,6206,6207,6208,6210,6217,6222,6223,6224,6228,6229,6230,6233,9045,9349,23521,51065,200916	RPSA,RPL10A,RPL3,RPL4,RPL5,RPL6,RPL7,RPL7A,RPL8,RPL9,RPL10,RPL11,RPL12,RPL13,RPL15,RPL17,RPL18,RPL18A,RPL19,RPL21,RPL23A,RPL24,RPL27A,RPL28,RPL29,RPL32,RPL34,RPL41,RPL36A,RPLP0,RPLP1,RPS2,RPS3,RPS3A,RPS4X,RPS5,RPS6,RPS7,RPS8,RPS9,RPS10,RPS11,RPS12,RPS13,RPS14,RPS15A,RPS16,RPS18,RPS19,RPS20,RPS23,RPS24,RPS25,RPS27A,RPL14,RPL23,RPL13A,RPS27L,RPL22L1	59/102	89.6723
1_Member	Reactome Gene Sets	R-HSA-927802	Nonsense-Mediated Decay (NMD)	-89.1661	-86.1352	1981,3921,4736,6122,6124,6125,6128,6129,6130,6132,6133,6134,6135,6136,6137,6138,6139,6141,6142,6143,6144,6147,6152,6157,6158,6159,6161,6164,6171,6173,6175,6176,6187,6188,6189,6191,6193,6194,6201,6202,6203,6204,6205,6206,6207,6208,6210,6217,6222,6223,6224,6228,6229,6230,6233,9045,9349,23521,26986,51065,200916	EIF4G1,RPSA,RPL10A,RPL3,RPL4,RPL5,RPL6,RPL7,RPL7A,RPL8,RPL9,RPL10,RPL11,RPL12,RPL13,RPL15,RPL17,RPL18,RPL18A,RPL19,RPL21,RPL23A,RPL24,RPL27A,RPL28,RPL29,RPL32,RPL34,RPL41,RPL36A,RPLP0,RPLP1,RPS2,RPS3,RPS3A,RPS4X,RPS5,RPS6,RPS7,RPS8,RPS9,RPS10,RPS11,RPS12,RPS13,RPS14,RPS15A,RPS16,RPS18,RPS19,RPS20,RPS23,RPS24,RPS25,RPS27A,RPL14,RPL23,RPL13A,PABPC1,RPS27L,RPL22L1	61/116	89.1661
1_Member	Reactome Gene Sets	R-HSA-975957	Nonsense Mediated Decay (NMD) enhanced by the Exon Junction Complex (EJC)	-89.1661	-86.1352	1981,3921,4736,6122,6124,6125,6128,6129,6130,6132,6133,6134,6135,6136,6137,6138,6139,6141,6142,6143,6144,6147,6152,6157,6158,6159,6161,6164,6171,6173,6175,6176,6187,6188,6189,6191,6193,6194,6201,6202,6203,6204,6205,6206,6207,6208,6210,6217,6222,6223,6224,6228,6229,6230,6233,9045,9349,23521,26986,51065,200916	EIF4G1,RPSA,RPL10A,RPL3,RPL4,RPL5,RPL6,RPL7,RPL7A,RPL8,RPL9,RPL10,RPL11,RPL12,RPL13,RPL15,RPL17,RPL18,RPL18A,RPL19,RPL21,RPL23A,RPL24,RPL27A,RPL28,RPL29,RPL32,RPL34,RPL41,RPL36A,RPLP0,RPLP1,RPS2,RPS3,RPS3A,RPS4X,RPS5,RPS6,RPS7,RPS8,RPS9,RPS10,RPS11,RPS12,RPS13,RPS14,RPS15A,RPS16,RPS18,RPS19,RPS20,RPS23,RPS24,RPS25,RPS27A,RPL14,RPL23,RPL13A,PABPC1,RPS27L,RPL22L1	61/116	89.1661
1_Member	Reactome Gene Sets	R-HSA-2408522	Selenoamino acid metabolism	-86.1628	-83.1567	2058,3921,4736,6122,6124,6125,6128,6129,6130,6132,6133,6134,6135,6136,6137,6138,6139,6141,6142,6143,6144,6147,6152,6157,6158,6159,6161,6164,6171,6173,6175,6176,6187,6188,6189,6191,6193,6194,6201,6202,6203,6204,6205,6206,6207,6208,6210,6217,6222,6223,6224,6228,6229,6230,6233,9045,9349,23521,51065,200916	EPRS1,RPSA,RPL10A,RPL3,RPL4,RPL5,RPL6,RPL7,RPL7A,RPL8,RPL9,RPL10,RPL11,RPL12,RPL13,RPL15,RPL17,RPL18,RPL18A,RPL19,RPL21,RPL23A,RPL24,RPL27A,RPL28,RPL29,RPL32,RPL34,RPL41,RPL36A,RPLP0,RPLP1,RPS2,RPS3,RPS3A,RPS4X,RPS5,RPS6,RPS7,RPS8,RPS9,RPS10,RPS11,RPS12,RPS13,RPS14,RPS15A,RPS16,RPS18,RPS19,RPS20,RPS23,RPS24,RPS25,RPS27A,RPL14,RPL23,RPL13A,RPS27L,RPL22L1	60/119	86.1628
1_Member	Reactome Gene Sets	R-HSA-168273	Influenza Viral RNA Transcription and Replication	-81.5432	-78.5606	3921,4736,5611,6122,6124,6125,6128,6129,6130,6132,6133,6134,6135,6136,6137,6138,6139,6141,6142,6143,6144,6147,6152,6157,6158,6159,6161,6164,6171,6173,6175,6176,6187,6188,6189,6191,6193,6194,6201,6202,6203,6204,6205,6206,6207,6208,6210,6217,6222,6223,6224,6228,6229,6230,6233,9045,9349,23521,51065,200916	RPSA,RPL10A,DNAJC3,RPL3,RPL4,RPL5,RPL6,RPL7,RPL7A,RPL8,RPL9,RPL10,RPL11,RPL12,RPL13,RPL15,RPL17,RPL18,RPL18A,RPL19,RPL21,RPL23A,RPL24,RPL27A,RPL28,RPL29,RPL32,RPL34,RPL41,RPL36A,RPLP0,RPLP1,RPS2,RPS3,RPS3A,RPS4X,RPS5,RPS6,RPS7,RPS8,RPS9,RPS10,RPS11,RPS12,RPS13,RPS14,RPS15A,RPS16,RPS18,RPS19,RPS20,RPS23,RPS24,RPS25,RPS27A,RPL14,RPL23,RPL13A,RPS27L,RPL22L1	60/136	81.5432
1_Member	GO Biological Processes	GO:0006518	peptide metabolic process	-79.5141	-76.5537	290,1363,1369,1915,1933,1937,1938,1981,1982,2058,3921,4736,5034,5122,5126,6122,6124,6125,6128,6129,6130,6132,6133,6134,6135,6136,6137,6138,6139,6141,6142,6143,6144,6147,6152,6157,6158,6159,6161,6164,6171,6173,6175,6176,6183,6187,6188,6189,6191,6193,6194,6201,6202,6203,6204,6205,6206,6207,6208,6210,6217,6222,6223,6224,6228,6229,6230,6233,6238,6447,8661,8662,8665,8667,8668,9045,9349,10399,10480,235…	ANPEP,CPE,CPN1,EEF1A1,EEF1B2,EEF1G,EEF2,EIF4G1,EIF4G2,EPRS1,RPSA,RPL10A,P4HB,PCSK1,PCSK2,RPL3,RPL4,RPL5,RPL6,RPL7,RPL7A,RPL8,RPL9,RPL10,RPL11,RPL12,RPL13,RPL15,RPL17,RPL18,RPL18A,RPL19,RPL21,RPL23A,RPL24,RPL27A,RPL28,RPL29,RPL32,RPL34,RPL41,RPL36A,RPLP0,RPLP1,MRPS12,RPS2,RPS3,RPS3A,RPS4X,RPS5,RPS6,RPS7,RPS8,RPS9,RPS10,RPS11,RPS12,RPS13,RPS14,RPS15A,RPS16,RPS18,RPS19,RPS20,RPS23,RPS24,RPS25,RPS27A…	88/513	79.5141
1_Member	Reactome Gene Sets	R-HSA-168255	Influenza Infection	-78.6743	-75.7352	811,3921,4736,5611,6122,6124,6125,6128,6129,6130,6132,6133,6134,6135,6136,6137,6138,6139,6141,6142,6143,6144,6147,6152,6157,6158,6159,6161,6164,6171,6173,6175,6176,6187,6188,6189,6191,6193,6194,6201,6202,6203,6204,6205,6206,6207,6208,6210,6217,6222,6223,6224,6228,6229,6230,6233,9045,9349,23521,51065,200916	CALR,RPSA,RPL10A,DNAJC3,RPL3,RPL4,RPL5,RPL6,RPL7,RPL7A,RPL8,RPL9,RPL10,RPL11,RPL12,RPL13,RPL15,RPL17,RPL18,RPL18A,RPL19,RPL21,RPL23A,RPL24,RPL27A,RPL28,RPL29,RPL32,RPL34,RPL41,RPL36A,RPLP0,RPLP1,RPS2,RPS3,RPS3A,RPS4X,RPS5,RPS6,RPS7,RPS8,RPS9,RPS10,RPS11,RPS12,RPS13,RPS14,RPS15A,RPS16,RPS18,RPS19,RPS20,RPS23,RPS24,RPS25,RPS27A,RPL14,RPL23,RPL13A,RPS27L,RPL22L1	61/157	78.6743
1_Member	Reactome Gene Sets	R-HSA-9010553	Regulation of expression of SLITs and ROBOs	-77.5207	-74.6017	1981,3921,4736,6122,6124,6125,6128,6129,6130,6132,6133,6134,6135,6136,6137,6138,6139,6141,6142,6143,6144,6147,6152,6157,6158,6159,6161,6164,6171,6173,6175,6176,6187,6188,6189,6191,6193,6194,6201,6202,6203,6204,6205,6206,6207,6208,6210,6217,6222,6223,6224,6228,6229,6230,6233,7316,9045,9349,23521,26986,51065,200916	EIF4G1,RPSA,RPL10A,RPL3,RPL4,RPL5,RPL6,RPL7,RPL7A,RPL8,RPL9,RPL10,RPL11,RPL12,RPL13,RPL15,RPL17,RPL18,RPL18A,RPL19,RPL21,RPL23A,RPL24,RPL27A,RPL28,RPL29,RPL32,RPL34,RPL41,RPL36A,RPLP0,RPLP1,RPS2,RPS3,RPS3A,RPS4X,RPS5,RPS6,RPS7,RPS8,RPS9,RPS10,RPS11,RPS12,RPS13,RPS14,RPS15A,RPS16,RPS18,RPS19,RPS20,RPS23,RPS24,RPS25,RPS27A,UBC,RPL14,RPL23,RPL13A,PABPC1,RPS27L,RPL22L1	62/172	77.5207
1_Member	Reactome Gene Sets	R-HSA-9711097	Cellular response to starvation	-74.9875	-72.0879	3921,4736,6122,6124,6125,6128,6129,6130,6132,6133,6134,6135,6136,6137,6138,6139,6141,6142,6143,6144,6147,6152,6157,6158,6159,6161,6164,6171,6173,6175,6176,6187,6188,6189,6191,6193,6194,6201,6202,6203,6204,6205,6206,6207,6208,6210,6217,6222,6223,6224,6228,6229,6230,6233,9045,9349,23521,51065,200916	RPSA,RPL10A,RPL3,RPL4,RPL5,RPL6,RPL7,RPL7A,RPL8,RPL9,RPL10,RPL11,RPL12,RPL13,RPL15,RPL17,RPL18,RPL18A,RPL19,RPL21,RPL23A,RPL24,RPL27A,RPL28,RPL29,RPL32,RPL34,RPL41,RPL36A,RPLP0,RPLP1,RPS2,RPS3,RPS3A,RPS4X,RPS5,RPS6,RPS7,RPS8,RPS9,RPS10,RPS11,RPS12,RPS13,RPS14,RPS15A,RPS16,RPS18,RPS19,RPS20,RPS23,RPS24,RPS25,RPS27A,RPL14,RPL23,RPL13A,RPS27L,RPL22L1	59/157	74.9875
1_Member	KEGG Pathway	hsa03010	Ribosome	-74.8598	-71.9786	3921,4736,6122,6124,6125,6128,6129,6130,6132,6133,6134,6135,6136,6137,6138,6139,6141,6142,6143,6144,6147,6152,6157,6158,6159,6161,6164,6171,6173,6175,6176,6183,6187,6188,6189,6191,6193,6194,6201,6202,6203,6204,6205,6206,6207,6208,6210,6217,6222,6223,6224,6228,6229,6230,6233,9045,9349,23521,51065,200916	RPSA,RPL10A,RPL3,RPL4,RPL5,RPL6,RPL7,RPL7A,RPL8,RPL9,RPL10,RPL11,RPL12,RPL13,RPL15,RPL17,RPL18,RPL18A,RPL19,RPL21,RPL23A,RPL24,RPL27A,RPL28,RPL29,RPL32,RPL34,RPL41,RPL36A,RPLP0,RPLP1,MRPS12,RPS2,RPS3,RPS3A,RPS4X,RPS5,RPS6,RPS7,RPS8,RPS9,RPS10,RPS11,RPS12,RPS13,RPS14,RPS15A,RPS16,RPS18,RPS19,RPS20,RPS23,RPS24,RPS25,RPS27A,RPL14,RPL23,RPL13A,RPS27L,RPL22L1	60/167	74.8598
1_Member	Reactome Gene Sets	R-HSA-376176	Signaling by ROBO receptors	-71.536	-68.6726	1981,3921,4736,5063,6122,6124,6125,6128,6129,6130,6132,6133,6134,6135,6136,6137,6138,6139,6141,6142,6143,6144,6147,6152,6157,6158,6159,6161,6164,6171,6173,6175,6176,6187,6188,6189,6191,6193,6194,6201,6202,6203,6204,6205,6206,6207,6208,6210,6217,6222,6223,6224,6228,6229,6230,6233,7316,9045,9349,23521,26986,51065,200916	EIF4G1,RPSA,RPL10A,PAK3,RPL3,RPL4,RPL5,RPL6,RPL7,RPL7A,RPL8,RPL9,RPL10,RPL11,RPL12,RPL13,RPL15,RPL17,RPL18,RPL18A,RPL19,RPL21,RPL23A,RPL24,RPL27A,RPL28,RPL29,RPL32,RPL34,RPL41,RPL36A,RPLP0,RPLP1,RPS2,RPS3,RPS3A,RPS4X,RPS5,RPS6,RPS7,RPS8,RPS9,RPS10,RPS11,RPS12,RPS13,RPS14,RPS15A,RPS16,RPS18,RPS19,RPS20,RPS23,RPS24,RPS25,RPS27A,UBC,RPL14,RPL23,RPL13A,PABPC1,RPS27L,RPL22L1	63/219	71.536
1_Member	GO Biological Processes	GO:0006412	translation	-71.2371	-68.3907	1915,1933,1937,1938,1981,1982,2058,3921,4736,6122,6124,6125,6128,6129,6130,6132,6133,6134,6135,6136,6137,6138,6139,6141,6142,6143,6144,6147,6152,6157,6158,6159,6161,6164,6171,6173,6175,6176,6183,6187,6188,6189,6191,6193,6194,6201,6202,6203,6204,6205,6206,6207,6208,6210,6217,6222,6223,6224,6228,6229,6230,6233,6238,8661,8662,8665,8667,8668,9045,9349,10399,10480,23521,51065,200916	EEF1A1,EEF1B2,EEF1G,EEF2,EIF4G1,EIF4G2,EPRS1,RPSA,RPL10A,RPL3,RPL4,RPL5,RPL6,RPL7,RPL7A,RPL8,RPL9,RPL10,RPL11,RPL12,RPL13,RPL15,RPL17,RPL18,RPL18A,RPL19,RPL21,RPL23A,RPL24,RPL27A,RPL28,RPL29,RPL32,RPL34,RPL41,RPL36A,RPLP0,RPLP1,MRPS12,RPS2,RPS3,RPS3A,RPS4X,RPS5,RPS6,RPS7,RPS8,RPS9,RPS10,RPS11,RPS12,RPS13,RPS14,RPS15A,RPS16,RPS18,RPS19,RPS20,RPS23,RPS24,RPS25,RPS27A,RRBP1,EIF3A,EIF3B,EIF3F,EIF3H,E…	75/389	71.2371
1_Member	GO Biological Processes	GO:0043043	peptide biosynthetic process	-70.1727	-67.3428	1915,1933,1937,1938,1981,1982,2058,3921,4736,5122,6122,6124,6125,6128,6129,6130,6132,6133,6134,6135,6136,6137,6138,6139,6141,6142,6143,6144,6147,6152,6157,6158,6159,6161,6164,6171,6173,6175,6176,6183,6187,6188,6189,6191,6193,6194,6201,6202,6203,6204,6205,6206,6207,6208,6210,6217,6222,6223,6224,6228,6229,6230,6233,6238,8661,8662,8665,8667,8668,9045,9349,10399,10480,23521,51065,200916	EEF1A1,EEF1B2,EEF1G,EEF2,EIF4G1,EIF4G2,EPRS1,RPSA,RPL10A,PCSK1,RPL3,RPL4,RPL5,RPL6,RPL7,RPL7A,RPL8,RPL9,RPL10,RPL11,RPL12,RPL13,RPL15,RPL17,RPL18,RPL18A,RPL19,RPL21,RPL23A,RPL24,RPL27A,RPL28,RPL29,RPL32,RPL34,RPL41,RPL36A,RPLP0,RPLP1,MRPS12,RPS2,RPS3,RPS3A,RPS4X,RPS5,RPS6,RPS7,RPS8,RPS9,RPS10,RPS11,RPS12,RPS13,RPS14,RPS15A,RPS16,RPS18,RPS19,RPS20,RPS23,RPS24,RPS25,RPS27A,RRBP1,EIF3A,EIF3B,EIF3F,E…	76/418	70.1727
1_Member	Reactome Gene Sets	R-HSA-6791226	Major pathway of rRNA processing in the nucleolus and cytosol	-69.9486	-67.1344	3921,4736,6122,6124,6125,6128,6129,6130,6132,6133,6134,6135,6136,6137,6138,6139,6141,6142,6143,6144,6147,6152,6157,6158,6159,6161,6164,6171,6173,6175,6176,6187,6188,6189,6191,6193,6194,6201,6202,6203,6204,6205,6206,6207,6208,6210,6217,6222,6223,6224,6228,6229,6230,6233,9045,9349,23521,51065,200916	RPSA,RPL10A,RPL3,RPL4,RPL5,RPL6,RPL7,RPL7A,RPL8,RPL9,RPL10,RPL11,RPL12,RPL13,RPL15,RPL17,RPL18,RPL18A,RPL19,RPL21,RPL23A,RPL24,RPL27A,RPL28,RPL29,RPL32,RPL34,RPL41,RPL36A,RPLP0,RPLP1,RPS2,RPS3,RPS3A,RPS4X,RPS5,RPS6,RPS7,RPS8,RPS9,RPS10,RPS11,RPS12,RPS13,RPS14,RPS15A,RPS16,RPS18,RPS19,RPS20,RPS23,RPS24,RPS25,RPS27A,RPL14,RPL23,RPL13A,RPS27L,RPL22L1	59/185	69.9486
1_Member	Reactome Gene Sets	R-HSA-8868773	rRNA processing in the nucleus and cytosol	-68.3763	-65.5774	3921,4736,6122,6124,6125,6128,6129,6130,6132,6133,6134,6135,6136,6137,6138,6139,6141,6142,6143,6144,6147,6152,6157,6158,6159,6161,6164,6171,6173,6175,6176,6187,6188,6189,6191,6193,6194,6201,6202,6203,6204,6205,6206,6207,6208,6210,6217,6222,6223,6224,6228,6229,6230,6233,9045,9349,23521,51065,200916	RPSA,RPL10A,RPL3,RPL4,RPL5,RPL6,RPL7,RPL7A,RPL8,RPL9,RPL10,RPL11,RPL12,RPL13,RPL15,RPL17,RPL18,RPL18A,RPL19,RPL21,RPL23A,RPL24,RPL27A,RPL28,RPL29,RPL32,RPL34,RPL41,RPL36A,RPLP0,RPLP1,RPS2,RPS3,RPS3A,RPS4X,RPS5,RPS6,RPS7,RPS8,RPS9,RPS10,RPS11,RPS12,RPS13,RPS14,RPS15A,RPS16,RPS18,RPS19,RPS20,RPS23,RPS24,RPS25,RPS27A,RPL14,RPL23,RPL13A,RPS27L,RPL22L1	59/195	68.3763
1_Member	Reactome Gene Sets	R-HSA-72312	rRNA processing	-66.9003	-64.116	3921,4736,6122,6124,6125,6128,6129,6130,6132,6133,6134,6135,6136,6137,6138,6139,6141,6142,6143,6144,6147,6152,6157,6158,6159,6161,6164,6171,6173,6175,6176,6187,6188,6189,6191,6193,6194,6201,6202,6203,6204,6205,6206,6207,6208,6210,6217,6222,6223,6224,6228,6229,6230,6233,9045,9349,23521,51065,200916	RPSA,RPL10A,RPL3,RPL4,RPL5,RPL6,RPL7,RPL7A,RPL8,RPL9,RPL10,RPL11,RPL12,RPL13,RPL15,RPL17,RPL18,RPL18A,RPL19,RPL21,RPL23A,RPL24,RPL27A,RPL28,RPL29,RPL32,RPL34,RPL41,RPL36A,RPLP0,RPLP1,RPS2,RPS3,RPS3A,RPS4X,RPS5,RPS6,RPS7,RPS8,RPS9,RPS10,RPS11,RPS12,RPS13,RPS14,RPS15A,RPS16,RPS18,RPS19,RPS20,RPS23,RPS24,RPS25,RPS27A,RPL14,RPL23,RPL13A,RPS27L,RPL22L1	59/205	66.9003
1_Member	KEGG Pathway	hsa05171	Coronavirus disease - COVID-19	-66.5048	-63.7348	3570,3921,4736,6122,6124,6125,6128,6129,6130,6132,6133,6134,6135,6136,6137,6138,6139,6141,6142,6143,6144,6147,6152,6157,6158,6159,6161,6164,6171,6173,6175,6176,6187,6188,6189,6191,6193,6194,6201,6202,6203,6204,6205,6206,6207,6208,6210,6217,6222,6223,6224,6228,6229,6230,6233,6774,9045,9349,23521,51065,200916	IL6R,RPSA,RPL10A,RPL3,RPL4,RPL5,RPL6,RPL7,RPL7A,RPL8,RPL9,RPL10,RPL11,RPL12,RPL13,RPL15,RPL17,RPL18,RPL18A,RPL19,RPL21,RPL23A,RPL24,RPL27A,RPL28,RPL29,RPL32,RPL34,RPL41,RPL36A,RPLP0,RPLP1,RPS2,RPS3,RPS3A,RPS4X,RPS5,RPS6,RPS7,RPS8,RPS9,RPS10,RPS11,RPS12,RPS13,RPS14,RPS15A,RPS16,RPS18,RPS19,RPS20,RPS23,RPS24,RPS25,RPS27A,STAT3,RPL14,RPL23,RPL13A,RPS27L,RPL22L1	61/232	66.5048
1_Member	GO Biological Processes	GO:0043603	amide metabolic process	-63.4745	-60.7183	290,1363,1369,1915,1933,1937,1938,1981,1982,2058,3921,4736,5034,5122,5126,6122,6124,6125,6128,6129,6130,6132,6133,6134,6135,6136,6137,6138,6139,6141,6142,6143,6144,6147,6152,6157,6158,6159,6161,6164,6171,6173,6175,6176,6183,6187,6188,6189,6191,6193,6194,6201,6202,6203,6204,6205,6206,6207,6208,6210,6217,6222,6223,6224,6228,6229,6230,6233,6238,6447,8661,8662,8665,8667,8668,9045,9349,10399,10480,235…	ANPEP,CPE,CPN1,EEF1A1,EEF1B2,EEF1G,EEF2,EIF4G1,EIF4G2,EPRS1,RPSA,RPL10A,P4HB,PCSK1,PCSK2,RPL3,RPL4,RPL5,RPL6,RPL7,RPL7A,RPL8,RPL9,RPL10,RPL11,RPL12,RPL13,RPL15,RPL17,RPL18,RPL18A,RPL19,RPL21,RPL23A,RPL24,RPL27A,RPL28,RPL29,RPL32,RPL34,RPL41,RPL36A,RPLP0,RPLP1,MRPS12,RPS2,RPS3,RPS3A,RPS4X,RPS5,RPS6,RPS7,RPS8,RPS9,RPS10,RPS11,RPS12,RPS13,RPS14,RPS15A,RPS16,RPS18,RPS19,RPS20,RPS23,RPS24,RPS25,RPS27A…	89/799	63.4745
[truncated: 367 more rows]

## Sheet: G - Beta1 vs Beta5 pairwise
p_val	avg_logFC	pct.1	pct.2	p_val_adj	gene
3.73898e-224	-1.14924	0.999	1	5.26261e-220	Rplp0
6.13242e-223	-1.54601	0.991	1	8.63138e-219	Chgb
1.08264e-220	-1.53074	0.776	1	1.52382e-216	Nucb2
2.51384e-215	-1.71979	0.219	0.946	3.53823e-211	Gc
2.56841e-211	-1.08327	0.999	1	3.61503e-207	Ssr4
6.14006e-208	-1.19433	1	1	8.64214e-204	Scg2
2.42523e-193	-1.0251	0.989	1	3.41351e-189	Tmed3
5.39623e-189	-1.76745	1	1	7.59519e-185	Ttr
1.91121e-183	-1.17553	0.994	1	2.69003e-179	Hspa5
1.06565e-179	-0.891908	0.987	1	1.4999e-175	Eef1g
[truncated: 8,077 more rows]

## Sheet: H - Beta3 vs Beta5 pairwise
p_val	avg_logFC	pct.1	pct.2	p_val_adj	gene
[truncated: 7,956 more rows]
