# Supplementary material for: The protein deacetylase SIRT2 exerts metabolic control over adaptive β cell proliferation
Source: J Clin Invest. 2025 Jul 31;135(19):e187020. doi: 10.1172/JCI187020 (PMC12483614; doi:10.1172/JCI187020)
Supplement: Supporting data values [file jci-135-187020-s241.xlsx]

## Sheet: Figure 1B
	Mouse DMSO																										Mouse AGK2
5 mM Glc	0.183824	0	0																								0.136565	0	0
8 mM Glc	0.195767	0	0.210084	0.2318	0.2404	0.1783	0.1273																				0.391389	0.176056	0.293255	0.3289	0.5338	0.3133	0.282
16.8 mM Glc	1.40845	2.00286	1.1236																								1.57303	1.44928	1.7341
	Human DMSO																										Human AGK2
5 mM Glc	0.742381	0.237208	0.494641	0.277433	0.445363	0.855529	0.301023	0.243605	0	0																	1.45809	0.542299	1.09507	0.547696	0.557591	0.809307	0.25413	0.566893	0.153925	0.420345
8 mM Glc	0.979662	0.152905	0.763094	0.109671	0	0.070572	0.044783	0.094103	0.362976	0.234926	0.0546	0.0582	0.1316	0.0807	0.0545	0	0	0.22	0.129	0.0946	0.1589	0.0448	0.0941	0.363	0.2349		2.41301	0.607064	1.20131	0.737351	1.04493	0.770048	0.186816	0.157356	0.912548	0.48216	0.5839	0.0857	0.5078	0.1481	0.1514	0.33	0.2367	0.54	0.222	0.738	0.2018	0.1868	0.1574
16.8 mM Glc	1.14962	0.644419	0.520607	0.389258	0.351803	0.205198	0.068847	0.296384	0.468019	0.517404																	1.35728	0.980392	0.535332	0.263063	0.171625	0.51207	0.3003	0.458716	0.373732	0.554017
[truncated: 2 more columns]

## Sheet: Figure 1C
Mouse
DMSO	AGK2
0.483092	0.382409
0	0.793651
0	0
1.12486	0.469956
Human
DMSO	AGK2
0.956709	0.455446
1.11111	1.77748
0.605144	0.76118
1.17327	1.1608
0	0.851064
1.04257	0.786838

## Sheet: Figure 1D
Mouse
DMSO	AGK2	NMN	NMN+AGK2
1.40845	1.57303	1.09489	1.94805
1.1236	1.7341	0.536193	1.27795
1.35998	2.01695	0	1.19392
Human
DMSO	AGK2	NMN	NMN+AGK2
0.828474	0.95216	0.562764	1.1269
1.14962	1.35728	0.345056	0.952012
0.389258	0.263063	0.193733	0.276439
0.351803	0.171625	0.345508	0.574874
0.644419	0.980392	0.69735	0.653595
0.468019	0.373732	0.349176	0.759109
0.517404	0.554017	0	0.141044
0.205198	0.51207	0.482094	0.830565
0.27959	0.458716	0.166667	0.432549
0.296384		0.098232

## Sheet: Figure 2B
Time (weeks)	Ctrl										Sirt2 KO
0	126	109	117	121	115	126	154	120	151		101	131	136	126	121
2	118	116	126	126	119	129	148	128	156		109	137	121	121	127
4	129	97	119	104	106	117	158	109	147		115	152	118	134	139
6	131	104	124	117	121	123	139	116	141		107	124	129	125	119
8	126	91	124	117	121	149	139	116	141		107	124	129	125	119
12	129	114	126	125	124	128	146	138	159		99	141	125	148	116
16	136	121	120	139	136	141	158	131	155		112	120	134	121	124
20	133	117	129	128	131	134	141	135	147		109	121	139	126	129
24	119	129	139	133	129	129	144	122	143		113	135	146	114	134
28	127	137	124	147	140	143	157	119	155		128	137	128	123	122
32	136	121	113	156	125	148	136	134	132		112	146	133	128	116
36	141	127	118	122	128	156	151	127	152		104	151	137	118	129
40	127	142	139	128	139	144	144	126	141		123	144	125	135	124
44	121	141	128	113	118	137	149	138	146		115	139	144	127	141
48	135	130	104	139	121	151	153	122	139		112	152	136	129	148
52	139	115	122	142	136	143	147	129	147		119	147	131	132	136

## Sheet: Figure 2C
Time (min)	Ctrl										Sirt2 KO
0	133	146	137	109	118	111	136	118	126		126	130	121	132	144
20	286	351	218	209	312	329	256	339	215		299	263	294	187	269
40	196	299	179	211	288	301	218	214	231		304	227	254	158	233
60	163	257	158	154	209	232	211	179	188		286	188	199	146	196
90	158	218	146	139	176	195	194	166	164		213	154	173	141	177
120	141	187	144	133	141	158	173	139	142		197	139	158	131	158
150	139	163	139	121	129	125	139	122	148		173	133	146	133	151

## Sheet: Figure 2D
Ctrl	Sirt2 KO
0.496278	0.356013
2.781	1.05263
2.98296	0.48976
0.31	0.39
0.71	0.3
0.68	0.298507
0.279981	0.140746
0	0.280112
0.880088	0.57971
0.26892	0.886918
0.980392	1.38889
1.02286

## Sheet: Figure 2F
Ctrl	Sirt2 KO
425	513
588	585
566	600
433	600
515	600
494	458

## Sheet: Figure 2G
Ctrl	Sirt2 KO
0.331676	0.629717
0.194421	0.469796
0.142045	0.594205
0.288746	0.704372
0.324627	0.704372

## Sheet: Figure 2H
Ctrl	Sirt2 KO
0.282827	0.427421
0.143779	0.440298
0.085466	0.224614
0.120551	0.177734
0.08527

## Sheet: Figure 2J
Ctrl	Sirt2 KO
466	318
424	457
354	483
530	408
417	444
351	500
290	468
437	498
411	303
439	314
	290
	262
	405

[truncated: 30 more sheets: Figure 2K, Figure 2L, Figure 3D, Figure 3E, Figure 5B, Figure 5C, Figure 5E, Figure 5F, Figure 5G, Figure 5I, Figure 5J, Figure S1, Figure S1B, Figure S1C, Figure S1D, Figure S1E, Figure S2B, Figure S2C, Figure S2D, Figure S2E …]
